# Supplementary material for: Placental co-transcriptional activator Vestigial-like 1 (VGLL1) drives tumorigenesis via increasing transcription of proliferation and invasion genes
Source: Front Oncol. 2024 Jun 7;14:1403052. doi: 10.3389/fonc.2024.1403052 (PMC11190739; doi:10.3389/fonc.2024.1403052)
Supplement: Supplementary file 1 [file Table_1.xlsx]

## Sheet: Sup Table 1
Supplemental Table 1. List of genes bound by VGLL1 as determined by ChIP-seq analysis.
Gene Name	Chromosome	Gene Start	Gene End	Gene Length	Gene Strand	Interval Count	Intervals	Interval Dists to Start	Interval Pos	1_PANC10-05_VGLL1_hg38::1 Present	2_Bewo_VGLL1_hg38::1 Present	3_BT-20_VGLL1_hg38::1 Present	1_PANC10-05_VGLL1_hg38::1 AvgPeak	2_Bewo_VGLL1_hg38::1 AvgPeak	3_BT-20_VGLL1_hg38::1 AvgPeak	MergedReg Count	Peak Sample	Peak Value	UCSC Link	Altsymbols	Full Description
LOC105376434	10	15172897	15211298	38401	-	3	1_PANC10-05_VGLL1_hg38::1::822, 2_Bewo_VGLL1_hg38::1::3803, 3_BT-20_VGLL1_hg38::1::3041	10466, 10466, 10498	in gene, in gene, in gene	1	1	1	137	164	241	1	3_BT-20_VGLL1_hg38::1	241	Gene LOC105376434		uncharacterized LOC105376434
LOC105376433	10	15207898	15237848	29950	+	3	1_PANC10-05_VGLL1_hg38::1::822, 2_Bewo_VGLL1_hg38::1::3803, 3_BT-20_VGLL1_hg38::1::3041	-7066, -7066, -7098	upstream, upstream, upstream	1	1	1	137	164	241	1	3_BT-20_VGLL1_hg38::1	241	Gene LOC105376433		uncharacterized LOC105376433
RNA5SP484	20	40854119	40854229	110	-	3	1_PANC10-05_VGLL1_hg38::1::5096, 2_Bewo_VGLL1_hg38::1::19241, 3_BT-20_VGLL1_hg38::1::15500	-6475, -6507, -6507	upstream, upstream, upstream	1	1	1	64	58	214	1	3_BT-20_VGLL1_hg38::1	214	Gene RNA5SP484	RN5S484, RNA5SP484	RNA, 5S ribosomal pseudogene 484
ZNF404	19	43872363	43883964	11601	-	3	1_PANC10-05_VGLL1_hg38::1::3989, 2_Bewo_VGLL1_hg38::1::15491, 3_BT-20_VGLL1_hg38::1::12170	11340, 11244, 11244	in gene, in gene, in gene	1	1	1	23	75	208	1	3_BT-20_VGLL1_hg38::1	208	Gene ZNF404	ZNF404, MGC120455	zinc finger protein 404
LOC105375284	7	54993024	54995619	2595	-	6	1_PANC10-05_VGLL1_hg38::1::7740, 1_PANC10-05_VGLL1_hg38::1::7741, 2_Bewo_VGLL1_hg38::1::30003, 3_BT-20_VGLL1_hg38::1::24328, 3_BT-20_VGLL1_hg38::1::24329, 3_BT-20_VGLL1_hg38::1::24330	10051, -509, 1027, 10035, 963, -509	downstream, upstream, in gene, downstream, in gene, upstream	1	1	1	30.333	15.667	206	3	3_BT-20_VGLL1_hg38::1	242	Gene LOC105375284		uncharacterized LOC105375284
ZNF283	19	43827292	43848898	21606	+	3	1_PANC10-05_VGLL1_hg38::1::3988, 2_Bewo_VGLL1_hg38::1::15490, 3_BT-20_VGLL1_hg38::1::12169	20564, 20740, 20804	in gene, in gene, in gene	1	1	1	23	45	195	1	3_BT-20_VGLL1_hg38::1	195	Gene ZNF283	ZNF283, HZF41	zinc finger protein 283
LOC105372646	20	48526380	48563403	37023	-	3	1_PANC10-05_VGLL1_hg38::1::5128, 2_Bewo_VGLL1_hg38::1::19379, 3_BT-20_VGLL1_hg38::1::15661	24779, 24395, 24779	in gene, in gene, in gene	1	1	1	77	133	189	1	3_BT-20_VGLL1_hg38::1	189	Gene LOC105372646		uncharacterized LOC105372646
ARRDC1	9	137605640	137615360	9720	+	3	1_PANC10-05_VGLL1_hg38::1::9086, 2_Bewo_VGLL1_hg38::1::34132, 3_BT-20_VGLL1_hg38::1::27632	6744, 6760, 6744	in gene, in gene, in gene	1	1	1	65	70	189	1	3_BT-20_VGLL1_hg38::1	189	Gene ARRDC1	MGC40555, ARRDC1	arrestin domain containing 1
ARRDC1-AS1	9	137615332	137618895	3563	-	3	1_PANC10-05_VGLL1_hg38::1::9086, 2_Bewo_VGLL1_hg38::1::34132, 3_BT-20_VGLL1_hg38::1::27632	6511, 6495, 6511	downstream, downstream, downstream	1	1	1	65	70	189	1	3_BT-20_VGLL1_hg38::1	189	Gene ARRDC1-AS1	ARRDC1-AS1, C9orf37	ARRDC1 antisense RNA 1
LOC105373939	2	234976940	234978778	1838	-	6	1_PANC10-05_VGLL1_hg38::1::4895, 1_PANC10-05_VGLL1_hg38::1::4896, 2_Bewo_VGLL1_hg38::1::18639, 2_Bewo_VGLL1_hg38::1::18640, 3_BT-20_VGLL1_hg38::1::14952, 3_BT-20_VGLL1_hg38::1::14953	8138, -2742, 8090, -2790, 8154, -2790	downstream, upstream, downstream, upstream, downstream, upstream	1	1	1	62.5	111.5	175.5	2	3_BT-20_VGLL1_hg38::1	179	Gene LOC105373939		uncharacterized LOC105373939
CA5A	16	87888019	87936569	48550	-	3	1_PANC10-05_VGLL1_hg38::1::3279, 2_Bewo_VGLL1_hg38::1::12768, 3_BT-20_VGLL1_hg38::1::10275	-9383, -9351, -9351	upstream, upstream, upstream	1	1	1	87	118	170	1	3_BT-20_VGLL1_hg38::1	170	Gene CA5A	CA5, CAV, CAVA, CA5AD, GS1-21A4.1, CA5A	carbonic anhydrase VA, mitochondrial
ZNF367	9	96385941	96418720	32779	-	3	1_PANC10-05_VGLL1_hg38::1::8887, 2_Bewo_VGLL1_hg38::1::33453, 3_BT-20_VGLL1_hg38::1::27037	-1920, -1952, -1920	upstream, upstream, upstream	1	1	1	108	132	166	1	3_BT-20_VGLL1_hg38::1	166	Gene ZNF367	ZFF29, FLJ33970, ZNF367, CDC14B, AFF29	zinc finger protein 367
LOC105372924	1	218698587	218720622	22035	-	3	1_PANC10-05_VGLL1_hg38::1::643, 2_Bewo_VGLL1_hg38::1::2979, 3_BT-20_VGLL1_hg38::1::2413	14414, 14318, 14478	in gene, in gene, in gene	1	1	1	92	65	161	1	3_BT-20_VGLL1_hg38::1	161	Gene LOC105372924		uncharacterized LOC105372924
LOC105371340	16	72266838	72287212	20374	+	3	1_PANC10-05_VGLL1_hg38::1::3206, 2_Bewo_VGLL1_hg38::1::12550, 3_BT-20_VGLL1_hg38::1::9990	24842, 24490, 24874	downstream, downstream, downstream	1	1	1	58	53	161	1	3_BT-20_VGLL1_hg38::1	161	Gene LOC105371340		uncharacterized LOC105371340
MIR6075	5	1510762	1510856	94	-	4	1_PANC10-05_VGLL1_hg38::1::6442, 2_Bewo_VGLL1_hg38::1::24775, 3_BT-20_VGLL1_hg38::1::20267, 3_BT-20_VGLL1_hg38::1::20268	-5496, -4056, -4056, -5528	upstream, upstream, upstream, upstream	1	1	1	16.5	65.5	159	2	3_BT-20_VGLL1_hg38::1	166	Gene MIR6075	MIR6075, hsa-mir-6075	microRNA 6075
LOC100996324	18	12739486	12749422	9936	-	7	1_PANC10-05_VGLL1_hg38::1::3697, 1_PANC10-05_VGLL1_hg38::1::3698, 2_Bewo_VGLL1_hg38::1::14277, 2_Bewo_VGLL1_hg38::1::14278, 3_BT-20_VGLL1_hg38::1::11363, 3_BT-20_VGLL1_hg38::1::11364, 3_BT-20_VGLL1_hg38::1::11365	19086, 7886, 19054, 7790, 19086, 7822, -818	downstream, in gene, downstream, in gene, downstream, in gene, upstream	1	1	1	78.333	91.333	158	3	3_BT-20_VGLL1_hg38::1	229	Gene LOC100996324	RP11-973H7.4	uncharacterized LOC100996324
MDH1	2	63588609	63607197	18588	+	3	1_PANC10-05_VGLL1_hg38::1::4317, 2_Bewo_VGLL1_hg38::1::16715, 3_BT-20_VGLL1_hg38::1::13152	26127, 26143, 26143	downstream, downstream, downstream	1	1	1	91	114	158	1	3_BT-20_VGLL1_hg38::1	158	Gene MDH1	MGC:1375, MDH1, MOR2, MDHA, MDH-s, HEL-S-32	malate dehydrogenase 1
LOC105375161	7	13728653	13743574	14921	+	3	1_PANC10-05_VGLL1_hg38::1::7573, 2_Bewo_VGLL1_hg38::1::29542, 3_BT-20_VGLL1_hg38::1::23789	13587, 13619, 13587	in gene, in gene, in gene	1	1	1	40	65	154	1	3_BT-20_VGLL1_hg38::1	154	Gene LOC105375161		uncharacterized LOC105375161
SSR3	3	156540140	156555184	15044	-	3	1_PANC10-05_VGLL1_hg38::1::5795, 2_Bewo_VGLL1_hg38::1::22530, 3_BT-20_VGLL1_hg38::1::18339	-112, -112, -80	upstream, upstream, upstream	1	1	1	110	123	151	1	3_BT-20_VGLL1_hg38::1	151	Gene SSR3	TRAPG, SSR3	signal sequence receptor, gamma (translocon-associated protein gamma)
LOC105371325	16	69522997	69524557	1560	+	6	1_PANC10-05_VGLL1_hg38::1::3192, 1_PANC10-05_VGLL1_hg38::1::3193, 2_Bewo_VGLL1_hg38::1::12487, 2_Bewo_VGLL1_hg38::1::12488, 3_BT-20_VGLL1_hg38::1::9929, 3_BT-20_VGLL1_hg38::1::9930	-9237, 7851, -9205, 7819, -9237, 7819	upstream, downstream, upstream, downstream, upstream, downstream	1	1	1	62	71	150	2	3_BT-20_VGLL1_hg38::1	189	Gene LOC105371325		uncharacterized LOC105371325
ZNF780B	19	40028260	40059027	30767	-	5	1_PANC10-05_VGLL1_hg38::1::3973, 2_Bewo_VGLL1_hg38::1::15437, 2_Bewo_VGLL1_hg38::1::15438, 3_BT-20_VGLL1_hg38::1::12092, 3_BT-20_VGLL1_hg38::1::12093	22803, 25027, 23187, 24947, 22803	in gene, in gene, in gene, in gene, in gene	1	1	1	27.5	67.5	147.5	2	3_BT-20_VGLL1_hg38::1	245	Gene ZNF780B	ZNF779, ZNF780B	zinc finger protein 780B
NUTM1	15	34343251	34357737	14486	+	3	1_PANC10-05_VGLL1_hg38::1::2677, 2_Bewo_VGLL1_hg38::1::10819, 3_BT-20_VGLL1_hg38::1::8371	17229, 17197, 17213	downstream, downstream, downstream	1	1	1	92	81	144	1	3_BT-20_VGLL1_hg38::1	144	Gene NUTM1	NUTM1, DKFZp434O192, NUT, MGC138683, MGC138684, C15orf55, FAM22H	NUT midline carcinoma, family member 1
GKN1	2	68974573	68980980	6407	+	3	1_PANC10-05_VGLL1_hg38::1::4337, 2_Bewo_VGLL1_hg38::1::16790, 3_BT-20_VGLL1_hg38::1::13226	-2541, -2509, -2573	upstream, upstream, upstream	1	1	1	79	17	143	1	3_BT-20_VGLL1_hg38::1	143	Gene GKN1	GKN1, CA11, AMP18, MGC70354, foveolin, BRICD1, FOV	gastrokine 1
ZG16B	16	2830172	2832284	2112	+	3	1_PANC10-05_VGLL1_hg38::1::2976, 2_Bewo_VGLL1_hg38::1::11778, 3_BT-20_VGLL1_hg38::1::9353	5812, 5764, 5764	downstream, downstream, downstream	1	1	1	84	59	140	1	3_BT-20_VGLL1_hg38::1	140	Gene ZG16B	JCLN2, ZG16B, PAUF, HRPE773, PRO1567, EECP	zymogen granule protein 16B
ANP32C	4	164197007	164197711	704	-	3	1_PANC10-05_VGLL1_hg38::1::6353, 2_Bewo_VGLL1_hg38::1::24519, 3_BT-20_VGLL1_hg38::1::20081	-6929, -6929, -6961	upstream, upstream, upstream	1	1	1	125	53	140	1	3_BT-20_VGLL1_hg38::1	140	Gene ANP32C	ANP32C, PP32R1	acidic nuclear phosphoprotein 32 family member C
LOC102724943	5	6765910	6777775	11865	+	6	1_PANC10-05_VGLL1_hg38::1::6451, 1_PANC10-05_VGLL1_hg38::1::6452, 2_Bewo_VGLL1_hg38::1::24813, 2_Bewo_VGLL1_hg38::1::24814, 3_BT-20_VGLL1_hg38::1::20319, 3_BT-20_VGLL1_hg38::1::20320	-6246, 842, -6230, 970, -6230, 874	upstream, in gene, upstream, in gene, upstream, in gene	1	1	1	44	96.5	140	2	3_BT-20_VGLL1_hg38::1	185	Gene LOC102724943		uncharacterized LOC102724943
TM4SF18	3	149318498	149333761	15263	-	3	1_PANC10-05_VGLL1_hg38::1::5761, 2_Bewo_VGLL1_hg38::1::22427, 3_BT-20_VGLL1_hg38::1::18261	-6383, -6399, -6335	upstream, upstream, upstream	1	1	1	65	42	139	1	3_BT-20_VGLL1_hg38::1	139	Gene TM4SF18	TM4SF18, L6D	transmembrane 4 L six family member 18
PSMB9	6	32854161	32859851	5690	+	3	1_PANC10-05_VGLL1_hg38::1::7161, 2_Bewo_VGLL1_hg38::1::27722, 3_BT-20_VGLL1_hg38::1::22376	7183, 7247, 7183	downstream, downstream, downstream	1	1	1	46	148	139	1	2_Bewo_VGLL1_hg38::1	148	Gene PSMB9	RING12, PSMB9, LMP2, beta1i, PSMB6i, MGC70470	proteasome subunit beta 9
FGD3	9	92947319	93036236	88917	+	8	1_PANC10-05_VGLL1_hg38::1::8859, 1_PANC10-05_VGLL1_hg38::1::8860, 1_PANC10-05_VGLL1_hg38::1::8861, 2_Bewo_VGLL1_hg38::1::33394, 3_BT-20_VGLL1_hg38::1::26975, 3_BT-20_VGLL1_hg38::1::26976, 3_BT-20_VGLL1_hg38::1::26977, 3_BT-20_VGLL1_hg38::1::26978	23305, 26985, 32937, 26985, 23241, 26985, 32905, 41353	in gene, in gene, in gene, in gene, in gene, in gene, in gene, in gene	1	1	1	54.25	49.25	139	4	3_BT-20_VGLL1_hg38::1	299	Gene FGD3	MGC117260, FLJ00004, ZFYVE5, FGD3	FYVE, RhoGEF and PH domain containing 3
CTAG1A	X	154585154	154586816	1662	+	3	1_PANC10-05_VGLL1_hg38::1::9246, 2_Bewo_VGLL1_hg38::1::34910, 3_BT-20_VGLL1_hg38::1::28362	11518, 11518, 11518	downstream, downstream, downstream	1	1	1	31	34	139	1	3_BT-20_VGLL1_hg38::1	139	Gene CTAG1A	ESO1, LAGE2A, CTAG1A, NY-ESO-1, CTAG1B	cancer/testis antigen 1A
LOC284912	22	35626988	35637850	10862	-	3	1_PANC10-05_VGLL1_hg38::1::5305, 2_Bewo_VGLL1_hg38::1::20293, 3_BT-20_VGLL1_hg38::1::16592	7866, 7898, 7866	in gene, in gene, in gene	1	1	1	78	56	138	1	3_BT-20_VGLL1_hg38::1	138	Gene LOC284912	MGC3170	uncharacterized LOC284912
SLC2A8	9	127397138	127407898	10760	+	3	1_PANC10-05_VGLL1_hg38::1::9041, 2_Bewo_VGLL1_hg38::1::33942, 3_BT-20_VGLL1_hg38::1::27486	-8626, -8626, -8626	upstream, upstream, upstream	1	1	1	89	113	138	1	3_BT-20_VGLL1_hg38::1	138	Gene SLC2A8	GLUTX1, GLUT8, SLC2A8	solute carrier family 2 member 8
LOC105378936	1	119727787	119732090	4303	+	5	1_PANC10-05_VGLL1_hg38::1::338, 2_Bewo_VGLL1_hg38::1::1775, 2_Bewo_VGLL1_hg38::1::1776, 3_BT-20_VGLL1_hg38::1::1406, 3_BT-20_VGLL1_hg38::1::1407	3445, 3477, 4837, 3445, 4885	in gene, in gene, downstream, in gene, downstream	1	1	1	54.5	52.5	137.5	2	3_BT-20_VGLL1_hg38::1	211	Gene LOC105378936		uncharacterized LOC105378936
LOC105370779	15	39213776	39231074	17298	+	4	1_PANC10-05_VGLL1_hg38::1::2697, 2_Bewo_VGLL1_hg38::1::10850, 3_BT-20_VGLL1_hg38::1::8438, 3_BT-20_VGLL1_hg38::1::8439	-240, -208, -240, 26000	upstream, upstream, upstream, downstream	1	1	1	79	78.5	136.5	2	3_BT-20_VGLL1_hg38::1	207	Gene LOC105370779		uncharacterized LOC105370779
PAX1	20	21705659	21718486	12827	+	3	1_PANC10-05_VGLL1_hg38::1::5023, 2_Bewo_VGLL1_hg38::1::18986, 3_BT-20_VGLL1_hg38::1::15275	20485, 20469, 20453	downstream, downstream, downstream	1	1	1	91	28	136	1	3_BT-20_VGLL1_hg38::1	136	Gene PAX1	PAX1, HUP48, OFC2	paired box 1
LOC105374660	5	13516343	13578394	62051	-	6	1_PANC10-05_VGLL1_hg38::1::6466, 1_PANC10-05_VGLL1_hg38::1::6467, 1_PANC10-05_VGLL1_hg38::1::6468, 2_Bewo_VGLL1_hg38::1::24888, 3_BT-20_VGLL1_hg38::1::20413, 3_BT-20_VGLL1_hg38::1::20414	67562, 11354, 10426, 10394, 11290, 10426	downstream, in gene, in gene, in gene, in gene, in gene	1	1	1	73	54	134.333	3	3_BT-20_VGLL1_hg38::1	242	Gene LOC105374660		uncharacterized LOC105374660
LOC105371334	16	71583769	71621373	37604	-	4	1_PANC10-05_VGLL1_hg38::1::3203, 2_Bewo_VGLL1_hg38::1::12530, 3_BT-20_VGLL1_hg38::1::9979, 3_BT-20_VGLL1_hg38::1::9980	-9635, -9667, -8003, -9635	upstream, upstream, upstream, upstream	1	1	1	25.5	68	133	2	3_BT-20_VGLL1_hg38::1	224	Gene LOC105371334		uncharacterized LOC105371334
LOC105371796	17	45363255	45366588	3333	-	3	1_PANC10-05_VGLL1_hg38::1::3452, 2_Bewo_VGLL1_hg38::1::13434, 3_BT-20_VGLL1_hg38::1::10797	-5236, -5540, -5284	upstream, upstream, upstream	1	1	1	105	140	132	1	2_Bewo_VGLL1_hg38::1	140	Gene LOC105371796		uncharacterized LOC105371796
LINC00323	21	41141500	41148064	6564	-	4	1_PANC10-05_VGLL1_hg38::1::5246, 2_Bewo_VGLL1_hg38::1::19929, 3_BT-20_VGLL1_hg38::1::16274, 3_BT-20_VGLL1_hg38::1::16275	6880, 5792, 6912, 5856	downstream, in gene, downstream, in gene	1	1	1	32	15	132	2	3_BT-20_VGLL1_hg38::1	156	Gene LINC00323	FLJ37173, C21orf130, NCRNA00323, PRED42, LINC00323	long intergenic non-protein coding RNA 323
LINC01503	9	129336923	129347477	10554	+	3	1_PANC10-05_VGLL1_hg38::1::9055, 2_Bewo_VGLL1_hg38::1::33997, 3_BT-20_VGLL1_hg38::1::27520	-2491, -2747, -2491	upstream, upstream, upstream	1	1	1	60	116	132	1	3_BT-20_VGLL1_hg38::1	132	Gene LINC01503	LINC01503, RP11-65J3.1	long intergenic non-protein coding RNA 1503
LINC00384	13	30151886	30154897	3011	-	4	1_PANC10-05_VGLL1_hg38::1::2226, 2_Bewo_VGLL1_hg38::1::8720, 3_BT-20_VGLL1_hg38::1::6838, 3_BT-20_VGLL1_hg38::1::6839	12305, 12241, 12209, -9519	downstream, downstream, downstream, upstream	1	1	1	21.5	21	131.5	2	3_BT-20_VGLL1_hg38::1	230	Gene LINC00384	LINC00384	long intergenic non-protein coding RNA 384
LOC105370141	13	30152602	30169342	16740	+	4	1_PANC10-05_VGLL1_hg38::1::2226, 2_Bewo_VGLL1_hg38::1::8720, 3_BT-20_VGLL1_hg38::1::6838, 3_BT-20_VGLL1_hg38::1::6839	-10010, -9946, -9914, 11814	upstream, upstream, upstream, in gene	1	1	1	21.5	21	131.5	2	3_BT-20_VGLL1_hg38::1	230	Gene LOC105370141	LINC00385	long intergenic non-protein coding RNA 385
LOC105373451	2	18280367	18311575	31208	-	3	1_PANC10-05_VGLL1_hg38::1::4120, 2_Bewo_VGLL1_hg38::1::15997, 3_BT-20_VGLL1_hg38::1::12572	11895, 11927, 11927	in gene, in gene, in gene	1	1	1	104	131	131	1	3_BT-20_VGLL1_hg38::1	131	Gene LOC105373451		uncharacterized LOC105373451
IL7R	5	35856875	35879603	22728	+	7	1_PANC10-05_VGLL1_hg38::1::6512, 1_PANC10-05_VGLL1_hg38::1::6513, 2_Bewo_VGLL1_hg38::1::25110, 3_BT-20_VGLL1_hg38::1::20592, 3_BT-20_VGLL1_hg38::1::20593, 3_BT-20_VGLL1_hg38::1::20594, 3_BT-20_VGLL1_hg38::1::20595	1125, 27413, 27349, -5355, 1109, 5013, 27413	in gene, downstream, downstream, upstream, in gene, in gene, downstream	1	1	1	20	14.75	129.75	4	3_BT-20_VGLL1_hg38::1	194	Gene IL7R	IL-7R-alpha, IL7R, IL7RA, ILRA, CDW127, CD127	interleukin 7 receptor
LOC101928208	7	29720497	29742604	22107	+	3	1_PANC10-05_VGLL1_hg38::1::7644, 2_Bewo_VGLL1_hg38::1::29734, 3_BT-20_VGLL1_hg38::1::24022	2847, 2863, 2863	in gene, in gene, in gene	1	1	1	41	95	129	1	3_BT-20_VGLL1_hg38::1	129	Gene LOC101928208		probable C-mannosyltransferase DPY19L2
ESRP2	16	68228547	68236233	7686	-	3	1_PANC10-05_VGLL1_hg38::1::3177, 2_Bewo_VGLL1_hg38::1::12442, 3_BT-20_VGLL1_hg38::1::9890	-1511, -1463, -1495	upstream, upstream, upstream	1	1	1	43	132	128	1	2_Bewo_VGLL1_hg38::1	132	Gene ESRP2	FLJ22248, RBM35B, FLJ21918, ESRP2	epithelial splicing regulatory protein 2
MIR6773	16	68233426	68233499	73	-	3	1_PANC10-05_VGLL1_hg38::1::3177, 2_Bewo_VGLL1_hg38::1::12442, 3_BT-20_VGLL1_hg38::1::9890	-4245, -4197, -4229	upstream, upstream, upstream	1	1	1	43	132	128	1	2_Bewo_VGLL1_hg38::1	132	Gene MIR6773	MIR6773, hsa-mir-6773	microRNA 6773
LOC101927512	20	50162769	50166247	3478	-	3	1_PANC10-05_VGLL1_hg38::1::5139, 2_Bewo_VGLL1_hg38::1::19423, 3_BT-20_VGLL1_hg38::1::15710	39, 103, 71	in gene, in gene, in gene	1	1	1	47	67	127	1	3_BT-20_VGLL1_hg38::1	127	Gene LOC101927512		uncharacterized LOC101927512
LINC01273	20	50172570	50176671	4101	+	3	1_PANC10-05_VGLL1_hg38::1::5139, 2_Bewo_VGLL1_hg38::1::19423, 3_BT-20_VGLL1_hg38::1::15710	-6362, -6426, -6394	upstream, upstream, upstream	1	1	1	47	67	127	1	3_BT-20_VGLL1_hg38::1	127	Gene LINC01273	LINC01273, RP11-112L6.4	long intergenic non-protein coding RNA 1273
MIR519A2	19	53762344	53762430	86	+	3	1_PANC10-05_VGLL1_hg38::1::4025, 2_Bewo_VGLL1_hg38::1::15682, 3_BT-20_VGLL1_hg38::1::12321	9032, 9016, 9048	downstream, downstream, downstream	1	1	1	67	123	126	1	3_BT-20_VGLL1_hg38::1	126	Gene MIR519A2	MIRN519A-2, MIR519A2, MIRN519A2, mir-519a-2	microRNA 519a-2
LOC105374449	2	31773853	31803056	29203	-	3	1_PANC10-05_VGLL1_hg38::1::4191, 2_Bewo_VGLL1_hg38::1::16228, 3_BT-20_VGLL1_hg38::1::12790	19376, 19376, 19376	in gene, in gene, in gene	1	1	1	39	126	126	1	3_BT-20_VGLL1_hg38::1	126	Gene LOC105374449		uncharacterized LOC105374449
RTEL1-TNFRSF6B	20	63657810	63698698	40888	+	3	1_PANC10-05_VGLL1_hg38::1::5209, 2_Bewo_VGLL1_hg38::1::19584, 3_BT-20_VGLL1_hg38::1::15984	24814, 24718, 24750	in gene, in gene, in gene	1	1	1	46	44	126	1	3_BT-20_VGLL1_hg38::1	126	Gene RTEL1-TNFRSF6B	KIAA1088, DKFZp434O0510, FLJ00362, RTEL1-TNFRSF6B	RTEL1-TNFRSF6B readthrough (NMD candidate)
RTEL1	20	63657810	63696253	38443	+	3	1_PANC10-05_VGLL1_hg38::1::5209, 2_Bewo_VGLL1_hg38::1::19584, 3_BT-20_VGLL1_hg38::1::15984	24814, 24718, 24750	in gene, in gene, in gene	1	1	1	46	44	126	1	3_BT-20_VGLL1_hg38::1	126	Gene RTEL1	DKCA4, RTEL, bK3184A7.3, DKFZp434C013, KIAA1088, DKCB5, RTEL1, C20orf41, NHL, PFBMFT3	regulator of telomere elongation helicase 1
PSMG2	18	12658739	12725740	67001	+	4	1_PANC10-05_VGLL1_hg38::1::3697, 2_Bewo_VGLL1_hg38::1::14277, 3_BT-20_VGLL1_hg38::1::11362, 3_BT-20_VGLL1_hg38::1::11363	71597, 71629, 1469, 71597	downstream, downstream, in gene, downstream	1	1	1	81	66.5	125.5	2	3_BT-20_VGLL1_hg38::1	229	Gene PSMG2	TNFSF5IP1, MDS003, HsT1707, CLAST3, HCCA3, PAC2, MGC15092, PSMG2	proteasome (prosome, macropain) assembly chaperone 2
PSG4	19	43192702	43205774	13072	-	3	1_PANC10-05_VGLL1_hg38::1::3985, 2_Bewo_VGLL1_hg38::1::15482, 3_BT-20_VGLL1_hg38::1::12153	4302, 4302, 4302	in gene, in gene, in gene	1	1	1	36	90	125	1	3_BT-20_VGLL1_hg38::1	125	Gene PSG4	PSG4, PSG9	pregnancy specific beta-1-glycoprotein 4
LGALS14	19	39704306	39709448	5142	+	5	1_PANC10-05_VGLL1_hg38::1::3972, 2_Bewo_VGLL1_hg38::1::15427, 2_Bewo_VGLL1_hg38::1::15428, 3_BT-20_VGLL1_hg38::1::12088, 3_BT-20_VGLL1_hg38::1::12089	5358, -7698, 5326, -7666, 5326	downstream, upstream, downstream, upstream, downstream	1	1	1	19.5	71	124.5	2	3_BT-20_VGLL1_hg38::1	132	Gene LGALS14	MGC22235, CLC2, PPL13, LGALS14	lectin, galactoside-binding, soluble, 14
LOC100630923	7	102363861	102426682	62821	+	3	1_PANC10-05_VGLL1_hg38::1::7877, 2_Bewo_VGLL1_hg38::1::30452, 3_BT-20_VGLL1_hg38::1::24655	29835, 29835, 29771	in gene, in gene, in gene	1	1	1	129	132	124	1	2_Bewo_VGLL1_hg38::1	132	Gene LOC100630923	FLJ58924, FLJ40957	LOC100289561-PRKRIP1 readthrough
PRKRIP1	7	102396357	102426682	30325	+	3	1_PANC10-05_VGLL1_hg38::1::7877, 2_Bewo_VGLL1_hg38::1::30452, 3_BT-20_VGLL1_hg38::1::24655	-2661, -2661, -2725	upstream, upstream, upstream	1	1	1	129	132	124	1	2_Bewo_VGLL1_hg38::1	132	Gene PRKRIP1	C114, KRBOX3, FLJ13902, PRKRIP1, FLJ40957	PRKR interacting protein 1 (IL11 inducible)
LOC340581	X	134949550	134953382	3832	+	3	1_PANC10-05_VGLL1_hg38::1::9224, 2_Bewo_VGLL1_hg38::1::34825, 3_BT-20_VGLL1_hg38::1::28260	-638, -702, -654	upstream, upstream, upstream	1	1	1	41	87	124	1	3_BT-20_VGLL1_hg38::1	124	Gene LOC340581	RP3-473B4.3	uncharacterized LOC340581
LOC105375519	7	134415576	134432407	16831	-	3	1_PANC10-05_VGLL1_hg38::1::7990, 2_Bewo_VGLL1_hg38::1::30800, 3_BT-20_VGLL1_hg38::1::24937	-2969, -2857, -2921	upstream, upstream, upstream	1	1	1	26	72	123	1	3_BT-20_VGLL1_hg38::1	123	Gene LOC105375519		uncharacterized LOC105375519
ALPP	2	232378534	232382889	4355	+	4	1_PANC10-05_VGLL1_hg38::1::4871, 2_Bewo_VGLL1_hg38::1::18590, 3_BT-20_VGLL1_hg38::1::14885, 3_BT-20_VGLL1_hg38::1::14886	7354, 7354, 10, 7354	downstream, downstream, in gene, downstream	1	1	1	23.5	92	122.5	2	3_BT-20_VGLL1_hg38::1	191	Gene ALPP	ALPP, PLAP, ALP, PALP, FLJ61142	alkaline phosphatase, placental
LOC105370883	15	71290573	71294862	4289	-	4	1_PANC10-05_VGLL1_hg38::1::2850, 1_PANC10-05_VGLL1_hg38::1::2851, 2_Bewo_VGLL1_hg38::1::11350, 3_BT-20_VGLL1_hg38::1::8923	-722, -1154, -210, -786	upstream, upstream, upstream, upstream	1	1	1	60	65	122	1	3_BT-20_VGLL1_hg38::1	122	Gene LOC105370883		uncharacterized LOC105370883
GNA11	19	3094410	3124002	29592	+	3	1_PANC10-05_VGLL1_hg38::1::3833, 2_Bewo_VGLL1_hg38::1::14902, 3_BT-20_VGLL1_hg38::1::11679	22118, 22086, 22038	in gene, in gene, in gene	1	1	1	23	24	122	1	3_BT-20_VGLL1_hg38::1	122	Gene GNA11	HHC2, FBH, GNA11, GNA-11, HYPOC2, FHH2, FBH2	G protein subunit alpha 11
LOC105372243	19	3121311	3125016	3705	-	3	1_PANC10-05_VGLL1_hg38::1::3833, 2_Bewo_VGLL1_hg38::1::14902, 3_BT-20_VGLL1_hg38::1::11679	8488, 8520, 8568	downstream, downstream, downstream	1	1	1	23	24	122	1	3_BT-20_VGLL1_hg38::1	122	Gene LOC105372243		uncharacterized LOC105372243
LOC105374092	3	127038469	127043436	4967	-	3	1_PANC10-05_VGLL1_hg38::1::5680, 2_Bewo_VGLL1_hg38::1::22108, 3_BT-20_VGLL1_hg38::1::18009	-100, -84, -100	upstream, upstream, upstream	1	1	1	55	55	122	1	3_BT-20_VGLL1_hg38::1	122	Gene LOC105374092		uncharacterized LOC105374092
LOC105373804	2	191177889	191207578	29689	+	7	1_PANC10-05_VGLL1_hg38::1::4703, 2_Bewo_VGLL1_hg38::1::18105, 3_BT-20_VGLL1_hg38::1::14377, 3_BT-20_VGLL1_hg38::1::14378, 3_BT-20_VGLL1_hg38::1::14379, 3_BT-20_VGLL1_hg38::1::14380, 3_BT-20_VGLL1_hg38::1::14381	-6001, 1439, -8257, -7457, -5985, 1055, 31663	upstream, in gene, upstream, upstream, upstream, in gene, downstream	1	1	1	23.4	7.4	121.8	5	3_BT-20_VGLL1_hg38::1	188	Gene LOC105373804		uncharacterized LOC105373804
BCAR1	16	75229030	75268053	39023	-	5	1_PANC10-05_VGLL1_hg38::1::3218, 2_Bewo_VGLL1_hg38::1::12604, 2_Bewo_VGLL1_hg38::1::12605, 3_BT-20_VGLL1_hg38::1::10039, 3_BT-20_VGLL1_hg38::1::10040	22741, 22741, -4139, 22741, -4171	in gene, in gene, upstream, in gene, upstream	1	1	1	28	53.5	121	2	3_BT-20_VGLL1_hg38::1	131	Gene BCAR1	CRKAS, CAS1, BCAR1, FLJ12176, P130Cas, CAS, CASS1, FLJ45059	breast cancer anti-estrogen resistance 1
MAEA	4	1289851	1340148	50297	+	5	1_PANC10-05_VGLL1_hg38::1::5983, 1_PANC10-05_VGLL1_hg38::1::5984, 2_Bewo_VGLL1_hg38::1::23121, 3_BT-20_VGLL1_hg38::1::18896, 3_BT-20_VGLL1_hg38::1::18897	34293, 34885, 19429, 34277, 40325	in gene, in gene, in gene, in gene, in gene	1	1	1	30.333	18.667	120	3	3_BT-20_VGLL1_hg38::1	126	Gene MAEA	PIG5, EMLP, HLC-10, EMP, GID9, MAEA	macrophage erythroblast attacher
LOC101930085	7	35694329	35699413	5084	+	6	1_PANC10-05_VGLL1_hg38::1::7667, 1_PANC10-05_VGLL1_hg38::1::7668, 2_Bewo_VGLL1_hg38::1::29776, 2_Bewo_VGLL1_hg38::1::29777, 3_BT-20_VGLL1_hg38::1::24088, 3_BT-20_VGLL1_hg38::1::24089	3239, 13287, 3356, 13351, 3239, 13319	in gene, downstream, in gene, downstream, in gene, downstream	1	1	1	68.5	94.5	120	2	2_Bewo_VGLL1_hg38::1	150	Gene LOC101930085		uncharacterized LOC101930085
LOC105376807	1	17111776	17119273	7497	+	3	1_PANC10-05_VGLL1_hg38::1::55, 2_Bewo_VGLL1_hg38::1::189, 3_BT-20_VGLL1_hg38::1::201	16864, 16896, 16832	downstream, downstream, downstream	1	1	1	58	82	119	1	3_BT-20_VGLL1_hg38::1	119	Gene LOC105376807		uncharacterized LOC105376807
LOC105376808	1	17135704	17138955	3251	+	3	1_PANC10-05_VGLL1_hg38::1::55, 2_Bewo_VGLL1_hg38::1::189, 3_BT-20_VGLL1_hg38::1::201	-7064, -7032, -7096	upstream, upstream, upstream	1	1	1	58	82	119	1	3_BT-20_VGLL1_hg38::1	119	Gene LOC105376808		uncharacterized LOC105376808
ZNF319	16	57994668	58000684	6016	-	3	1_PANC10-05_VGLL1_hg38::1::3152, 2_Bewo_VGLL1_hg38::1::12361, 3_BT-20_VGLL1_hg38::1::9805	7660, 7644, 7660	downstream, downstream, downstream	1	1	1	30	123	119	1	2_Bewo_VGLL1_hg38::1	123	Gene ZNF319	MGC126816, ZFP319, ZNF319	zinc finger protein 319
RNA5SP137	3	125058304	125058438	134	-	6	1_PANC10-05_VGLL1_hg38::1::5668, 2_Bewo_VGLL1_hg38::1::22056, 2_Bewo_VGLL1_hg38::1::22057, 3_BT-20_VGLL1_hg38::1::17976, 3_BT-20_VGLL1_hg38::1::17977, 3_BT-20_VGLL1_hg38::1::17978	-4794, -4762, -8986, 7702, -4794, -8970	upstream, upstream, upstream, downstream, upstream, upstream	1	1	1	36	118	118.333	3	3_BT-20_VGLL1_hg38::1	274	Gene RNA5SP137	RNA5SP137, RN5S137	RNA, 5S ribosomal pseudogene 137
LINC00426	13	30340266	30373914	33648	-	6	1_PANC10-05_VGLL1_hg38::1::2227, 1_PANC10-05_VGLL1_hg38::1::2228, 2_Bewo_VGLL1_hg38::1::8721, 2_Bewo_VGLL1_hg38::1::8722, 3_BT-20_VGLL1_hg38::1::6840, 3_BT-20_VGLL1_hg38::1::6841	35290, 31610, 35290, 18906, 35322, 31578	downstream, in gene, downstream, in gene, downstream, in gene	1	1	1	35.333	42.667	117.667	3	3_BT-20_VGLL1_hg38::1	262	Gene LINC00426	LINC00426, LOC100188949	long intergenic non-protein coding RNA 426
LOC105371704	17	27230189	27231798	1609	-	3	1_PANC10-05_VGLL1_hg38::1::3332, 2_Bewo_VGLL1_hg38::1::13143, 3_BT-20_VGLL1_hg38::1::10571	-9930, -9962, -9930	upstream, upstream, upstream	1	1	1	61	79	116	1	3_BT-20_VGLL1_hg38::1	116	Gene LOC105371704		uncharacterized LOC105371704
S100A14	1	153614255	153616332	2077	-	5	1_PANC10-05_VGLL1_hg38::1::379, 1_PANC10-05_VGLL1_hg38::1::380, 2_Bewo_VGLL1_hg38::1::1895, 3_BT-20_VGLL1_hg38::1::1528, 3_BT-20_VGLL1_hg38::1::1529	8012, 7180, 7980, 8012, 7244	downstream, downstream, downstream, downstream, downstream	1	1	1	47	41.5	115	2	3_BT-20_VGLL1_hg38::1	163	Gene S100A14	S100A15, BCMP84, S100A14	S100 calcium binding protein A14
PLA2G15	16	68245343	68261062	15719	+	7	1_PANC10-05_VGLL1_hg38::1::3177, 1_PANC10-05_VGLL1_hg38::1::3178, 2_Bewo_VGLL1_hg38::1::12442, 2_Bewo_VGLL1_hg38::1::12443, 3_BT-20_VGLL1_hg38::1::9890, 3_BT-20_VGLL1_hg38::1::9891, 3_BT-20_VGLL1_hg38::1::9892	-7599, 20065, -7647, 19905, -7615, 12929, 20001	upstream, downstream, upstream, downstream, upstream, in gene, downstream	1	1	1	30.333	112.667	114.667	3	2_Bewo_VGLL1_hg38::1	202	Gene PLA2G15	LLPL, LPLA2, GXVPLA2, PLA2G15, LYPLA3, ACS, DKFZp564A0122	phospholipase A2 group XV
LOC105376456	10	24753408	24778075	24667	-	3	1_PANC10-05_VGLL1_hg38::1::836, 2_Bewo_VGLL1_hg38::1::3925, 3_BT-20_VGLL1_hg38::1::3195	14907, 14939, 14939	in gene, in gene, in gene	1	1	1	33	99	114	1	3_BT-20_VGLL1_hg38::1	114	Gene LOC105376456		uncharacterized LOC105376456
LOC105373529	2	105450327	105454691	4364	-	9	1_PANC10-05_VGLL1_hg38::1::4438, 2_Bewo_VGLL1_hg38::1::17239, 2_Bewo_VGLL1_hg38::1::17240, 2_Bewo_VGLL1_hg38::1::17241, 3_BT-20_VGLL1_hg38::1::13573, 3_BT-20_VGLL1_hg38::1::13574, 3_BT-20_VGLL1_hg38::1::13575, 3_BT-20_VGLL1_hg38::1::13576, 3_BT-20_VGLL1_hg38::1::13577	-1133, 12451, 10339, -1149, 12451, 10339, 7107, -477, -1117	upstream, downstream, downstream, upstream, downstream, downstream, downstream, upstream, upstream	1	1	1	23.4	50.2	113.6	5	3_BT-20_VGLL1_hg38::1	160	Gene LOC105373529		uncharacterized LOC105373529
USP40	2	233475519	233566787	91268	-	3	1_PANC10-05_VGLL1_hg38::1::4878, 2_Bewo_VGLL1_hg38::1::18611, 3_BT-20_VGLL1_hg38::1::14908	79523, 24051, 79459	in gene, in gene, in gene	1	1	1	28	33.5	112.5	2	3_BT-20_VGLL1_hg38::1	213	Gene USP40	FLJ10785, FLJ42100, USP40	ubiquitin specific peptidase 40
EGFR	7	55019032	55207338	188306	+	29	1_PANC10-05_VGLL1_hg38::1::7742, 1_PANC10-05_VGLL1_hg38::1::7743, 1_PANC10-05_VGLL1_hg38::1::7744, 1_PANC10-05_VGLL1_hg38::1::7745, 2_Bewo_VGLL1_hg38::1::30004, 2_Bewo_VGLL1_hg38::1::30005, 2_Bewo_VGLL1_hg38::1::30006, 2_Bewo_VGLL1_hg38::1::30007, 2_Bewo_VGLL1_hg38::1::30008, 2_Bewo_VGLL1_hg38::1::30009, 2_Bewo_VGLL1_hg38::1::30010, 2_Bewo_VGLL1_hg38::1::30011, 2_Bewo_VGLL1_hg38::1::30012, 2_Bewo…	46856, 55160, 113928, 114904, 24776, 28168, 46888, 54968, 92248, 101896, 125864, 162408, 167352, 190536, 1608, 8296, 24808, 29448, 34776, 37672, 44808, 46792, 92200, 101896, 110824, 113944, 114888, 167112, 190536	in gene, in gene, in gene, in gene, in gene, in gene, in gene, in gene, in gene, in gene, in gene, in gene, in gene, downstream, in gene, in gene, in gene, in gene, in gene, in gene, in gene, in gene, in gene, in gene, in gene, in gene, in gene, in gene, downstream	1	1	1	15.737	36.105	112	19	3_BT-20_VGLL1_hg38::1	298	Gene EGFR	ERBB, EGFR, mENA, HER1, NISBD2, PIG61, ERBB1
TFAP2A-AS1	6	10412318	10416169	3851	+	4	1_PANC10-05_VGLL1_hg38::1::7049, 2_Bewo_VGLL1_hg38::1::27283, 3_BT-20_VGLL1_hg38::1::22006, 3_BT-20_VGLL1_hg38::1::22007	-8526, -8542, -8542, 7266	upstream, upstream, upstream, downstream	1	1	1	24	80.5	111.5	2	3_BT-20_VGLL1_hg38::1	187	Gene TFAP2A-AS1	TFAP2A-AS1, RP1-290I10.6	TFAP2A antisense RNA 1
LOC105370008	12	116504967	116508216	3249	-	6	1_PANC10-05_VGLL1_hg38::1::2157, 1_PANC10-05_VGLL1_hg38::1::2158, 2_Bewo_VGLL1_hg38::1::8368, 2_Bewo_VGLL1_hg38::1::8369, 3_BT-20_VGLL1_hg38::1::6578, 3_BT-20_VGLL1_hg38::1::6579	12728, 4792, 12696, 4792, 12728, 4792	downstream, downstream, downstream, downstream, downstream, downstream	1	1	1	54.5	44	111	2	3_BT-20_VGLL1_hg38::1	114	Gene LOC105370008		uncharacterized LOC105370008
LOC105370104	13	21067532	21075623	8091	+	11	1_PANC10-05_VGLL1_hg38::1::2219, 1_PANC10-05_VGLL1_hg38::1::2220, 1_PANC10-05_VGLL1_hg38::1::2221, 2_Bewo_VGLL1_hg38::1::8626, 2_Bewo_VGLL1_hg38::1::8627, 2_Bewo_VGLL1_hg38::1::8628, 2_Bewo_VGLL1_hg38::1::8629, 3_BT-20_VGLL1_hg38::1::6739, 3_BT-20_VGLL1_hg38::1::6740, 3_BT-20_VGLL1_hg38::1::6741, 3_BT-20_VGLL1_hg38::1::6742	-5996, 2228, 12404, -5948, 2228, 3764, 12404, -5980, 2228, 3732, 12436	upstream, in gene, downstream, upstream, in gene, in gene, downstream, upstream, in gene, in gene, downstream	1	1	1	31.5	105	109.75	4	3_BT-20_VGLL1_hg38::1	142	Gene LOC105370104		uncharacterized LOC105370104
PHGDH	1	119711737	119744226	32489	+	6	1_PANC10-05_VGLL1_hg38::1::338, 2_Bewo_VGLL1_hg38::1::1775, 2_Bewo_VGLL1_hg38::1::1776, 3_BT-20_VGLL1_hg38::1::1405, 3_BT-20_VGLL1_hg38::1::1406, 3_BT-20_VGLL1_hg38::1::1407	19495, 19527, 20887, 679, 19495, 20935	in gene, in gene, in gene, in gene, in gene, in gene	1	1	1	38.333	39	109.667	3	3_BT-20_VGLL1_hg38::1	211	Gene PHGDH	NLS, 3PGDH, PDG, PGD, MGC3017, HEL-S-113, PHGDHD, NLS1, PGAD, SERA, PHGDH, PGDH, 3-PGDH	phosphoglycerate dehydrogenase
EIF3F	11	7987320	7996171	8851	+	6	1_PANC10-05_VGLL1_hg38::1::1237, 1_PANC10-05_VGLL1_hg38::1::1238, 2_Bewo_VGLL1_hg38::1::5311, 2_Bewo_VGLL1_hg38::1::5312, 3_BT-20_VGLL1_hg38::1::4073, 3_BT-20_VGLL1_hg38::1::4074	-9624, -152, -9608, -184, -9592, -152	upstream, upstream, upstream, upstream, upstream, upstream	1	1	1	55.5	74	109.5	2	3_BT-20_VGLL1_hg38::1	126	Gene EIF3F	eIF3-p47, EIF3S5, EIF3F
LOC105376444	10	21368479	21372943	4464	-	4	1_PANC10-05_VGLL1_hg38::1::832, 2_Bewo_VGLL1_hg38::1::3864, 2_Bewo_VGLL1_hg38::1::3865, 3_BT-20_VGLL1_hg38::1::3124	8399, 10879, 8367, 8415	downstream, downstream, downstream, downstream	1	1	1	16	56	108.5	2	3_BT-20_VGLL1_hg38::1	204	Gene LOC105376444		uncharacterized LOC105376444
LOC105370007	12	116484428	116488505	4077	-	3	1_PANC10-05_VGLL1_hg38::1::2157, 2_Bewo_VGLL1_hg38::1::8368, 3_BT-20_VGLL1_hg38::1::6578	-6983, -7015, -6983	upstream, upstream, upstream	1	1	1	76	31	108	1	3_BT-20_VGLL1_hg38::1	108	Gene LOC105370007		uncharacterized LOC105370007
LOC101928955	15	62894681	62899543	4862	+	3	1_PANC10-05_VGLL1_hg38::1::2788, 2_Bewo_VGLL1_hg38::1::11188, 3_BT-20_VGLL1_hg38::1::8737	2471, 2567, 2439	in gene, in gene, in gene	1	1	1	60	69	108	1	3_BT-20_VGLL1_hg38::1	108	Gene LOC101928955		uncharacterized LOC101928955
C18orf63	18	74315875	74359187	43312	+	3	1_PANC10-05_VGLL1_hg38::1::3799, 2_Bewo_VGLL1_hg38::1::14797, 3_BT-20_VGLL1_hg38::1::11626	1053, 1085, 1069	in gene, in gene, in gene	1	1	1	63	122	107	1	2_Bewo_VGLL1_hg38::1	122	Gene C18orf63	DKFZP781G0119, C18orf63	chromosome 18 open reading frame 63
LOC105375081	6	47129172	47138637	9465	-	3	1_PANC10-05_VGLL1_hg38::1::7246, 2_Bewo_VGLL1_hg38::1::28011, 3_BT-20_VGLL1_hg38::1::22594	2669, 2605, 2765	in gene, in gene, in gene	1	1	1	73	58	107	1	3_BT-20_VGLL1_hg38::1	107	Gene LOC105375081		uncharacterized LOC105375081
LOC105377956	6	113122122	113131546	9424	-	5	1_PANC10-05_VGLL1_hg38::1::7376, 1_PANC10-05_VGLL1_hg38::1::7377, 2_Bewo_VGLL1_hg38::1::28642, 3_BT-20_VGLL1_hg38::1::23075, 3_BT-20_VGLL1_hg38::1::23076	10842, 9274, -9318, 10778, 9242	downstream, in gene, upstream, downstream, in gene	1	1	1	28.667	13	106.667	3	3_BT-20_VGLL1_hg38::1	171	Gene LOC105377956		uncharacterized LOC105377956
LOC105376464	10	27774954	27796423	21469	-	3	1_PANC10-05_VGLL1_hg38::1::842, 2_Bewo_VGLL1_hg38::1::3965, 3_BT-20_VGLL1_hg38::1::3232	-4793, -4793, -4825	upstream, upstream, upstream	1	1	1	28	30	106	1	3_BT-20_VGLL1_hg38::1	106	Gene LOC105376464		uncharacterized LOC105376464
TNFSF8	9	114893343	114930595	37252	-	4	1_PANC10-05_VGLL1_hg38::1::8993, 2_Bewo_VGLL1_hg38::1::33767, 3_BT-20_VGLL1_hg38::1::27307, 3_BT-20_VGLL1_hg38::1::27308	22275, 22243, 36931, 22275	in gene, in gene, in gene, in gene	1	1	1	29.5	54	106	2	3_BT-20_VGLL1_hg38::1	190	Gene TNFSF8	CD153, CD30LG, MGC138144, TNFSF8, CD30L, TNLG3A	tumor necrosis factor superfamily member 8
LOC105372611	20	38109439	38112432	2993	+	9	1_PANC10-05_VGLL1_hg38::1::5085, 1_PANC10-05_VGLL1_hg38::1::5086, 2_Bewo_VGLL1_hg38::1::19211, 2_Bewo_VGLL1_hg38::1::19212, 2_Bewo_VGLL1_hg38::1::19213, 2_Bewo_VGLL1_hg38::1::19214, 3_BT-20_VGLL1_hg38::1::15444, 3_BT-20_VGLL1_hg38::1::15445, 3_BT-20_VGLL1_hg38::1::15446	673, 8321, -767, 705, 2081, 8353, -639, 705, 8353	in gene, downstream, upstream, in gene, in gene, downstream, upstream, in gene, downstream	1	1	1	36.5	80.75	105.5	4	3_BT-20_VGLL1_hg38::1	226	Gene LOC105372611		uncharacterized LOC105372611
FSCN1	7	5592805	5606656	13851	+	4	1_PANC10-05_VGLL1_hg38::1::7546, 2_Bewo_VGLL1_hg38::1::29479, 2_Bewo_VGLL1_hg38::1::29480, 3_BT-20_VGLL1_hg38::1::23715	-1109, -9093, -1125, -1125	upstream, upstream, upstream, upstream	1	1	1	75	110.5	105.5	2	3_BT-20_VGLL1_hg38::1	204	Gene FSCN1	FSCN1, FLJ38511, p55, SNL, HSN, FAN1, FLJ43305	fascin actin-bundling protein 1
LINC00452	13	113883717	113924812	41095	+	5	1_PANC10-05_VGLL1_hg38::1::2340, 2_Bewo_VGLL1_hg38::1::9445, 3_BT-20_VGLL1_hg38::1::7438, 3_BT-20_VGLL1_hg38::1::7439, 3_BT-20_VGLL1_hg38::1::7440	13627, 44283, 13627, 35291, 44235	in gene, downstream, in gene, in gene, downstream	1	1	1	24.333	39.667	105.333	3	3_BT-20_VGLL1_hg38::1	165	Gene LINC00452	FLJ44054, RP11-199F6.8, LINC00452, LINC00453	long intergenic non-protein coding RNA 452
DPM3	1	155139891	155140520	629	-	3	1_PANC10-05_VGLL1_hg38::1::387, 2_Bewo_VGLL1_hg38::1::1927, 3_BT-20_VGLL1_hg38::1::1554	10552, 10520, 10568	downstream, downstream, downstream	1	1	1	25	51	105	1	3_BT-20_VGLL1_hg38::1	105	Gene DPM3	MGC125904, DPM3, MGC125905, MGC34275, CDG1O	dolichyl-phosphate mannosyltransferase subunit 3
LOC102724475	6	169973375	170023239	49864	-	4	1_PANC10-05_VGLL1_hg38::1::7518, 2_Bewo_VGLL1_hg38::1::29376, 2_Bewo_VGLL1_hg38::1::29377, 3_BT-20_VGLL1_hg38::1::23638	-3289, 58615, -3385, -3337	upstream, downstream, upstream, upstream	1	1	1	29	50.5	105	2	3_BT-20_VGLL1_hg38::1	105	Gene LOC102724475		uncharacterized LOC102724475
LOC105378150	6	170023727	170028797	5070	+	3	1_PANC10-05_VGLL1_hg38::1::7518, 2_Bewo_VGLL1_hg38::1::29377, 3_BT-20_VGLL1_hg38::1::23638	2801, 2897, 2849	in gene, in gene, in gene	1	1	1	53	45	105	1	3_BT-20_VGLL1_hg38::1	105	Gene LOC105378150		uncharacterized LOC105378150
NOP56P2	9	23681871	23682762	891	+	3	1_PANC10-05_VGLL1_hg38::1::8717, 2_Bewo_VGLL1_hg38::1::32793, 3_BT-20_VGLL1_hg38::1::26532	4529, 4497, 4513	downstream, downstream, downstream	1	1	1	74	73	105	1	3_BT-20_VGLL1_hg38::1	105	Gene NOP56P2	NOP56P2	NOP56 ribonucleoprotein pseudogene 2
MTSS1L	16	70661204	70686051	24847	-	6	1_PANC10-05_VGLL1_hg38::1::3198, 2_Bewo_VGLL1_hg38::1::12513, 2_Bewo_VGLL1_hg38::1::12514, 3_BT-20_VGLL1_hg38::1::9951, 3_BT-20_VGLL1_hg38::1::9952, 3_BT-20_VGLL1_hg38::1::9953	-8157, -8189, -9373, -5981, -8189, -9501	upstream, upstream, upstream, upstream, upstream, upstream	1	1	1	36.667	62	104.667	3	3_BT-20_VGLL1_hg38::1	204	Gene MTSS1L	ABBA-1, MTSS1L	metastasis suppressor 1-like
TFAP2A	6	10396677	10419624	22947	-	6	1_PANC10-05_VGLL1_hg38::1::7048, 1_PANC10-05_VGLL1_hg38::1::7049, 2_Bewo_VGLL1_hg38::1::27283, 3_BT-20_VGLL1_hg38::1::22005, 3_BT-20_VGLL1_hg38::1::22006, 3_BT-20_VGLL1_hg38::1::22007	19144, 15832, 15848, 19176, 15848, 40	in gene, in gene, in gene, in gene, in gene, in gene	1	1	1	25	59	104.667	3	3_BT-20_VGLL1_hg38::1	187	Gene TFAP2A	BOFS, AP-2alpha, TFAP2, FLJ51761, AP-2, AP2TF, TFAP2A	transcription factor AP-2 alpha (activating enhancer binding protein 2 alpha)
LOC400800	1	199148598	199393307	244709	+	3	1_PANC10-05_VGLL1_hg38::1::527, 2_Bewo_VGLL1_hg38::1::2566, 3_BT-20_VGLL1_hg38::1::2048	124170, 124170, 124202	in gene, in gene, in gene	1	1	1	96	44	104	1	3_BT-20_VGLL1_hg38::1	104	Gene LOC400800	RP11-382E9.1	uncharacterized LOC400800
LOC105372701	20	61179148	61185077	5929	+	5	1_PANC10-05_VGLL1_hg38::1::5200, 2_Bewo_VGLL1_hg38::1::19565, 3_BT-20_VGLL1_hg38::1::15949, 3_BT-20_VGLL1_hg38::1::15950, 3_BT-20_VGLL1_hg38::1::15951	7060, 7092, 5204, 6164, 7092	downstream, downstream, in gene, downstream, downstream	1	1	1	40	26	104	3	3_BT-20_VGLL1_hg38::1	223	Gene LOC105372701		uncharacterized LOC105372701
PIWIL3	22	24719034	24774720	55686	-	3	1_PANC10-05_VGLL1_hg38::1::5273, 2_Bewo_VGLL1_hg38::1::20124, 3_BT-20_VGLL1_hg38::1::16447	-1280, -1280, -1248	upstream, upstream, upstream	1	1	1	43	150	104	1	2_Bewo_VGLL1_hg38::1	150	Gene PIWIL3	HIWI3, PIWIL3	piwi-like RNA-mediated gene silencing 3
LOC105373724	2	162246132	162250062	3930	+	4	1_PANC10-05_VGLL1_hg38::1::4612, 2_Bewo_VGLL1_hg38::1::17749, 3_BT-20_VGLL1_hg38::1::14063, 3_BT-20_VGLL1_hg38::1::14064	-148, -223, -1444, -244	upstream, upstream, upstream, upstream	1	1	1	33.5	29.5	103	2	3_BT-20_VGLL1_hg38::1	130	Gene LOC105373724		uncharacterized LOC105373724
LOC100129931	4	7030554	7046231	15677	-	3	1_PANC10-05_VGLL1_hg38::1::5999, 2_Bewo_VGLL1_hg38::1::23183, 3_BT-20_VGLL1_hg38::1::18955	23815, 23799, 23799	downstream, downstream, downstream	1	1	1	53	76	103	1	3_BT-20_VGLL1_hg38::1	103	Gene LOC100129931	RP11-367J11.2	uncharacterized LOC100129931
PRDM1	6	106086320	106109939	23619	+	5	1_PANC10-05_VGLL1_hg38::1::7360, 2_Bewo_VGLL1_hg38::1::28500, 3_BT-20_VGLL1_hg38::1::22929, 3_BT-20_VGLL1_hg38::1::22930, 3_BT-20_VGLL1_hg38::1::22931	33392, 33360, 1472, 29456, 33392	downstream, downstream, in gene, downstream, downstream	1	1	1	18	52.667	102.667	3	3_BT-20_VGLL1_hg38::1	220	Gene PRDM1	MGC118922, MGC118923, MGC118924, PRDM1, PRDI-BF1, BLIMP1, MGC118925	PR domain 1
HOGA1	10	97584345	97612802	28457	+	3	1_PANC10-05_VGLL1_hg38::1::1053, 2_Bewo_VGLL1_hg38::1::4718, 3_BT-20_VGLL1_hg38::1::3781	-9529, -9497, -9529	upstream, upstream, upstream	1	1	1	109	112	101	1	2_Bewo_VGLL1_hg38::1	112	Gene HOGA1	HOGA1, DHDPSL, NPL2, DHDPS2, HP3, FLJ56960, FLJ37472, C10orf65	4-hydroxy-2-oxoglutarate aldolase 1
LOC105374775	2	64644435	64647690	3255	+	3	1_PANC10-05_VGLL1_hg38::1::4323, 2_Bewo_VGLL1_hg38::1::16745, 3_BT-20_VGLL1_hg38::1::13174	9933, 9901, 9901	downstream, downstream, downstream	1	1	1	54	102	101	1	2_Bewo_VGLL1_hg38::1	102	Gene LOC105374775		uncharacterized LOC105374775
LOC105375737	8	123403576	123416423	12847	-	3	1_PANC10-05_VGLL1_hg38::1::8494, 2_Bewo_VGLL1_hg38::1::32271, 3_BT-20_VGLL1_hg38::1::26073	19783, 19783, 19783	downstream, downstream, downstream	1	1	1	85	79	101	1	3_BT-20_VGLL1_hg38::1	101	Gene LOC105375737		uncharacterized LOC105375737
GJA5	1	147756199	147781067	24868	-	8	1_PANC10-05_VGLL1_hg38::1::342, 1_PANC10-05_VGLL1_hg38::1::343, 2_Bewo_VGLL1_hg38::1::1810, 2_Bewo_VGLL1_hg38::1::1811, 2_Bewo_VGLL1_hg38::1::1812, 3_BT-20_VGLL1_hg38::1::1438, 3_BT-20_VGLL1_hg38::1::1439, 3_BT-20_VGLL1_hg38::1::1440	23627, 18699, 23627, 23275, 20043, 23563, 20011, 18619	in gene, in gene, in gene, in gene, in gene, in gene, in gene, in gene	1	1	1	23	28.667	100.667	3	3_BT-20_VGLL1_hg38::1	147	Gene GJA5	GJA5, CX40, MGC11185, ATFB11	gap junction protein alpha 5
LOC105373470	1	151922278	151953555	31277	-	4	1_PANC10-05_VGLL1_hg38::1::361, 2_Bewo_VGLL1_hg38::1::1868, 2_Bewo_VGLL1_hg38::1::1869, 3_BT-20_VGLL1_hg38::1::1484	28659, 29843, 28659, 28659	in gene, in gene, in gene, in gene	1	1	1	30	105.5	100.5	2	3_BT-20_VGLL1_hg38::1	181	Gene LOC105373470		uncharacterized LOC105373470
SLC26A11	17	80220401	80253509	33108	+	3	1_PANC10-05_VGLL1_hg38::1::3630, 2_Bewo_VGLL1_hg38::1::14019, 3_BT-20_VGLL1_hg38::1::11153	34543, 34511, 34511	downstream, downstream, downstream	1	1	1	75	68	100	1	3_BT-20_VGLL1_hg38::1	100	Gene SLC26A11	MGC46523, SLC26A11	solute carrier family 26 member 11
LARP6	15	70831524	70854265	22741	-	3	1_PANC10-05_VGLL1_hg38::1::2849, 2_Bewo_VGLL1_hg38::1::11348, 3_BT-20_VGLL1_hg38::1::8912	29017, 28985, 28985	downstream, downstream, downstream	1	1	1	42	107	99	1	2_Bewo_VGLL1_hg38::1	107	Gene LARP6	FLJ11196, ACHN, LARP6	La ribonucleoprotein domain family member 6
MYL12A	18	3247482	3256237	8755	+	8	1_PANC10-05_VGLL1_hg38::1::3662, 1_PANC10-05_VGLL1_hg38::1::3663, 1_PANC10-05_VGLL1_hg38::1::3664, 2_Bewo_VGLL1_hg38::1::14108, 2_Bewo_VGLL1_hg38::1::14109, 3_BT-20_VGLL1_hg38::1::11223, 3_BT-20_VGLL1_hg38::1::11224, 3_BT-20_VGLL1_hg38::1::11225	134, 3366, 14406, 70, 14406, 150, 3398, 14374	in gene, in gene, downstream, in gene, downstream, in gene, in gene, downstream	1	1	1	66.333	76	99	3	3_BT-20_VGLL1_hg38::1	173	Gene MYL12A	MYL12A, MYL2B, MRCL3, MLCB, MRLC3, HEL-S-24	myosin light chain 12A
RNU6-42P	3	196784980	196785086	106	-	3	1_PANC10-05_VGLL1_hg38::1::5967, 2_Bewo_VGLL1_hg38::1::23093, 3_BT-20_VGLL1_hg38::1::18869	-8290, -8290, -8274	upstream, upstream, upstream	1	1	1	51	132	99	1	2_Bewo_VGLL1_hg38::1	132	Gene RNU6-42P	RNU6-42, RNU6-42P	RNA, U6 small nuclear 42, pseudogene
LOC389199	4	7938921	7940296	1375	+	3	1_PANC10-05_VGLL1_hg38::1::6010, 2_Bewo_VGLL1_hg38::1::23195, 3_BT-20_VGLL1_hg38::1::18966	2423, 2375, 2391	downstream, downstream, downstream	1	1	1	90	160	98	1	2_Bewo_VGLL1_hg38::1	160	Gene LOC389199	MGC35057	uncharacterized LOC389199
LOC100506098	7	20213995	20221700	7705	+	6	1_PANC10-05_VGLL1_hg38::1::7598, 2_Bewo_VGLL1_hg38::1::29589, 2_Bewo_VGLL1_hg38::1::29590, 3_BT-20_VGLL1_hg38::1::23853, 3_BT-20_VGLL1_hg38::1::23854, 3_BT-20_VGLL1_hg38::1::23855	3733, -7243, 5909, -7275, 3749, 5909	in gene, upstream, in gene, upstream, in gene, in gene	1	1	1	27.333	26	97.333	3	3_BT-20_VGLL1_hg38::1	159	Gene LOC100506098		uncharacterized LOC100506098
SF3B3	16	70523788	70577668	53880	+	7	1_PANC10-05_VGLL1_hg38::1::3197, 2_Bewo_VGLL1_hg38::1::12511, 3_BT-20_VGLL1_hg38::1::9944, 3_BT-20_VGLL1_hg38::1::9945, 3_BT-20_VGLL1_hg38::1::9946, 3_BT-20_VGLL1_hg38::1::9947, 3_BT-20_VGLL1_hg38::1::9948	53684, 58740, 25348, 37940, 49812, 53716, 58708	in gene, downstream, in gene, in gene, in gene, in gene, downstream	1	1	1	15.4	20.4	97.2	5	3_BT-20_VGLL1_hg38::1	179	Gene SF3B3	SF3B3, KIAA0017, RSE1, STAF130, SF3b130, SAP130	splicing factor 3b subunit 3
RANGAP1	22	41244777	41302210	57433	-	3	1_PANC10-05_VGLL1_hg38::1::5342, 2_Bewo_VGLL1_hg38::1::20451, 3_BT-20_VGLL1_hg38::1::16689	11330, 11298, 11298	in gene, in gene, in gene	1	1	1	72	37	97	1	3_BT-20_VGLL1_hg38::1	97	Gene RANGAP1	MGC20266, RANGAP1, KIAA1835, SD, RANGAP, Fug1	Ran GTPase activating protein 1
NRM	6	30688047	30691420	3373	-	3	1_PANC10-05_VGLL1_hg38::1::7144, 2_Bewo_VGLL1_hg38::1::27673, 3_BT-20_VGLL1_hg38::1::22331	-4132, -4100, -4100	upstream, upstream, upstream	1	1	1	67	61	97	1	3_BT-20_VGLL1_hg38::1	97	Gene NRM	NRM, NRM29	nurim (nuclear envelope membrane protein)
MDC1	6	30699807	30717966	18159	-	3	1_PANC10-05_VGLL1_hg38::1::7144, 2_Bewo_VGLL1_hg38::1::27673, 3_BT-20_VGLL1_hg38::1::22331	22414, 22446, 22446	downstream, downstream, downstream	1	1	1	67	61	97	1	3_BT-20_VGLL1_hg38::1	97	Gene MDC1	MDC1, MGC166888, DKFZp781A0122, KIAA0170, NFBD1
LOC101929084	12	103547794	103559815	12021	+	5	1_PANC10-05_VGLL1_hg38::1::2092, 2_Bewo_VGLL1_hg38::1::8129, 2_Bewo_VGLL1_hg38::1::8130, 3_BT-20_VGLL1_hg38::1::6402, 3_BT-20_VGLL1_hg38::1::6403	12942, 12910, 13582, 11278, 13038	downstream, downstream, downstream, in gene, downstream	1	1	1	48	29	96.5	2	3_BT-20_VGLL1_hg38::1	127	Gene LOC101929084	RP11-626I20.3	uncharacterized LOC101929084
TMCC1-AS1	3	129893871	129908912	15041	+	5	1_PANC10-05_VGLL1_hg38::1::5692, 2_Bewo_VGLL1_hg38::1::22174, 2_Bewo_VGLL1_hg38::1::22175, 3_BT-20_VGLL1_hg38::1::18060, 3_BT-20_VGLL1_hg38::1::18061	-4943, -4975, 14737, -4943, 14705	upstream, upstream, in gene, upstream, in gene	1	1	1	23.5	83	96.5	2	3_BT-20_VGLL1_hg38::1	135	Gene TMCC1-AS1	AL449209.1, TMCC1-AS1	TMCC1 antisense RNA 1 (head to head)
LOC105375438	7	106461958	106466551	4593	-	3	1_PANC10-05_VGLL1_hg38::1::7894, 2_Bewo_VGLL1_hg38::1::30489, 3_BT-20_VGLL1_hg38::1::24694	5495, 5527, 5527	downstream, downstream, downstream	1	1	1	61	83	96	1	3_BT-20_VGLL1_hg38::1	96	Gene LOC105375438		uncharacterized LOC105375438
MYEOV	11	69294138	69297287	3149	+	7	1_PANC10-05_VGLL1_hg38::1::1451, 1_PANC10-05_VGLL1_hg38::1::1452, 2_Bewo_VGLL1_hg38::1::5968, 2_Bewo_VGLL1_hg38::1::5969, 3_BT-20_VGLL1_hg38::1::4718, 3_BT-20_VGLL1_hg38::1::4719, 3_BT-20_VGLL1_hg38::1::4720	3302, 7686, -9914, 3334, -9882, 3366, 7702	downstream, downstream, upstream, downstream, upstream, downstream, downstream	1	1	1	45.333	98	95.667	3	2_Bewo_VGLL1_hg38::1	213	Gene MYEOV	OCIM, MYEOV	myeloma overexpressed
LOC105377477	4	147569353	147594586	25233	+	8	1_PANC10-05_VGLL1_hg38::1::6313, 1_PANC10-05_VGLL1_hg38::1::6314, 2_Bewo_VGLL1_hg38::1::24343, 2_Bewo_VGLL1_hg38::1::24344, 3_BT-20_VGLL1_hg38::1::19840, 3_BT-20_VGLL1_hg38::1::19841, 3_BT-20_VGLL1_hg38::1::19842, 3_BT-20_VGLL1_hg38::1::19843	8951, 27735, 29943, 30615, 8951, 13207, 27815, 30583	in gene, downstream, downstream, downstream, in gene, in gene, downstream, downstream	1	1	1	13.4	21	95.6	5	3_BT-20_VGLL1_hg38::1	148	Gene LOC105377477		uncharacterized LOC105377477
LOC105375673	8	100723080	100745851	22771	+	5	1_PANC10-05_VGLL1_hg38::1::8375, 2_Bewo_VGLL1_hg38::1::32089, 2_Bewo_VGLL1_hg38::1::32090, 3_BT-20_VGLL1_hg38::1::25840, 3_BT-20_VGLL1_hg38::1::25841	-8861, 23352, 25128, -8872, 23384	upstream, downstream, downstream, upstream, downstream	1	1	1	15.333	64.667	95.333	3	3_BT-20_VGLL1_hg38::1	185	Gene LOC105375673		uncharacterized LOC105375673
COL4A2-AS2	13	110453466	110463641	10175	-	4	1_PANC10-05_VGLL1_hg38::1::2330, 2_Bewo_VGLL1_hg38::1::9391, 3_BT-20_VGLL1_hg38::1::7401, 3_BT-20_VGLL1_hg38::1::7402	15225, 15193, 16985, 15193	downstream, downstream, downstream, downstream	1	1	1	37	69.5	95	2	3_BT-20_VGLL1_hg38::1	163	Gene COL4A2-AS2	COL4A2-AS2	COL4A2 antisense RNA 2
LOC101929613	16	2998955	3000813	1858	+	3	1_PANC10-05_VGLL1_hg38::1::2979, 2_Bewo_VGLL1_hg38::1::11783, 3_BT-20_VGLL1_hg38::1::9356	11061, 11077, 11061	downstream, downstream, downstream	1	1	1	70	67	95	1	3_BT-20_VGLL1_hg38::1	95	Gene LOC101929613	LA16c-380H5.3	uncharacterized LOC101929613
LOC105371056	16	3006567	3007459	892	-	3	1_PANC10-05_VGLL1_hg38::1::2979, 2_Bewo_VGLL1_hg38::1::11783, 3_BT-20_VGLL1_hg38::1::9356	-2557, -2573, -2557	upstream, upstream, upstream	1	1	1	70	67	95	1	3_BT-20_VGLL1_hg38::1	95	Gene LOC105371056		uncharacterized LOC105371056
PRPS2	X	12791355	12824227	32872	+	3	1_PANC10-05_VGLL1_hg38::1::9107, 2_Bewo_VGLL1_hg38::1::34218, 3_BT-20_VGLL1_hg38::1::27691	34693, 34629, 34693	downstream, downstream, downstream	1	1	1	61	71	95	1	3_BT-20_VGLL1_hg38::1	95	Gene PRPS2	PRPS2, PRSII	phosphoribosyl pyrophosphate synthetase 2
DDX47	12	12813346	12829981	16635	+	12	1_PANC10-05_VGLL1_hg38::1::1731, 1_PANC10-05_VGLL1_hg38::1::1732, 1_PANC10-05_VGLL1_hg38::1::1733, 1_PANC10-05_VGLL1_hg38::1::1734, 2_Bewo_VGLL1_hg38::1::7031, 2_Bewo_VGLL1_hg38::1::7032, 2_Bewo_VGLL1_hg38::1::7033, 2_Bewo_VGLL1_hg38::1::7034, 3_BT-20_VGLL1_hg38::1::5649, 3_BT-20_VGLL1_hg38::1::5650, 3_BT-20_VGLL1_hg38::1::5651, 3_BT-20_VGLL1_hg38::1::5652	-8674, 6846, 10078, 22206, 3006, 6814, 10110, 22174, -8674, 6814, 10110, 22190	upstream, in gene, in gene, downstream, in gene, in gene, in gene, downstream, upstream, in gene, in gene, downstream	1	1	1	40.2	89.4	94.6	5	2_Bewo_VGLL1_hg38::1	241	Gene DDX47	DKFZp564O176, HQ0256, E4-DBP, DDX47, RRP3, FLJ30012, MSTP162	DEAD-box helicase 47
MIR6783	17	44934618	44934681	63	-	3	1_PANC10-05_VGLL1_hg38::1::3445, 2_Bewo_VGLL1_hg38::1::13423, 3_BT-20_VGLL1_hg38::1::10785	-5831, -5863, -5831	upstream, upstream, upstream	1	1	1	78	78	94	1	3_BT-20_VGLL1_hg38::1	94	Gene MIR6783	MIR6783, hsa-mir-6783	microRNA 6783
C2orf49	2	105337359	105359940	22581	+	3	1_PANC10-05_VGLL1_hg38::1::4435, 2_Bewo_VGLL1_hg38::1::17230, 3_BT-20_VGLL1_hg38::1::13562	1, 1, -15	in gene, in gene, upstream	1	1	1	37	62	94	1	3_BT-20_VGLL1_hg38::1	94	Gene C2orf49	C2orf49, MGC5509, FLJ45759, asw	chromosome 2 open reading frame 49
LOC105373531	2	105943180	105971483	28303	+	3	1_PANC10-05_VGLL1_hg38::1::4445, 2_Bewo_VGLL1_hg38::1::17248, 3_BT-20_VGLL1_hg38::1::13585	34228, 34228, 34228	downstream, downstream, downstream	1	1	1	35	39	94	1	3_BT-20_VGLL1_hg38::1	94	Gene LOC105373531		uncharacterized LOC105373531
LOC101928044	17	5511843	5513323	1480	-	3	1_PANC10-05_VGLL1_hg38::1::3305, 2_Bewo_VGLL1_hg38::1::12905, 3_BT-20_VGLL1_hg38::1::10376	-3029, -3077, -3045	upstream, upstream, upstream	1	1	1	42	43	93	1	3_BT-20_VGLL1_hg38::1	93	Gene LOC101928044		zinc finger CCHC domain-containing protein 9 pseudogene
YIF1B	19	38303560	38315976	12416	-	3	1_PANC10-05_VGLL1_hg38::1::3963, 2_Bewo_VGLL1_hg38::1::15393, 3_BT-20_VGLL1_hg38::1::12059	15048, 14920, 15080	downstream, downstream, downstream	1	1	1	77	32	93	1	3_BT-20_VGLL1_hg38::1	93	Gene YIF1B	FLJ50074, FinGER8, MGC39135, FLJ23477, YIF1B	Yip1 interacting factor homolog B, membrane trafficking protein
C19orf33	19	38304164	38305006	842	+	3	1_PANC10-05_VGLL1_hg38::1::3963, 2_Bewo_VGLL1_hg38::1::15393, 3_BT-20_VGLL1_hg38::1::12059	-3236, -3108, -3268	upstream, upstream, upstream	1	1	1	77	32	93	1	3_BT-20_VGLL1_hg38::1	93	Gene C19orf33	IMUP, IMUP-2, IMUP-1, MGC39135, H2RSP, C19orf33, MGC75180	chromosome 19 open reading frame 33
EPHB3	3	184561799	184582408	20609	+	3	1_PANC10-05_VGLL1_hg38::1::5887, 2_Bewo_VGLL1_hg38::1::22834, 3_BT-20_VGLL1_hg38::1::18643	4153, 4153, 4153	in gene, in gene, in gene	1	1	1	36	54	93	1	3_BT-20_VGLL1_hg38::1	93	Gene EPHB3	HEK2, ETK2, EPHB3, TYRO6	EPH receptor B3
LOC105375463	7	116285341	116349745	64404	+	6	1_PANC10-05_VGLL1_hg38::1::7921, 1_PANC10-05_VGLL1_hg38::1::7922, 2_Bewo_VGLL1_hg38::1::30589, 3_BT-20_VGLL1_hg38::1::24780, 3_BT-20_VGLL1_hg38::1::24781, 3_BT-20_VGLL1_hg38::1::24782	32147, 69667, 69731, 31203, 32099, 69635	in gene, downstream, downstream, in gene, in gene, downstream	1	1	1	56.333	26	92.667	3	3_BT-20_VGLL1_hg38::1	186	Gene LOC105375463		uncharacterized LOC105375463
LOC101928668	15	58521311	58523371	2060	+	6	1_PANC10-05_VGLL1_hg38::1::2764, 2_Bewo_VGLL1_hg38::1::11106, 2_Bewo_VGLL1_hg38::1::11107, 3_BT-20_VGLL1_hg38::1::8656, 3_BT-20_VGLL1_hg38::1::8657, 3_BT-20_VGLL1_hg38::1::8658	433, 417, 6961, 481, 3201, 6945	in gene, in gene, downstream, in gene, downstream, downstream	1	1	1	30	30.667	92.333	3	3_BT-20_VGLL1_hg38::1	133	Gene LOC101928668		uncharacterized LOC101928668
INSIG2	2	118088474	118110027	21553	+	5	1_PANC10-05_VGLL1_hg38::1::4474, 2_Bewo_VGLL1_hg38::1::17353, 3_BT-20_VGLL1_hg38::1::13688, 3_BT-20_VGLL1_hg38::1::13689, 3_BT-20_VGLL1_hg38::1::13690	24582, -9562, -9546, -2810, 24582	downstream, upstream, upstream, upstream, downstream	1	1	1	34.667	30.667	92.333	3	3_BT-20_VGLL1_hg38::1	142	Gene INSIG2	INSIG2, MGC26273	insulin induced gene 2
MIR3658	1	165907921	165907976	55	+	3	1_PANC10-05_VGLL1_hg38::1::424, 2_Bewo_VGLL1_hg38::1::2091, 3_BT-20_VGLL1_hg38::1::1687	-8913, -8945, -8913	upstream, upstream, upstream	1	1	1	56	34	92	1	3_BT-20_VGLL1_hg38::1	92	Gene MIR3658	MIR3658	microRNA 3658
GS1-204I12.4	1	185646566	185657168	10602	+	5	1_PANC10-05_VGLL1_hg38::1::506, 2_Bewo_VGLL1_hg38::1::2492, 2_Bewo_VGLL1_hg38::1::2493, 3_BT-20_VGLL1_hg38::1::1986, 3_BT-20_VGLL1_hg38::1::1987	-102, -1190, -182, -1190, -134	upstream, upstream, upstream, upstream, upstream	1	1	1	23	49.5	92	2	3_BT-20_VGLL1_hg38::1	106	Gene GS1-204I12.4	GS1-204I12.4	uncharacterized LOC105371653
CEP126	11	101915015	102001065	86050	+	3	1_PANC10-05_VGLL1_hg38::1::1553, 2_Bewo_VGLL1_hg38::1::6322, 3_BT-20_VGLL1_hg38::1::5028	96217, 96217, 96217	downstream, downstream, downstream	1	1	1	65	71	92	1	3_BT-20_VGLL1_hg38::1	92	Gene CEP126	KIAA1377, CEP126	centrosomal protein 126kDa
FAM65C	20	50586108	50692004	105896	-	13	1_PANC10-05_VGLL1_hg38::1::5145, 1_PANC10-05_VGLL1_hg38::1::5146, 1_PANC10-05_VGLL1_hg38::1::5147, 1_PANC10-05_VGLL1_hg38::1::5148, 2_Bewo_VGLL1_hg38::1::19446, 3_BT-20_VGLL1_hg38::1::15738, 3_BT-20_VGLL1_hg38::1::15739, 3_BT-20_VGLL1_hg38::1::15740, 3_BT-20_VGLL1_hg38::1::15741, 3_BT-20_VGLL1_hg38::1::15742, 3_BT-20_VGLL1_hg38::1::15743, 3_BT-20_VGLL1_hg38::1::15744, 3_BT-20_VGLL1_hg38::1::15745	46212, 32916, 15844, 13508, 46276, 67268, 46276, 32932, 28804, 21300, 15844, 13540, 2020	in gene, in gene, in gene, in gene, in gene, in gene, in gene, in gene, in gene, in gene, in gene, in gene, in gene	1	1	1	36.625	14.375	91.875	8	3_BT-20_VGLL1_hg38::1	189	Gene FAM65C	FLJ32230, FAM65C, FLJ00360, dJ530I15.2, C20orf175, C20orf176, dJ530I15.3	family with sequence similarity 65 member C
LOC105369369	11	69273082	69293989	20907	+	10	1_PANC10-05_VGLL1_hg38::1::1450, 1_PANC10-05_VGLL1_hg38::1::1451, 1_PANC10-05_VGLL1_hg38::1::1452, 2_Bewo_VGLL1_hg38::1::5967, 2_Bewo_VGLL1_hg38::1::5968, 2_Bewo_VGLL1_hg38::1::5969, 3_BT-20_VGLL1_hg38::1::4717, 3_BT-20_VGLL1_hg38::1::4718, 3_BT-20_VGLL1_hg38::1::4719, 3_BT-20_VGLL1_hg38::1::4720	8038, 24358, 28742, 8022, 11142, 24390, 8038, 11174, 24422, 28758	in gene, downstream, downstream, in gene, in gene, downstream, in gene, in gene, downstream, downstream	1	1	1	49.5	80	91	4	2_Bewo_VGLL1_hg38::1	213	Gene LOC105369369		uncharacterized LOC105369369
MYL12B	18	3262113	3278284	16171	+	4	1_PANC10-05_VGLL1_hg38::1::3664, 2_Bewo_VGLL1_hg38::1::14109, 2_Bewo_VGLL1_hg38::1::14110, 3_BT-20_VGLL1_hg38::1::11225	-225, -225, 7295, -257	upstream, upstream, in gene, upstream	1	1	1	55	86	91	2	3_BT-20_VGLL1_hg38::1	173	Gene MYL12B	MLC-B, MRLC2, MYL12B	myosin light chain 12B
OR10V1	11	59712916	59713845	929	-	5	1_PANC10-05_VGLL1_hg38::1::1398, 2_Bewo_VGLL1_hg38::1::5800, 2_Bewo_VGLL1_hg38::1::5801, 3_BT-20_VGLL1_hg38::1::4608, 3_BT-20_VGLL1_hg38::1::4609	6805, 6869, 5173, 6837, 5173	downstream, downstream, downstream, downstream, downstream	1	1	1	52	121	90	2	2_Bewo_VGLL1_hg38::1	147	Gene OR10V1	OR10V1, OR11-256	olfactory receptor family 10 subfamily V member 1
LOC101927260	2	111221749	111248237	26488	-	3	1_PANC10-05_VGLL1_hg38::1::4457, 2_Bewo_VGLL1_hg38::1::17293, 3_BT-20_VGLL1_hg38::1::13631	20365, 20333, 20381	in gene, in gene, in gene	1	1	1	37	74	90	1	3_BT-20_VGLL1_hg38::1	90	Gene LOC101927260		uncharacterized LOC101927260
PET117	20	18137855	18143169	5314	+	3	1_PANC10-05_VGLL1_hg38::1::5011, 2_Bewo_VGLL1_hg38::1::18919, 3_BT-20_VGLL1_hg38::1::15244	6817, 7041, 7041	downstream, downstream, downstream	1	1	1	49	196	90	1	2_Bewo_VGLL1_hg38::1	196	Gene PET117	CSRP2BP, PET117	PET117 homolog
LOC101927391	7	7550104	7566065	15961	-	4	1_PANC10-05_VGLL1_hg38::1::7562, 2_Bewo_VGLL1_hg38::1::29512, 3_BT-20_VGLL1_hg38::1::23745, 3_BT-20_VGLL1_hg38::1::23746	1521, 1553, 1553, -63	in gene, in gene, in gene, upstream	1	1	1	28.5	29.5	90	2	3_BT-20_VGLL1_hg38::1	95	Gene LOC101927391	RP5-1159O4.1, RP5-1159O4.2	uncharacterized LOC101927391
MIOS	7	7566891	7607514	40623	+	4	1_PANC10-05_VGLL1_hg38::1::7562, 2_Bewo_VGLL1_hg38::1::29512, 3_BT-20_VGLL1_hg38::1::23745, 3_BT-20_VGLL1_hg38::1::23746	-2347, -2379, -2379, -763	upstream, upstream, upstream, upstream	1	1	1	28.5	29.5	90	2	3_BT-20_VGLL1_hg38::1	95	Gene MIOS	FLJ20323, MIOS	missing oocyte, meiosis regulator, homolog (Drosophila)
LOC100132813	8	109644115	109648032	3917	+	3	1_PANC10-05_VGLL1_hg38::1::8438, 2_Bewo_VGLL1_hg38::1::32176, 3_BT-20_VGLL1_hg38::1::25935	-5907, -5907, -5907	upstream, upstream, upstream	1	1	1	61	84	90	1	3_BT-20_VGLL1_hg38::1	90	Gene LOC100132813		uncharacterized LOC100132813
LOC100506178	7	22563337	22573998	10661	+	14	1_PANC10-05_VGLL1_hg38::1::7607, 1_PANC10-05_VGLL1_hg38::1::7608, 1_PANC10-05_VGLL1_hg38::1::7609, 1_PANC10-05_VGLL1_hg38::1::7610, 2_Bewo_VGLL1_hg38::1::29609, 2_Bewo_VGLL1_hg38::1::29610, 2_Bewo_VGLL1_hg38::1::29611, 3_BT-20_VGLL1_hg38::1::23886, 3_BT-20_VGLL1_hg38::1::23887, 3_BT-20_VGLL1_hg38::1::23888, 3_BT-20_VGLL1_hg38::1::23889, 3_BT-20_VGLL1_hg38::1::23890, 3_BT-20_VGLL1_hg38::1::23891, …	-1865, 9751, 14359, 20087, -1897, 9751, 20039, -1897, 855, 9143, 9783, 14327, 15191, 20055	upstream, in gene, downstream, downstream, upstream, in gene, downstream, upstream, in gene, in gene, in gene, downstream, downstream, downstream	1	1	1	40.429	39.571	89.857	7	3_BT-20_VGLL1_hg38::1	258	Gene LOC100506178	AC002480.3	uncharacterized LOC100506178
LOC105374690	2	55945824	56177552	231728	+	5	1_PANC10-05_VGLL1_hg38::1::4301, 1_PANC10-05_VGLL1_hg38::1::4302, 2_Bewo_VGLL1_hg38::1::16652, 3_BT-20_VGLL1_hg38::1::13114, 3_BT-20_VGLL1_hg38::1::13115	12704, 46848, 2016, 12704, 46816	in gene, in gene, in gene, in gene, in gene	1	1	1	47.333	14	89.667	3	3_BT-20_VGLL1_hg38::1	160	Gene LOC105374690		uncharacterized LOC105374690
LOC101927377	20	47352561	47354633	2072	+	6	1_PANC10-05_VGLL1_hg38::1::5123, 2_Bewo_VGLL1_hg38::1::19357, 2_Bewo_VGLL1_hg38::1::19358, 3_BT-20_VGLL1_hg38::1::15626, 3_BT-20_VGLL1_hg38::1::15627, 3_BT-20_VGLL1_hg38::1::15628	6783, 6863, 7743, 5135, 6799, 7759	downstream, downstream, downstream, downstream, downstream, downstream	1	1	1	28.667	70.667	89.667	3	3_BT-20_VGLL1_hg38::1	148	Gene LOC101927377		uncharacterized LOC101927377
FHOD1	16	67229389	67247522	18133	-	4	1_PANC10-05_VGLL1_hg38::1::3173, 2_Bewo_VGLL1_hg38::1::12420, 3_BT-20_VGLL1_hg38::1::9872, 3_BT-20_VGLL1_hg38::1::9873	6178, 1346, 6178, 1314	in gene, in gene, in gene, in gene	1	1	1	28	55	89.5	2	3_BT-20_VGLL1_hg38::1	92	Gene FHOD1	FHOD1, FHOS	formin homology 2 domain containing 1
CDH3	16	68644248	68727577	83329	+	10	1_PANC10-05_VGLL1_hg38::1::3181, 1_PANC10-05_VGLL1_hg38::1::3182, 2_Bewo_VGLL1_hg38::1::12456, 2_Bewo_VGLL1_hg38::1::12457, 3_BT-20_VGLL1_hg38::1::9901, 3_BT-20_VGLL1_hg38::1::9902, 3_BT-20_VGLL1_hg38::1::9903, 3_BT-20_VGLL1_hg38::1::9904, 3_BT-20_VGLL1_hg38::1::9905, 3_BT-20_VGLL1_hg38::1::9906	63608, 88200, 1896, 88280, -7896, 1928, 14152, 14600, 63528, 88232	in gene, downstream, in gene, downstream, upstream, in gene, in gene, in gene, in gene, downstream	1	1	1	29.167	38.5	89.333	6	2_Bewo_VGLL1_hg38::1	165	Gene CDH3	CDH3, HJMD, PCAD, CDHP	cadherin 3
MIRLET7DHG	9	94176569	94204566	27997	-	6	1_PANC10-05_VGLL1_hg38::1::8867, 2_Bewo_VGLL1_hg38::1::33404, 2_Bewo_VGLL1_hg38::1::33405, 3_BT-20_VGLL1_hg38::1::26991, 3_BT-20_VGLL1_hg38::1::26992, 3_BT-20_VGLL1_hg38::1::26993	37878, 37846, -7770, 37846, 37430, -7754	downstream, downstream, upstream, downstream, downstream, upstream	1	1	1	20.667	115.333	89.333	3	2_Bewo_VGLL1_hg38::1	273	Gene MIRLET7DHG	MIRLET7DHG	MIRLET7D host gene
VAC14-AS1	16	70755060	70773251	18191	+	5	1_PANC10-05_VGLL1_hg38::1::3201, 2_Bewo_VGLL1_hg38::1::12517, 2_Bewo_VGLL1_hg38::1::12518, 3_BT-20_VGLL1_hg38::1::9959, 3_BT-20_VGLL1_hg38::1::9960	-6596, -6516, 24140, -6580, 24076	upstream, upstream, downstream, upstream, downstream	1	1	1	37	90.5	89	2	3_BT-20_VGLL1_hg38::1	151	Gene VAC14-AS1	RP11-394B2.4, VAC14-AS1	VAC14 antisense RNA 1
NLRP12	19	53793584	53824403	30819	-	5	1_PANC10-05_VGLL1_hg38::1::4026, 2_Bewo_VGLL1_hg38::1::15686, 2_Bewo_VGLL1_hg38::1::15687, 3_BT-20_VGLL1_hg38::1::12322, 3_BT-20_VGLL1_hg38::1::12323	39091, 39059, 31299, 39059, 31539	downstream, downstream, downstream, downstream, downstream	1	1	1	29.5	52	89	2	3_BT-20_VGLL1_hg38::1	134	Gene NLRP12	PYPAF7, PAN6, NALP12, RNO2, RNO, CLR19.3, NLRP12, FCAS2	NLR family, pyrin domain containing 12
LOC101927798	8	133775551	133777352	1801	-	6	1_PANC10-05_VGLL1_hg38::1::8604, 2_Bewo_VGLL1_hg38::1::32457, 2_Bewo_VGLL1_hg38::1::32458, 3_BT-20_VGLL1_hg38::1::26276, 3_BT-20_VGLL1_hg38::1::26277, 3_BT-20_VGLL1_hg38::1::26278	8296, 9800, 7896, 9848, 8264, -2200	downstream, downstream, downstream, downstream, downstream, upstream	1	1	1	28.333	45.667	89	3	3_BT-20_VGLL1_hg38::1	127	Gene LOC101927798		uncharacterized LOC101927798
FAM71D	14	67189393	67228550	39157	+	7	1_PANC10-05_VGLL1_hg38::1::2510, 1_PANC10-05_VGLL1_hg38::1::2511, 1_PANC10-05_VGLL1_hg38::1::2512, 2_Bewo_VGLL1_hg38::1::10063, 3_BT-20_VGLL1_hg38::1::7888, 3_BT-20_VGLL1_hg38::1::7889, 3_BT-20_VGLL1_hg38::1::7890	-1937, -1425, 32367, 32367, -2049, -913, 32367	upstream, upstream, in gene, in gene, upstream, upstream, in gene	1	1	1	67	24.333	88.667	3	3_BT-20_VGLL1_hg38::1	175	Gene FAM71D	C14orf54, FAM71D, FLJ36130	family with sequence similarity 71 member D
LOC105372673	20	53744989	53751251	6262	-	8	1_PANC10-05_VGLL1_hg38::1::5164, 2_Bewo_VGLL1_hg38::1::19490, 2_Bewo_VGLL1_hg38::1::19491, 3_BT-20_VGLL1_hg38::1::15811, 3_BT-20_VGLL1_hg38::1::15812, 3_BT-20_VGLL1_hg38::1::15813, 3_BT-20_VGLL1_hg38::1::15814, 3_BT-20_VGLL1_hg38::1::15815	15427, 15539, 2899, 15539, 14899, 2931, -2253, -2765	downstream, downstream, in gene, downstream, downstream, in gene, upstream, upstream	1	1	1	13.8	38.2	88.2	5	3_BT-20_VGLL1_hg38::1	128	Gene LOC105372673		uncharacterized LOC105372673
NLRP1	17	5501399	5584512	83113	-	4	1_PANC10-05_VGLL1_hg38::1::3305, 2_Bewo_VGLL1_hg38::1::12905, 3_BT-20_VGLL1_hg38::1::10376, 3_BT-20_VGLL1_hg38::1::10377	68160, 68112, 68144, -576	in gene, in gene, in gene, upstream	1	1	1	25.5	28.5	88	2	3_BT-20_VGLL1_hg38::1	93	Gene NLRP1	NLRP1, KIAA0926, DEFCAP, DKFZp586O1822, VAMAS1, PP1044, NALP1, CARD7, NAC, SLEV1, CLR17.1, DEFCAP-L/S, CIDED	NLR family, pyrin domain containing 1
SKA2	17	59109947	59155439	45492	-	3	1_PANC10-05_VGLL1_hg38::1::3524, 2_Bewo_VGLL1_hg38::1::13631, 3_BT-20_VGLL1_hg38::1::10919	303, 303, 271	in gene, in gene, in gene	1	1	1	54	112	88	1	2_Bewo_VGLL1_hg38::1	112	Gene SKA2	MGC110975, FLJ12758, FAM33A, SKA2	spindle and kinetochore associated complex subunit 2
MIR301A	17	59151136	59151221	85	-	3	1_PANC10-05_VGLL1_hg38::1::3524, 2_Bewo_VGLL1_hg38::1::13631, 3_BT-20_VGLL1_hg38::1::10919	-3915, -3915, -3947	upstream, upstream, upstream	1	1	1	54	112	88	1	2_Bewo_VGLL1_hg38::1	112	Gene MIR301A	MIR301A, MIR301, MIRN301, MIRN301A, mir-301a	microRNA 301a
LCN2	9	128149453	128153455	4002	+	5	1_PANC10-05_VGLL1_hg38::1::9048, 1_PANC10-05_VGLL1_hg38::1::9049, 2_Bewo_VGLL1_hg38::1::33959, 3_BT-20_VGLL1_hg38::1::27498, 3_BT-20_VGLL1_hg38::1::27499	-3661, -141, -3677, -3629, -141	upstream, upstream, upstream, upstream, upstream	1	1	1	49	40	88	2	3_BT-20_VGLL1_hg38::1	93	Gene LCN2	24p3, NGAL, MSFI, LCN2	lipocalin 2
DKFZp434J0226	19	46210242	46214838	4596	+	10	1_PANC10-05_VGLL1_hg38::1::4002, 1_PANC10-05_VGLL1_hg38::1::4003, 1_PANC10-05_VGLL1_hg38::1::4004, 2_Bewo_VGLL1_hg38::1::15538, 2_Bewo_VGLL1_hg38::1::15539, 3_BT-20_VGLL1_hg38::1::12199, 3_BT-20_VGLL1_hg38::1::12200, 3_BT-20_VGLL1_hg38::1::12201, 3_BT-20_VGLL1_hg38::1::12202, 3_BT-20_VGLL1_hg38::1::12203	-7010, 1182, 11934, -6562, 1182, -6914, -3938, -1026, 1214, 11950	upstream, in gene, downstream, upstream, in gene, upstream, upstream, upstream, in gene, downstream	1	1	1	36	57.2	87.8	5	3_BT-20_VGLL1_hg38::1	245	Gene DKFZp434J0226		uncharacterized LOC93429
LOC105376816	1	19052480	19055855	3375	-	4	1_PANC10-05_VGLL1_hg38::1::63, 2_Bewo_VGLL1_hg38::1::213, 2_Bewo_VGLL1_hg38::1::214, 3_BT-20_VGLL1_hg38::1::236	3215, 5871, 3279, 3215	in gene, downstream, in gene, in gene	1	1	1	40.5	121.5	87.5	2	2_Bewo_VGLL1_hg38::1	217	Gene LOC105376816		uncharacterized LOC105376816
CASQ2	1	115700003	115768805	68802	-	7	1_PANC10-05_VGLL1_hg38::1::332, 2_Bewo_VGLL1_hg38::1::1685, 2_Bewo_VGLL1_hg38::1::1686, 2_Bewo_VGLL1_hg38::1::1687, 3_BT-20_VGLL1_hg38::1::1302, 3_BT-20_VGLL1_hg38::1::1303, 3_BT-20_VGLL1_hg38::1::1304	53861, 57381, 54149, 50693, 55509, 54149, 50757	in gene, in gene, in gene, in gene, in gene, in gene, in gene	1	1	1	12.667	93.75	87.5	4	3_BT-20_VGLL1_hg38::1	197	Gene CASQ2	PDIB2, FLJ93514, FLJ26321, CASQ2	calsequestrin 2
MESP2	15	89776358	89778754	2396	+	4	1_PANC10-05_VGLL1_hg38::1::2919, 2_Bewo_VGLL1_hg38::1::11594, 3_BT-20_VGLL1_hg38::1::9170, 3_BT-20_VGLL1_hg38::1::9171	5978, 5946, -8774, 5946	downstream, downstream, upstream, downstream	1	1	1	50.5	105.5	87.5	2	2_Bewo_VGLL1_hg38::1	208	Gene MESP2	bHLHc6, SCDO2, MESP2	mesoderm posterior bHLH transcription factor 2
LOC101927911	17	2962247	2965895	3648	-	4	1_PANC10-05_VGLL1_hg38::1::3298, 2_Bewo_VGLL1_hg38::1::12850, 3_BT-20_VGLL1_hg38::1::10335, 3_BT-20_VGLL1_hg38::1::10336	10663, 10663, 10695, 5607	downstream, downstream, downstream, downstream	1	1	1	19.5	25	87.5	2	3_BT-20_VGLL1_hg38::1	147	Gene LOC101927911		uncharacterized LOC101927911
LOC102723493	15	66984106	67064182	80076	-	16	1_PANC10-05_VGLL1_hg38::1::2819, 1_PANC10-05_VGLL1_hg38::1::2820, 1_PANC10-05_VGLL1_hg38::1::2821, 1_PANC10-05_VGLL1_hg38::1::2822, 2_Bewo_VGLL1_hg38::1::11271, 2_Bewo_VGLL1_hg38::1::11272, 2_Bewo_VGLL1_hg38::1::11273, 2_Bewo_VGLL1_hg38::1::11274, 3_BT-20_VGLL1_hg38::1::8816, 3_BT-20_VGLL1_hg38::1::8817, 3_BT-20_VGLL1_hg38::1::8818, 3_BT-20_VGLL1_hg38::1::8819, 3_BT-20_VGLL1_hg38::1::8820, 3_BT-2…	66806, 22358, 15318, 14438, 66902, 39654, 19670, 14582, 66806, 39606, 24278, 22390, 19670, 15254, 14534, -6922	in gene, in gene, in gene, in gene, in gene, in gene, in gene, in gene, in gene, in gene, in gene, in gene, in gene, in gene, in gene, upstream	1	1	1	26.286	56	87.429	7	2_Bewo_VGLL1_hg38::1	162	Gene LOC102723493		uncharacterized LOC102723493
COL28A1	7	7338549	7537277	198728	-	7	1_PANC10-05_VGLL1_hg38::1::7560, 1_PANC10-05_VGLL1_hg38::1::7561, 2_Bewo_VGLL1_hg38::1::29511, 3_BT-20_VGLL1_hg38::1::23741, 3_BT-20_VGLL1_hg38::1::23742, 3_BT-20_VGLL1_hg38::1::23743, 3_BT-20_VGLL1_hg38::1::23744	182477, 44573, 182429, 182429, 120861, 98269, 44605	in gene, in gene, in gene, in gene, in gene, in gene, in gene	1	1	1	30.25	19	87.25	4	3_BT-20_VGLL1_hg38::1	130	Gene COL28A1	COL28A1, COL28	collagen type XXVIII alpha 1
PSG9	19	43253282	43269563	16281	-	3	1_PANC10-05_VGLL1_hg38::1::3986, 2_Bewo_VGLL1_hg38::1::15483, 3_BT-20_VGLL1_hg38::1::12154	4315, 4187, 4187	in gene, in gene, in gene	1	1	1	20	51	87	1	3_BT-20_VGLL1_hg38::1	87	Gene PSG9	PSGII, PSG9, PSG11	pregnancy specific beta-1-glycoprotein 9
LOC105375545	7	143255307	143286202	30895	-	6	1_PANC10-05_VGLL1_hg38::1::8020, 1_PANC10-05_VGLL1_hg38::1::8021, 2_Bewo_VGLL1_hg38::1::30949, 2_Bewo_VGLL1_hg38::1::30950, 3_BT-20_VGLL1_hg38::1::25051, 3_BT-20_VGLL1_hg38::1::25052	37221, 650, 37146, 634, 37210, 666	downstream, in gene, downstream, in gene, downstream, in gene	1	1	1	23.5	65.5	87	2	3_BT-20_VGLL1_hg38::1	112	Gene LOC105375545		uncharacterized LOC105375545
LOC105377684	5	159515731	159629601	113870	+	9	1_PANC10-05_VGLL1_hg38::1::6921, 1_PANC10-05_VGLL1_hg38::1::6922, 2_Bewo_VGLL1_hg38::1::26743, 2_Bewo_VGLL1_hg38::1::26744, 3_BT-20_VGLL1_hg38::1::21643, 3_BT-20_VGLL1_hg38::1::21644, 3_BT-20_VGLL1_hg38::1::21645, 3_BT-20_VGLL1_hg38::1::21646, 3_BT-20_VGLL1_hg38::1::21647	66333, 67693, 17613, 56237, 2861, 17645, 56237, 66365, 67533	in gene, in gene, in gene, in gene, in gene, in gene, in gene, in gene, in gene	1	1	1	18.8	39.2	86.8	5	2_Bewo_VGLL1_hg38::1	139	Gene LOC105377684		uncharacterized LOC105377684
LOC101927479	1	16155001	16168216	13215	+	6	1_PANC10-05_VGLL1_hg38::1::52, 1_PANC10-05_VGLL1_hg38::1::53, 2_Bewo_VGLL1_hg38::1::176, 3_BT-20_VGLL1_hg38::1::190, 3_BT-20_VGLL1_hg38::1::191, 3_BT-20_VGLL1_hg38::1::192	-9721, 18727, -9753, -9705, -8601, 18711	upstream, downstream, upstream, upstream, upstream, downstream	1	1	1	41	22	86.5	2	3_BT-20_VGLL1_hg38::1	99	Gene LOC101927479		uncharacterized LOC101927479
LINC01335	5	74306410	74308325	1915	-	5	1_PANC10-05_VGLL1_hg38::1::6652, 2_Bewo_VGLL1_hg38::1::25557, 2_Bewo_VGLL1_hg38::1::25558, 3_BT-20_VGLL1_hg38::1::20937, 3_BT-20_VGLL1_hg38::1::20938	-7931, -6747, -8091, -6747, -8091	upstream, upstream, upstream, upstream, upstream	1	1	1	28	80.5	86	2	2_Bewo_VGLL1_hg38::1	101	Gene LINC01335	LINC01335	long intergenic non-protein coding RNA 1335
LOC105376282	9	127579128	127592233	13105	+	6	1_PANC10-05_VGLL1_hg38::1::9045, 2_Bewo_VGLL1_hg38::1::33949, 2_Bewo_VGLL1_hg38::1::33950, 3_BT-20_VGLL1_hg38::1::27490, 3_BT-20_VGLL1_hg38::1::27491, 3_BT-20_VGLL1_hg38::1::27492	4808, 4760, 20296, -4664, 4744, 20232	in gene, in gene, downstream, upstream, in gene, downstream	1	1	1	15.667	70.667	86	3	3_BT-20_VGLL1_hg38::1	182	Gene LOC105376282		uncharacterized LOC105376282
PLEKHG4B	5	54015	189972	135957	+	12	1_PANC10-05_VGLL1_hg38::1::6433, 2_Bewo_VGLL1_hg38::1::24750, 2_Bewo_VGLL1_hg38::1::24751, 2_Bewo_VGLL1_hg38::1::24752, 3_BT-20_VGLL1_hg38::1::20229, 3_BT-20_VGLL1_hg38::1::20230, 3_BT-20_VGLL1_hg38::1::20231, 3_BT-20_VGLL1_hg38::1::20232, 3_BT-20_VGLL1_hg38::1::20233, 3_BT-20_VGLL1_hg38::1::20234, 3_BT-20_VGLL1_hg38::1::20235, 3_BT-20_VGLL1_hg38::1::20236	-6527, 28321, 43489, 122561, -6495, 24129, 28289, 43457, 75937, 76993, 122609, 130561	upstream, in gene, in gene, in gene, upstream, in gene, in gene, in gene, in gene, in gene, in gene, in gene	1	1	1	9.125	42.75	85.875	8	3_BT-20_VGLL1_hg38::1	227	Gene PLEKHG4B	FLJ43173, KIAA1909, PLEKHG4B	pleckstrin homology and RhoGEF domain containing G4B
LINC01348	1	235065474	235069818	4344	-	13	1_PANC10-05_VGLL1_hg38::1::728, 1_PANC10-05_VGLL1_hg38::1::729, 1_PANC10-05_VGLL1_hg38::1::730, 1_PANC10-05_VGLL1_hg38::1::731, 2_Bewo_VGLL1_hg38::1::3338, 2_Bewo_VGLL1_hg38::1::3339, 3_BT-20_VGLL1_hg38::1::2702, 3_BT-20_VGLL1_hg38::1::2703, 3_BT-20_VGLL1_hg38::1::2704, 3_BT-20_VGLL1_hg38::1::2705, 3_BT-20_VGLL1_hg38::1::2706, 3_BT-20_VGLL1_hg38::1::2707, 3_BT-20_VGLL1_hg38::1::2708	1946, 1370, -518, -9798, 9018, -6054, 8922, 2138, 1402, -486, -3894, -6006, -9862	in gene, in gene, upstream, upstream, downstream, upstream, downstream, in gene, in gene, upstream, upstream, upstream, upstream	1	1	1	27.429	22.429	85.571	7	3_BT-20_VGLL1_hg38::1	129	Gene LINC01348	LINC01348	long intergenic non-protein coding RNA 1348
LOC105371393	16	86846427	87057690	211263	-	5	1_PANC10-05_VGLL1_hg38::1::3271, 2_Bewo_VGLL1_hg38::1::12750, 3_BT-20_VGLL1_hg38::1::10256, 3_BT-20_VGLL1_hg38::1::10257, 3_BT-20_VGLL1_hg38::1::10258	105274, 111194, 155514, 111162, 105306	in gene, in gene, in gene, in gene, in gene	1	1	1	32.667	22.667	85.333	3	3_BT-20_VGLL1_hg38::1	99	Gene LOC105371393		uncharacterized LOC105371393
ARHGEF17	11	73305939	73369380	63441	+	3	1_PANC10-05_VGLL1_hg38::1::1477, 2_Bewo_VGLL1_hg38::1::6039, 3_BT-20_VGLL1_hg38::1::4771	3309, 3309, 3277	in gene, in gene, in gene	1	1	1	42	79	85	1	3_BT-20_VGLL1_hg38::1	85	Gene ARHGEF17	KIAA0337, p164-RhoGEF, ARHGEF17, FLJ90019, TEM4, P164RHOGEF	Rho guanine nucleotide exchange factor 17
ACAP1	17	7336511	7351478	14967	+	3	1_PANC10-05_VGLL1_hg38::1::3310, 2_Bewo_VGLL1_hg38::1::12921, 3_BT-20_VGLL1_hg38::1::10405	15313, 15265, 15329	downstream, downstream, downstream	1	1	1	26	29	85	1	3_BT-20_VGLL1_hg38::1	85	Gene ACAP1	KIAA0050, ACAP1, CENTB1	ArfGAP with coiled-coil, ankyrin repeat and PH domains 1
KCTD11	17	7351889	7354944	3055	+	3	1_PANC10-05_VGLL1_hg38::1::3310, 2_Bewo_VGLL1_hg38::1::12921, 3_BT-20_VGLL1_hg38::1::10405	-65, -113, -49	upstream, upstream, upstream	1	1	1	26	29	85	1	3_BT-20_VGLL1_hg38::1	85	Gene KCTD11	MGC129844, REN/KCTD11, KCASH1, REN, KCTD11, C17orf36
TMEM95	17	7355134	7357219	2085	+	3	1_PANC10-05_VGLL1_hg38::1::3310, 2_Bewo_VGLL1_hg38::1::12921, 3_BT-20_VGLL1_hg38::1::10405	-3310, -3358, -3294	upstream, upstream, upstream	1	1	1	26	29	85	1	3_BT-20_VGLL1_hg38::1	85	Gene TMEM95	MGC129793, UNQ9390, TMEM95	transmembrane protein 95
DUSP14	17	37488561	37513501	24940	+	4	1_PANC10-05_VGLL1_hg38::1::3374, 2_Bewo_VGLL1_hg38::1::13306, 3_BT-20_VGLL1_hg38::1::10661, 3_BT-20_VGLL1_hg38::1::10662	4879, 4815, -305, 4847	in gene, in gene, upstream, in gene	1	1	1	36.5	68.5	85	2	3_BT-20_VGLL1_hg38::1	133	Gene DUSP14	MKP6, MKP-L, DUSP14	dual specificity phosphatase 14
SCTR	2	119439843	119524452	84609	-	3	1_PANC10-05_VGLL1_hg38::1::4485, 2_Bewo_VGLL1_hg38::1::17360, 3_BT-20_VGLL1_hg38::1::13707	32180, 32164, 32132	in gene, in gene, in gene	1	1	1	62	68	85	1	3_BT-20_VGLL1_hg38::1	85	Gene SCTR	SCTR, SR	secretin receptor
MB	22	35606764	35623354	16590	-	7	1_PANC10-05_VGLL1_hg38::1::5304, 1_PANC10-05_VGLL1_hg38::1::5305, 2_Bewo_VGLL1_hg38::1::20292, 2_Bewo_VGLL1_hg38::1::20293, 3_BT-20_VGLL1_hg38::1::16590, 3_BT-20_VGLL1_hg38::1::16591, 3_BT-20_VGLL1_hg38::1::16592	18330, -6630, 18330, -6598, 20922, 18298, -6630	downstream, upstream, downstream, upstream, downstream, downstream, upstream	1	1	1	44.667	27.667	85	3	3_BT-20_VGLL1_hg38::1	138	Gene MB	PVALB, MB, MGC13548, myoglobgin	myoglobin
FHL1	X	136146702	136211359	64657	+	7	1_PANC10-05_VGLL1_hg38::1::9225, 2_Bewo_VGLL1_hg38::1::34833, 2_Bewo_VGLL1_hg38::1::34834, 3_BT-20_VGLL1_hg38::1::28266, 3_BT-20_VGLL1_hg38::1::28267, 3_BT-20_VGLL1_hg38::1::28268, 3_BT-20_VGLL1_hg38::1::28269	68018, 47378, 68002, 29794, 56434, 68018, 74018	downstream, in gene, downstream, in gene, in gene, downstream, downstream	1	1	1	11.2	31.6	85	5	3_BT-20_VGLL1_hg38::1	199	Gene FHL1	SLIM1, XMPMA, FHL1B, SLIMMER, KYOT, FLH1A, FHL1, MGC111107, FHL1A, RBMX1B, RBMX1A	four and a half LIM domains 1
CDH5	16	66366622	66404786	38164	+	11	1_PANC10-05_VGLL1_hg38::1::3159, 1_PANC10-05_VGLL1_hg38::1::3160, 1_PANC10-05_VGLL1_hg38::1::3161, 2_Bewo_VGLL1_hg38::1::12386, 2_Bewo_VGLL1_hg38::1::12387, 2_Bewo_VGLL1_hg38::1::12388, 2_Bewo_VGLL1_hg38::1::12389, 2_Bewo_VGLL1_hg38::1::12390, 3_BT-20_VGLL1_hg38::1::9843, 3_BT-20_VGLL1_hg38::1::9844, 3_BT-20_VGLL1_hg38::1::9845	15842, 16482, 42722, -4702, 12482, 14093, 15874, 16514, 12450, 15842, 42754	in gene, in gene, downstream, upstream, in gene, in gene, in gene, in gene, in gene, in gene, downstream	1	1	1	27.8	75.6	84.8	5	3_BT-20_VGLL1_hg38::1	179	Gene CDH5	FLJ17376, CDH5, CD144, 7B4	cadherin 5
SLC15A2	3	121894324	121944187	49863	+	13	1_PANC10-05_VGLL1_hg38::1::5650, 2_Bewo_VGLL1_hg38::1::21981, 2_Bewo_VGLL1_hg38::1::21982, 2_Bewo_VGLL1_hg38::1::21983, 2_Bewo_VGLL1_hg38::1::21984, 2_Bewo_VGLL1_hg38::1::21985, 2_Bewo_VGLL1_hg38::1::21986, 2_Bewo_VGLL1_hg38::1::21987, 3_BT-20_VGLL1_hg38::1::17914, 3_BT-20_VGLL1_hg38::1::17915, 3_BT-20_VGLL1_hg38::1::17916, 3_BT-20_VGLL1_hg38::1::17917, 3_BT-20_VGLL1_hg38::1::17918	24924, -8756, -2484, -772, 2668, 45516, 46700, 49324, -8756, -788, 2668, 48268, 49292	in gene, upstream, upstream, upstream, in gene, in gene, in gene, in gene, upstream, upstream, in gene, in gene, in gene	1	1	1	11.667	68.667	84.556	9	3_BT-20_VGLL1_hg38::1	215	Gene SLC15A2	FLJ33407, PEPT2, SLC15A2
TLDC1	16	84476360	84554045	77685	-	12	1_PANC10-05_VGLL1_hg38::1::3246, 1_PANC10-05_VGLL1_hg38::1::3247, 2_Bewo_VGLL1_hg38::1::12703, 2_Bewo_VGLL1_hg38::1::12704, 2_Bewo_VGLL1_hg38::1::12705, 2_Bewo_VGLL1_hg38::1::12706, 3_BT-20_VGLL1_hg38::1::10180, 3_BT-20_VGLL1_hg38::1::10181, 3_BT-20_VGLL1_hg38::1::10182, 3_BT-20_VGLL1_hg38::1::10183, 3_BT-20_VGLL1_hg38::1::10184, 3_BT-20_VGLL1_hg38::1::10185	52797, 21629, 78301, 52829, 21597, -1891, 78301, 52797, 51773, 40781, 32765, 21597	in gene, in gene, downstream, in gene, in gene, upstream, downstream, in gene, in gene, in gene, in gene, in gene	1	1	1	26.143	55.571	84.429	7	3_BT-20_VGLL1_hg38::1	182	Gene TLDC1	MGC25024, KIAA1609, TLDC1	TBC/LysM-associated domain containing 1
LOC105373233	1	241585025	241588836	3811	-	6	1_PANC10-05_VGLL1_hg38::1::748, 2_Bewo_VGLL1_hg38::1::3417, 2_Bewo_VGLL1_hg38::1::3418, 3_BT-20_VGLL1_hg38::1::2788, 3_BT-20_VGLL1_hg38::1::2789, 3_BT-20_VGLL1_hg38::1::2790	-2684, -3020, -7836, 5828, -2652, -3548	upstream, upstream, upstream, downstream, upstream, upstream	1	1	1	11	33.25	84.25	4	3_BT-20_VGLL1_hg38::1	176	Gene LOC105373233		uncharacterized LOC105373233
LOC105373473	1	183869125	183872705	3580	+	3	1_PANC10-05_VGLL1_hg38::1::496, 2_Bewo_VGLL1_hg38::1::2446, 3_BT-20_VGLL1_hg38::1::1954	12699, 12731, 12699	downstream, downstream, downstream	1	1	1	67	95	84	1	2_Bewo_VGLL1_hg38::1	95	Gene LOC105373473		uncharacterized LOC105373473
LPCAT4	15	34358888	34367196	8308	-	4	1_PANC10-05_VGLL1_hg38::1::2677, 2_Bewo_VGLL1_hg38::1::10819, 3_BT-20_VGLL1_hg38::1::8371, 3_BT-20_VGLL1_hg38::1::8372	6716, 6748, 6732, -7796	in gene, in gene, in gene, upstream	1	1	1	47.5	45	84	2	3_BT-20_VGLL1_hg38::1	144	Gene LPCAT4	LPAAT-eta, AYTL3, LPCAT4, FLJ10257, AGPAT7, LPEAT2	lysophosphatidylcholine acyltransferase 4
MED16	19	867962	893218	25256	-	3	1_PANC10-05_VGLL1_hg38::1::3811, 2_Bewo_VGLL1_hg38::1::14862, 3_BT-20_VGLL1_hg38::1::11649	9378, 9266, 9282	in gene, in gene, in gene	1	1	1	41	96	84	1	2_Bewo_VGLL1_hg38::1	96	Gene MED16	TRAP95, DRIP92, THRAP5, MED16	mediator complex subunit 16
RNU6-9	19	893484	893590	106	+	3	1_PANC10-05_VGLL1_hg38::1::3811, 2_Bewo_VGLL1_hg38::1::14862, 3_BT-20_VGLL1_hg38::1::11649	-9644, -9532, -9548	upstream, upstream, upstream	1	1	1	41	96	84	1	2_Bewo_VGLL1_hg38::1	96	Gene RNU6-9	U6-9, RNU6-9	RNA, U6 small nuclear 9
LAMA5-AS1	20	62353010	62356480	3470	+	6	1_PANC10-05_VGLL1_hg38::1::5202, 1_PANC10-05_VGLL1_hg38::1::5203, 1_PANC10-05_VGLL1_hg38::1::5204, 2_Bewo_VGLL1_hg38::1::19573, 3_BT-20_VGLL1_hg38::1::15961, 3_BT-20_VGLL1_hg38::1::15962	-2930, 6670, 8974, 8974, -2866, 8974	upstream, downstream, downstream, downstream, upstream, downstream	1	1	1	44.667	78.333	84	3	2_Bewo_VGLL1_hg38::1	214	Gene LAMA5-AS1	LAMA5-AS1	LAMA5 antisense RNA 1
PMS2	7	5970925	6009106	38181	-	3	1_PANC10-05_VGLL1_hg38::1::7548, 2_Bewo_VGLL1_hg38::1::29485, 3_BT-20_VGLL1_hg38::1::23719	13362, 13362, 13410	in gene, in gene, in gene	1	1	1	30	57	84	1	3_BT-20_VGLL1_hg38::1	84	Gene PMS2	PMS2CL, PMSL2, MLH4, HNPCC4, PMS2	PMS1 homolog 2, mismatch repair system component
LOC100131257	7	7075770	7096786	21016	-	3	1_PANC10-05_VGLL1_hg38::1::7557, 2_Bewo_VGLL1_hg38::1::29502, 3_BT-20_VGLL1_hg38::1::23736	-2926, -2958, -2958	upstream, upstream, upstream	1	1	1	84	36	84	1	1_PANC10-05_VGLL1_hg38::1	84	Gene LOC100131257		zinc finger protein 655 pseudogene
LOC105375138	7	7094962	7109629	14667	+	3	1_PANC10-05_VGLL1_hg38::1::7557, 2_Bewo_VGLL1_hg38::1::29502, 3_BT-20_VGLL1_hg38::1::23736	4750, 4782, 4782	in gene, in gene, in gene	1	1	1	84	36	84	1	1_PANC10-05_VGLL1_hg38::1	84	Gene LOC105375138		uncharacterized LOC105375138
LOC401312	7	22649960	22665533	15573	-	5	1_PANC10-05_VGLL1_hg38::1::7612, 2_Bewo_VGLL1_hg38::1::29614, 3_BT-20_VGLL1_hg38::1::23896, 3_BT-20_VGLL1_hg38::1::23897, 3_BT-20_VGLL1_hg38::1::23898	-2563, -3539, -2563, -3571, -8003	upstream, upstream, upstream, upstream, upstream	1	1	1	19.333	13	84	3	3_BT-20_VGLL1_hg38::1	140	Gene LOC401312		uncharacterized LOC401312
LOC105375504	7	130365650	130367127	1477	-	9	1_PANC10-05_VGLL1_hg38::1::7965, 1_PANC10-05_VGLL1_hg38::1::7966, 2_Bewo_VGLL1_hg38::1::30738, 2_Bewo_VGLL1_hg38::1::30739, 2_Bewo_VGLL1_hg38::1::30740, 3_BT-20_VGLL1_hg38::1::24892, 3_BT-20_VGLL1_hg38::1::24893, 3_BT-20_VGLL1_hg38::1::24894, 3_BT-20_VGLL1_hg38::1::24895	10743, 3415, 10679, -6409, -6793, 10711, 9943, 3511, -6793	downstream, downstream, downstream, upstream, upstream, downstream, downstream, downstream, upstream	1	1	1	33	41.5	84	4	3_BT-20_VGLL1_hg38::1	161	Gene LOC105375504		uncharacterized LOC105375504
CD96	3	111542079	111665996	123917	+	9	1_PANC10-05_VGLL1_hg38::1::5608, 2_Bewo_VGLL1_hg38::1::21871, 3_BT-20_VGLL1_hg38::1::17813, 3_BT-20_VGLL1_hg38::1::17814, 3_BT-20_VGLL1_hg38::1::17815, 3_BT-20_VGLL1_hg38::1::17816, 3_BT-20_VGLL1_hg38::1::17817, 3_BT-20_VGLL1_hg38::1::17818, 3_BT-20_VGLL1_hg38::1::17819	52321, 40161, 36417, 40193, 43281, 48353, 52353, 126433, 127969	in gene, in gene, in gene, in gene, in gene, in gene, in gene, downstream, downstream	1	1	1	19.143	16	83.714	7	3_BT-20_VGLL1_hg38::1	193	Gene CD96	TACTILE, CD96, MGC22596, DKFZp667E2122	CD96 molecule
LOC105369664	12	12879726	12883081	3355	-	11	1_PANC10-05_VGLL1_hg38::1::1735, 1_PANC10-05_VGLL1_hg38::1::1736, 2_Bewo_VGLL1_hg38::1::7036, 2_Bewo_VGLL1_hg38::1::7037, 2_Bewo_VGLL1_hg38::1::7038, 3_BT-20_VGLL1_hg38::1::5655, 3_BT-20_VGLL1_hg38::1::5656, 3_BT-20_VGLL1_hg38::1::5657, 3_BT-20_VGLL1_hg38::1::5658, 3_BT-20_VGLL1_hg38::1::5659, 3_BT-20_VGLL1_hg38::1::5660	12489, 10793, 10697, 8393, -375, 12489, 10729, 8457, -423, -7735, -8279	downstream, downstream, downstream, downstream, upstream, downstream, downstream, downstream, upstream, upstream, upstream	1	1	1	26	58.167	83.667	6	3_BT-20_VGLL1_hg38::1	164	Gene LOC105369664		uncharacterized LOC105369664
LOC105372422	19	46198212	46204862	6650	+	10	1_PANC10-05_VGLL1_hg38::1::4002, 1_PANC10-05_VGLL1_hg38::1::4003, 2_Bewo_VGLL1_hg38::1::15537, 2_Bewo_VGLL1_hg38::1::15538, 2_Bewo_VGLL1_hg38::1::15539, 3_BT-20_VGLL1_hg38::1::12198, 3_BT-20_VGLL1_hg38::1::12199, 3_BT-20_VGLL1_hg38::1::12200, 3_BT-20_VGLL1_hg38::1::12201, 3_BT-20_VGLL1_hg38::1::12202	5020, 13212, -4916, 5468, 13212, -4932, 5116, 8092, 11004, 13244	in gene, downstream, upstream, in gene, downstream, upstream, in gene, downstream, downstream, downstream	1	1	1	34	62.4	83.6	5	3_BT-20_VGLL1_hg38::1	245	Gene LOC105372422		uncharacterized LOC105372422
CGN	1	151510877	151538692	27815	+	15	1_PANC10-05_VGLL1_hg38::1::355, 1_PANC10-05_VGLL1_hg38::1::356, 1_PANC10-05_VGLL1_hg38::1::357, 1_PANC10-05_VGLL1_hg38::1::358, 2_Bewo_VGLL1_hg38::1::1853, 2_Bewo_VGLL1_hg38::1::1854, 2_Bewo_VGLL1_hg38::1::1855, 2_Bewo_VGLL1_hg38::1::1856, 3_BT-20_VGLL1_hg38::1::1464, 3_BT-20_VGLL1_hg38::1::1465, 3_BT-20_VGLL1_hg38::1::1466, 3_BT-20_VGLL1_hg38::1::1467, 3_BT-20_VGLL1_hg38::1::1468, 3_BT-20_VGLL1_…	2307, 5539, 26403, 36355, 5187, 31875, 35331, 36387, 995, 2275, 5539, 25795, 26371, 31939, 36371	in gene, in gene, in gene, downstream, in gene, downstream, downstream, downstream, in gene, in gene, in gene, in gene, in gene, downstream, downstream	1	1	1	26.375	50.5	83.25	8	3_BT-20_VGLL1_hg38::1	192	Gene CGN	KIAA1319, FLJ39281, CGN, DKFZp779N1112	cingulin
TRNP1	1	26993667	27000886	7219	+	6	1_PANC10-05_VGLL1_hg38::1::84, 2_Bewo_VGLL1_hg38::1::370, 3_BT-20_VGLL1_hg38::1::362, 1_PANC10-05_VGLL1_hg38::1::85, 2_Bewo_VGLL1_hg38::1::371, 3_BT-20_VGLL1_hg38::1::363	5917, 5885, 5917, 14589, 14621, 14621	in gene, in gene, in gene, downstream, downstream, downstream	1	1	1	36.5	68	83	2	3_BT-20_VGLL1_hg38::1	93	Gene TRNP1	C1orf225, TNRP, TRNP1	TMF1-regulated nuclear protein 1
KRT1	12	52674736	52680407	5671	-	5	1_PANC10-05_VGLL1_hg38::1::1894, 1_PANC10-05_VGLL1_hg38::1::1895, 2_Bewo_VGLL1_hg38::1::7599, 3_BT-20_VGLL1_hg38::1::6022, 3_BT-20_VGLL1_hg38::1::6023	9271, 7895, 7863, 9239, 7895	downstream, downstream, downstream, downstream, downstream	1	1	1	40	25	83	2	3_BT-20_VGLL1_hg38::1	109	Gene KRT1	EHK, KRT1, KRT1A, EPPK, EHK1, CK1, NEPPK, K1
PLLP	16	57256097	57284672	28575	-	6	1_PANC10-05_VGLL1_hg38::1::3141, 1_PANC10-05_VGLL1_hg38::1::3142, 2_Bewo_VGLL1_hg38::1::12335, 2_Bewo_VGLL1_hg38::1::12336, 3_BT-20_VGLL1_hg38::1::9784, 3_BT-20_VGLL1_hg38::1::9785	6880, -8128, 6912, -8064, 6912, -8064	in gene, upstream, in gene, upstream, in gene, upstream	1	1	1	42	115.5	83	2	2_Bewo_VGLL1_hg38::1	144	Gene PLLP	PLLP, PMLP, TM4SF11
LOC105375755	8	128150986	128186746	35760	+	11	1_PANC10-05_VGLL1_hg38::1::8557, 1_PANC10-05_VGLL1_hg38::1::8558, 1_PANC10-05_VGLL1_hg38::1::8559, 2_Bewo_VGLL1_hg38::1::32364, 2_Bewo_VGLL1_hg38::1::32365, 3_BT-20_VGLL1_hg38::1::26184, 3_BT-20_VGLL1_hg38::1::26185, 3_BT-20_VGLL1_hg38::1::26186, 3_BT-20_VGLL1_hg38::1::26187, 3_BT-20_VGLL1_hg38::1::26188, 3_BT-20_VGLL1_hg38::1::26189	16950, 25878, 32342, -8810, 25974, -8778, 2198, 16982, 17478, 25878, 32406	in gene, in gene, in gene, upstream, in gene, upstream, in gene, in gene, in gene, in gene, in gene	1	1	1	59.667	22.833	82.667	6	3_BT-20_VGLL1_hg38::1	189	Gene LOC105375755		uncharacterized LOC105375755
IL34	16	70579895	70660684	80789	+	8	1_PANC10-05_VGLL1_hg38::1::3197, 2_Bewo_VGLL1_hg38::1::12511, 2_Bewo_VGLL1_hg38::1::12512, 3_BT-20_VGLL1_hg38::1::9946, 3_BT-20_VGLL1_hg38::1::9947, 3_BT-20_VGLL1_hg38::1::9948, 3_BT-20_VGLL1_hg38::1::9949, 3_BT-20_VGLL1_hg38::1::9950	-2423, 2633, 49385, -6295, -2391, 2601, 14953, 30569	upstream, in gene, in gene, upstream, upstream, in gene, in gene, in gene	1	1	1	13	35.333	82.333	6	3_BT-20_VGLL1_hg38::1	179	Gene IL34	C16orf77, IL34, IL-34, MGC34647	interleukin 34
LINC01572	16	72283301	72665009	381708	-	5	1_PANC10-05_VGLL1_hg38::1::3206, 2_Bewo_VGLL1_hg38::1::12550, 2_Bewo_VGLL1_hg38::1::12551, 3_BT-20_VGLL1_hg38::1::9990, 3_BT-20_VGLL1_hg38::1::9991	373329, 373681, 353361, 373297, 190289	in gene, in gene, in gene, in gene, in gene	1	1	1	23	39.667	82.333	3	3_BT-20_VGLL1_hg38::1	161	Gene LINC01572	LINC01572	long intergenic non-protein coding RNA 1572
LOC105376469	10	28485011	28488022	3011	-	3	1_PANC10-05_VGLL1_hg38::1::843, 2_Bewo_VGLL1_hg38::1::3984, 3_BT-20_VGLL1_hg38::1::3239	-8618, -8586, -8586	upstream, upstream, upstream	1	1	1	17	86	82	1	2_Bewo_VGLL1_hg38::1	86	Gene LOC105376469		uncharacterized LOC105376469
ADAMTS18	16	77282128	77435114	152986	-	5	1_PANC10-05_VGLL1_hg38::1::3222, 2_Bewo_VGLL1_hg38::1::12616, 2_Bewo_VGLL1_hg38::1::12617, 3_BT-20_VGLL1_hg38::1::10059, 3_BT-20_VGLL1_hg38::1::10060	136298, 136330, 134698, 136346, 134682	in gene, in gene, in gene, in gene, in gene	1	1	1	40	48.5	82	2	3_BT-20_VGLL1_hg38::1	112	Gene ADAMTS18	ADAMTS18, ADAMTS21, MMCAT, KNO2	ADAM metallopeptidase with thrombospondin type 1 motif 18
TLCD2	17	1702790	1710368	7578	-	3	1_PANC10-05_VGLL1_hg38::1::3295, 2_Bewo_VGLL1_hg38::1::12825, 3_BT-20_VGLL1_hg38::1::10315	-4320, -4320, -4320	upstream, upstream, upstream	1	1	1	43	102	82	1	2_Bewo_VGLL1_hg38::1	102	Gene TLCD2	TLCD2	TLC domain containing 2
MIR22HG	17	1711504	1716272	4768	-	3	1_PANC10-05_VGLL1_hg38::1::3295, 2_Bewo_VGLL1_hg38::1::12825, 3_BT-20_VGLL1_hg38::1::10315	1584, 1584, 1584	in gene, in gene, in gene	1	1	1	43	102	82	1	2_Bewo_VGLL1_hg38::1	102	Gene MIR22HG	MGC14376, MIR22HG, C17orf91, MGC149751, DKFZp686O06159	MIR22 host gene
MIR22	17	1713903	1713987	84	-	3	1_PANC10-05_VGLL1_hg38::1::3295, 2_Bewo_VGLL1_hg38::1::12825, 3_BT-20_VGLL1_hg38::1::10315	-701, -701, -701	upstream, upstream, upstream	1	1	1	43	102	82	1	2_Bewo_VGLL1_hg38::1	102	Gene MIR22	miR-22, hsa-mir-22, MIRN22, MIR22	microRNA 22
WDR81	17	1716523	1738599	22076	+	3	1_PANC10-05_VGLL1_hg38::1::3295, 2_Bewo_VGLL1_hg38::1::12825, 3_BT-20_VGLL1_hg38::1::10315	-1835, -1835, -1835	upstream, upstream, upstream	1	1	1	43	102	82	1	2_Bewo_VGLL1_hg38::1	102	Gene WDR81	CAMRQ2, WDR81, FLJ23776, FLJ33817, PPP1R166, SORF-2	WD repeat domain 81
LINC00162	21	44999208	45004727	5519	-	3	1_PANC10-05_VGLL1_hg38::1::5257, 2_Bewo_VGLL1_hg38::1::19995, 3_BT-20_VGLL1_hg38::1::16353	-7753, -7801, -7769	upstream, upstream, upstream	1	1	1	40	43	82	1	3_BT-20_VGLL1_hg38::1	82	Gene LINC00162	PRED74, NCRNA00162, LINC00162, NLC1-C, C21orf113, NLC1C	long intergenic non-protein coding RNA 162
LINC00882	3	107109790	107240638	130848	-	7	1_PANC10-05_VGLL1_hg38::1::5594, 2_Bewo_VGLL1_hg38::1::21830, 2_Bewo_VGLL1_hg38::1::21831, 2_Bewo_VGLL1_hg38::1::21832, 3_BT-20_VGLL1_hg38::1::17773, 3_BT-20_VGLL1_hg38::1::17774, 3_BT-20_VGLL1_hg38::1::17775	23262, 24158, 23230, 19886, 23230, 17502, 3886	in gene, in gene, in gene, in gene, in gene, in gene, in gene	1	1	1	17.4	53	82	5	3_BT-20_VGLL1_hg38::1	189	Gene LINC00882	RP11-280F2.2, LINC00882	long intergenic non-protein coding RNA 882
FLJ20712	7	33726517	33728456	1939	+	3	1_PANC10-05_VGLL1_hg38::1::7660, 2_Bewo_VGLL1_hg38::1::29764, 3_BT-20_VGLL1_hg38::1::24069	-9765, -9781, -9749	upstream, upstream, upstream	1	1	1	36	43	82	1	3_BT-20_VGLL1_hg38::1	82	Gene FLJ20712		uncharacterized FLJ20712
TRIM16	17	15627966	15682879	54913	-	8	1_PANC10-05_VGLL1_hg38::1::3321, 1_PANC10-05_VGLL1_hg38::1::3322, 2_Bewo_VGLL1_hg38::1::13067, 2_Bewo_VGLL1_hg38::1::13068, 2_Bewo_VGLL1_hg38::1::13069, 3_BT-20_VGLL1_hg38::1::10490, 3_BT-20_VGLL1_hg38::1::10491, 3_BT-20_VGLL1_hg38::1::10492	27583, 23039, 27615, 23039, 20111, 27599, 24895, 23039	in gene, in gene, in gene, in gene, in gene, in gene, in gene, in gene	1	1	1	25.5	47.75	81.75	4	3_BT-20_VGLL1_hg38::1	145	Gene TRIM16	EBBP, TRIM16, DKFZp434O1826	tripartite motif containing 16
LPCAT1	5	1461427	1525730	64303	-	6	1_PANC10-05_VGLL1_hg38::1::6442, 2_Bewo_VGLL1_hg38::1::24773, 2_Bewo_VGLL1_hg38::1::24774, 2_Bewo_VGLL1_hg38::1::24775, 3_BT-20_VGLL1_hg38::1::20267, 3_BT-20_VGLL1_hg38::1::20268	9378, 69442, 69090, 10818, 10818, 9346	in gene, downstream, downstream, in gene, in gene, in gene	1	1	1	10	50.25	81.75	4	3_BT-20_VGLL1_hg38::1	166	Gene LPCAT1	AGPAT10, AYTL2, AGPAT9, LPCAT1, FLJ41609, lpcat, FLJ12443, PFAAP3	lysophosphatidylcholine acyltransferase 1
TMEM136	11	120324630	120333688	9058	+	3	1_PANC10-05_VGLL1_hg38::1::1621, 2_Bewo_VGLL1_hg38::1::6575, 3_BT-20_VGLL1_hg38::1::5267	-7638, 7178, 7194	upstream, in gene, in gene	1	1	1	22.5	14.5	81.5	2	3_BT-20_VGLL1_hg38::1	142	Gene TMEM136	TMEM136, MGC17839	transmembrane protein 136
LOC105369438	11	94675544	94740400	64856	-	13	1_PANC10-05_VGLL1_hg38::1::1538, 1_PANC10-05_VGLL1_hg38::1::1539, 1_PANC10-05_VGLL1_hg38::1::1540, 2_Bewo_VGLL1_hg38::1::6274, 2_Bewo_VGLL1_hg38::1::6275, 2_Bewo_VGLL1_hg38::1::6276, 2_Bewo_VGLL1_hg38::1::6277, 3_BT-20_VGLL1_hg38::1::4971, 3_BT-20_VGLL1_hg38::1::4972, 3_BT-20_VGLL1_hg38::1::4973, 3_BT-20_VGLL1_hg38::1::4974, 3_BT-20_VGLL1_hg38::1::4975, 3_BT-20_VGLL1_hg38::1::4976	61904, 2880, -6928, 59888, 2928, -6928, -7504, 64976, 61936, 11728, 2960, -7504, -9200	in gene, in gene, upstream, in gene, in gene, upstream, upstream, downstream, in gene, in gene, in gene, upstream, upstream	1	1	1	20.143	23.429	81.429	7	3_BT-20_VGLL1_hg38::1	159	Gene LOC105369438		uncharacterized LOC105369438
LOC105376448	10	22426822	22428526	1704	-	6	1_PANC10-05_VGLL1_hg38::1::834, 2_Bewo_VGLL1_hg38::1::3885, 2_Bewo_VGLL1_hg38::1::3886, 3_BT-20_VGLL1_hg38::1::3142, 3_BT-20_VGLL1_hg38::1::3143, 3_BT-20_VGLL1_hg38::1::3144	78, -5570, -6130, 46, -5586, -6194	in gene, upstream, upstream, in gene, upstream, upstream	1	1	1	16.333	50.667	81.333	3	3_BT-20_VGLL1_hg38::1	131	Gene LOC105376448		uncharacterized LOC105376448
LOC100499489	10	22435425	22437929	2504	-	6	1_PANC10-05_VGLL1_hg38::1::834, 2_Bewo_VGLL1_hg38::1::3885, 2_Bewo_VGLL1_hg38::1::3886, 3_BT-20_VGLL1_hg38::1::3142, 3_BT-20_VGLL1_hg38::1::3143, 3_BT-20_VGLL1_hg38::1::3144	9481, 3833, 3273, 9449, 3817, 3209	downstream, downstream, downstream, downstream, downstream, downstream	1	1	1	16.333	50.667	81.333	3	3_BT-20_VGLL1_hg38::1	131	Gene LOC100499489		uncharacterized LOC100499489
SLC9A4	2	102473282	102533974	60692	+	10	1_PANC10-05_VGLL1_hg38::1::4431, 1_PANC10-05_VGLL1_hg38::1::4432, 2_Bewo_VGLL1_hg38::1::17203, 2_Bewo_VGLL1_hg38::1::17204, 2_Bewo_VGLL1_hg38::1::17205, 2_Bewo_VGLL1_hg38::1::17206, 3_BT-20_VGLL1_hg38::1::13541, 3_BT-20_VGLL1_hg38::1::13542, 3_BT-20_VGLL1_hg38::1::13543, 3_BT-20_VGLL1_hg38::1::13544	15054, 40990, 15022, 32286, 40974, 42782, 15006, 32222, 40990, 42782	in gene, in gene, in gene, in gene, in gene, in gene, in gene, in gene, in gene, in gene	1	1	1	28.5	37.75	81.25	4	3_BT-20_VGLL1_hg38::1	134	Gene SLC9A4	NHE4, DKFZp313B031, SLC9A4	solute carrier family 9 member A4
LOC105371630	1	178125463	178135525	10062	+	3	1_PANC10-05_VGLL1_hg38::1::464, 2_Bewo_VGLL1_hg38::1::2272, 3_BT-20_VGLL1_hg38::1::1853	1641, 1641, 1641	in gene, in gene, in gene	1	1	1	72	70	81	1	3_BT-20_VGLL1_hg38::1	81	Gene LOC105371630		uncharacterized LOC105371630
ERP27	12	14914027	14938549	24522	-	7	1_PANC10-05_VGLL1_hg38::1::1752, 1_PANC10-05_VGLL1_hg38::1::1753, 2_Bewo_VGLL1_hg38::1::7065, 2_Bewo_VGLL1_hg38::1::7066, 3_BT-20_VGLL1_hg38::1::5697, 3_BT-20_VGLL1_hg38::1::5698, 3_BT-20_VGLL1_hg38::1::5699	9397, 6293, 9365, 6261, 9397, 8133, 6277	in gene, in gene, in gene, in gene, in gene, in gene, in gene	1	1	1	32	75	81	3	2_Bewo_VGLL1_hg38::1	133	Gene ERP27	ERP27, PDIA8, C12orf46, FLJ32115	endoplasmic reticulum protein 27
LOC105370945	15	78129038	78143173	14135	+	3	1_PANC10-05_VGLL1_hg38::1::2881, 2_Bewo_VGLL1_hg38::1::11460, 3_BT-20_VGLL1_hg38::1::9033	4962, 4946, 4946	in gene, in gene, in gene	1	1	1	28	44	81	1	3_BT-20_VGLL1_hg38::1	81	Gene LOC105370945		probable lysosomal cobalamin transporter
LOC105373605	2	127107499	127136514	29015	+	3	1_PANC10-05_VGLL1_hg38::1::4503, 2_Bewo_VGLL1_hg38::1::17426, 3_BT-20_VGLL1_hg38::1::13760	-6571, -6539, -6539	upstream, upstream, upstream	1	1	1	38	59	81	1	3_BT-20_VGLL1_hg38::1	81	Gene LOC105373605		uncharacterized LOC105373605
TRBV6-5	7	142451013	142451448	435	+	3	1_PANC10-05_VGLL1_hg38::1::8014, 2_Bewo_VGLL1_hg38::1::30934, 3_BT-20_VGLL1_hg38::1::25033	8763, 8795, 8827	downstream, downstream, downstream	1	1	1	35	35	81	1	3_BT-20_VGLL1_hg38::1	81	Gene TRBV6-5	TCRBV6S5, TCRBV13S1, TRBV65, TRBV6-5	T cell receptor beta variable 6-5
LOC105375859	8	59601009	59620198	19189	+	3	1_PANC10-05_VGLL1_hg38::1::8257, 2_Bewo_VGLL1_hg38::1::31776, 3_BT-20_VGLL1_hg38::1::25579	16431, 16527, 16495	in gene, in gene, in gene	1	1	1	73	83	81	1	2_Bewo_VGLL1_hg38::1	83	Gene LOC105375859		uncharacterized LOC105375859
ELAVL2	9	23690104	23850706	160602	-	5	1_PANC10-05_VGLL1_hg38::1::8717, 2_Bewo_VGLL1_hg38::1::32793, 3_BT-20_VGLL1_hg38::1::26532, 3_BT-20_VGLL1_hg38::1::26533, 3_BT-20_VGLL1_hg38::1::26534	164306, 164338, 164322, 81010, 9266	downstream, downstream, downstream, in gene, in gene	1	1	1	26	25.333	81	3	3_BT-20_VGLL1_hg38::1	105	Gene ELAVL2	HELN1, HEL-N1, ELAVL2, HUB	ELAV like neuron-specific RNA binding protein 2
EHMT1	9	137618992	137836127	217135	+	6	1_PANC10-05_VGLL1_hg38::1::9086, 2_Bewo_VGLL1_hg38::1::34132, 2_Bewo_VGLL1_hg38::1::34133, 2_Bewo_VGLL1_hg38::1::34134, 3_BT-20_VGLL1_hg38::1::27632, 3_BT-20_VGLL1_hg38::1::27633	-6608, -6592, 62160, 80624, -6608, 80608	upstream, upstream, in gene, in gene, upstream, in gene	1	1	1	23.667	59.333	81	3	3_BT-20_VGLL1_hg38::1	189	Gene EHMT1	EHMT1, GLP, DEL9q34, EUHMTASE1, DKFZp667M072, bA188C12.1, FLJ12879, FP13812, KMT1D, Eu-HMTase1, KIAA1876	euchromatic histone-lysine N-methyltransferase 1
MAP7D3	X	136213220	136256482	43262	-	7	1_PANC10-05_VGLL1_hg38::1::9225, 2_Bewo_VGLL1_hg38::1::34834, 2_Bewo_VGLL1_hg38::1::34835, 3_BT-20_VGLL1_hg38::1::28267, 3_BT-20_VGLL1_hg38::1::28268, 3_BT-20_VGLL1_hg38::1::28269, 3_BT-20_VGLL1_hg38::1::28270	41762, 41778, -6590, 53346, 41762, 35762, 4770	in gene, in gene, upstream, downstream, in gene, in gene, in gene	1	1	1	12.4	28.4	81	5	3_BT-20_VGLL1_hg38::1	199	Gene MAP7D3	MAP7D3, FLJ12401, FLJ12649, MDP3	MAP7 domain containing 3
LOC105369564	11	128208757	128241441	32684	+	6	1_PANC10-05_VGLL1_hg38::1::1653, 1_PANC10-05_VGLL1_hg38::1::1654, 2_Bewo_VGLL1_hg38::1::6655, 3_BT-20_VGLL1_hg38::1::5373, 3_BT-20_VGLL1_hg38::1::5374, 3_BT-20_VGLL1_hg38::1::5375	-725, 1899, -661, -741, 1931, 10299	upstream, in gene, upstream, upstream, in gene, in gene	1	1	1	52.333	15.333	80.667	3	3_BT-20_VGLL1_hg38::1	123	Gene LOC105369564		uncharacterized LOC105369564
LOC105373261	1	244108416	244118489	10073	-	4	1_PANC10-05_VGLL1_hg38::1::758, 2_Bewo_VGLL1_hg38::1::3466, 3_BT-20_VGLL1_hg38::1::2826, 3_BT-20_VGLL1_hg38::1::2827	14009, 14025, 13945, 5625	downstream, downstream, downstream, in gene	1	1	1	27	29	80.5	2	3_BT-20_VGLL1_hg38::1	131	Gene LOC105373261		uncharacterized LOC105373261
LOC105376630	11	36148180	36151184	3004	-	6	1_PANC10-05_VGLL1_hg38::1::1361, 2_Bewo_VGLL1_hg38::1::5653, 2_Bewo_VGLL1_hg38::1::5654, 2_Bewo_VGLL1_hg38::1::5655, 3_BT-20_VGLL1_hg38::1::4489, 3_BT-20_VGLL1_hg38::1::4490	1328, 4560, 1296, -912, 4560, 1296	in gene, downstream, in gene, upstream, downstream, in gene	1	1	1	35	69.333	80.333	3	3_BT-20_VGLL1_hg38::1	121	Gene LOC105376630		uncharacterized LOC105376630
CHST14	15	40470961	40473158	2197	+	5	1_PANC10-05_VGLL1_hg38::1::2709, 2_Bewo_VGLL1_hg38::1::10879, 3_BT-20_VGLL1_hg38::1::8472, 3_BT-20_VGLL1_hg38::1::8473, 3_BT-20_VGLL1_hg38::1::8474	1007, 1039, -6673, -5521, 1007	in gene, in gene, upstream, upstream, in gene	1	1	1	22.5	32	80.333	3	3_BT-20_VGLL1_hg38::1	144	Gene CHST14	HNK1ST, D4ST1, EDSMC1, D4ST-1, ATCS, HD4ST, CHST14
FAM90A1	12	8221260	8227703	6443	-	3	1_PANC10-05_VGLL1_hg38::1::1717, 2_Bewo_VGLL1_hg38::1::6918, 3_BT-20_VGLL1_hg38::1::5580	-8169, -8217, -8201	upstream, upstream, upstream	1	1	1	36	50	80	1	3_BT-20_VGLL1_hg38::1	80	Gene FAM90A1	FLJ10408, FAM90A1	family with sequence similarity 90 member A1
LOC101927905	12	8235415	8242564	7149	+	3	1_PANC10-05_VGLL1_hg38::1::1717, 2_Bewo_VGLL1_hg38::1::6918, 3_BT-20_VGLL1_hg38::1::5580	457, 505, 489	in gene, in gene, in gene	1	1	1	36	50	80	1	3_BT-20_VGLL1_hg38::1	80	Gene LOC101927905	RP11-266K4.9	uncharacterized LOC101927905
COTL1	16	84565596	84618096	52500	-	5	1_PANC10-05_VGLL1_hg38::1::3248, 2_Bewo_VGLL1_hg38::1::12706, 2_Bewo_VGLL1_hg38::1::12707, 2_Bewo_VGLL1_hg38::1::12708, 3_BT-20_VGLL1_hg38::1::10186	-880, 62160, 34960, -880, -880	upstream, downstream, in gene, upstream, upstream	1	1	1	30.667	53.333	80	3	3_BT-20_VGLL1_hg38::1	186	Gene COTL1	CLP, MGC19733, COTL1, FLJ43657	coactosin-like F-actin binding protein 1
LOC105376842	17	58019031	58026739	7708	+	3	1_PANC10-05_VGLL1_hg38::1::3521, 2_Bewo_VGLL1_hg38::1::13612, 3_BT-20_VGLL1_hg38::1::10901	4057, 4089, 4041	in gene, in gene, in gene	1	1	1	45	128	80	1	2_Bewo_VGLL1_hg38::1	128	Gene LOC105376842		uncharacterized LOC105376842
LOC100506473	2	105334034	105337278	3244	-	5	1_PANC10-05_VGLL1_hg38::1::4435, 2_Bewo_VGLL1_hg38::1::17229, 2_Bewo_VGLL1_hg38::1::17230, 3_BT-20_VGLL1_hg38::1::13561, 3_BT-20_VGLL1_hg38::1::13562	-82, 12414, -82, 12414, -66	upstream, downstream, upstream, downstream, upstream	1	1	1	20.5	59	80	2	3_BT-20_VGLL1_hg38::1	94	Gene LOC100506473		uncharacterized LOC100506473
LOC105376960	3	14601052	14609305	8253	+	3	1_PANC10-05_VGLL1_hg38::1::5425, 2_Bewo_VGLL1_hg38::1::20794, 3_BT-20_VGLL1_hg38::1::16989	16516, 16532, 16548	downstream, downstream, downstream	1	1	1	32	52	80	1	3_BT-20_VGLL1_hg38::1	80	Gene LOC105376960		uncharacterized LOC105376960
LINC00472	6	71407864	71420745	12881	-	3	1_PANC10-05_VGLL1_hg38::1::7297, 2_Bewo_VGLL1_hg38::1::28166, 3_BT-20_VGLL1_hg38::1::22707	15881, 15929, 15881	downstream, downstream, downstream	1	1	1	112	40	80	1	1_PANC10-05_VGLL1_hg38::1	112	Gene LINC00472	FLJ13189, LINC00472, dJ288M22.3, C6orf155	long intergenic non-protein coding RNA 472
SLC39A4	8	144412414	144418034	5620	-	3	1_PANC10-05_VGLL1_hg38::1::8646, 2_Bewo_VGLL1_hg38::1::32546, 3_BT-20_VGLL1_hg38::1::26365	-5486, -4878, -4878	upstream, upstream, upstream	1	1	1	29	27	80	1	3_BT-20_VGLL1_hg38::1	80	Gene SLC39A4	AEZ, ZIP4, FLJ20327, SLC39A4, MGC74741, AWMS2
VPS28	8	144423601	144428563	4962	-	3	1_PANC10-05_VGLL1_hg38::1::8646, 2_Bewo_VGLL1_hg38::1::32546, 3_BT-20_VGLL1_hg38::1::26365	5043, 5651, 5651	downstream, downstream, downstream	1	1	1	29	27	80	1	3_BT-20_VGLL1_hg38::1	80	Gene VPS28	MGC60323, VPS28	VPS28, ESCRT-I subunit
TONSL	8	144428780	144444488	15708	-	3	1_PANC10-05_VGLL1_hg38::1::8646, 2_Bewo_VGLL1_hg38::1::32546, 3_BT-20_VGLL1_hg38::1::26365	20968, 21576, 21576	downstream, downstream, downstream	1	1	1	29	27	80	1	3_BT-20_VGLL1_hg38::1	80	Gene TONSL	IKBR, FLJ40087, NFKBIL2, TONSL	tonsoku-like, DNA repair protein
BAHD1	15	40439721	40468242	28521	+	6	1_PANC10-05_VGLL1_hg38::1::2709, 2_Bewo_VGLL1_hg38::1::10879, 3_BT-20_VGLL1_hg38::1::8471, 3_BT-20_VGLL1_hg38::1::8472, 3_BT-20_VGLL1_hg38::1::8473, 3_BT-20_VGLL1_hg38::1::8474	32247, 32279, 16679, 24567, 25719, 32247	downstream, downstream, in gene, in gene, in gene, downstream	1	1	1	15.667	29.25	79.75	4	3_BT-20_VGLL1_hg38::1	144	Gene BAHD1	BAHD1, KIAA0945	bromo adjacent homology domain containing 1
LOC105371686	1	202596977	202602000	5023	+	4	1_PANC10-05_VGLL1_hg38::1::551, 2_Bewo_VGLL1_hg38::1::2652, 3_BT-20_VGLL1_hg38::1::2121, 3_BT-20_VGLL1_hg38::1::2122	-7601, -7569, -7601, -2929	upstream, upstream, upstream, upstream	1	1	1	56	32.5	79.5	2	3_BT-20_VGLL1_hg38::1	112	Gene LOC105371686		uncharacterized LOC105371686
C11orf44	11	130672956	130717352	44396	+	4	1_PANC10-05_VGLL1_hg38::1::1674, 1_PANC10-05_VGLL1_hg38::1::1675, 2_Bewo_VGLL1_hg38::1::6699, 3_BT-20_VGLL1_hg38::1::5421	196, 4692, 4644, 4676	in gene, in gene, in gene, in gene	1	1	1	50	75.5	79.5	2	2_Bewo_VGLL1_hg38::1	149	Gene C11orf44	FLJ39058, C11orf44	chromosome 11 open reading frame 44
SORL1	11	121452203	121633762	181559	+	11	1_PANC10-05_VGLL1_hg38::1::1625, 1_PANC10-05_VGLL1_hg38::1::1626, 1_PANC10-05_VGLL1_hg38::1::1627, 2_Bewo_VGLL1_hg38::1::6593, 2_Bewo_VGLL1_hg38::1::6594, 3_BT-20_VGLL1_hg38::1::5279, 3_BT-20_VGLL1_hg38::1::5280, 3_BT-20_VGLL1_hg38::1::5281, 3_BT-20_VGLL1_hg38::1::5282, 3_BT-20_VGLL1_hg38::1::5283, 3_BT-20_VGLL1_hg38::1::5284	14485, 143749, 162837, 12629, 14421, 149, 12597, 14453, 21141, 143765, 162805	in gene, in gene, in gene, in gene, in gene, in gene, in gene, in gene, in gene, in gene, in gene	1	1	1	39.167	19.167	79.333	6	3_BT-20_VGLL1_hg38::1	158	Gene SORL1	FLJ39258, C11orf32, SORLA, SORL1, LRP9, gp250, LR11, FLJ21930, SorLA-1	sortilin-related receptor, L(DLR class) A repeats containing
CRISPLD2	16	84819981	84909510	89529	+	19	1_PANC10-05_VGLL1_hg38::1::3252, 1_PANC10-05_VGLL1_hg38::1::3253, 1_PANC10-05_VGLL1_hg38::1::3254, 2_Bewo_VGLL1_hg38::1::12711, 2_Bewo_VGLL1_hg38::1::12712, 2_Bewo_VGLL1_hg38::1::12713, 2_Bewo_VGLL1_hg38::1::12714, 3_BT-20_VGLL1_hg38::1::10192, 3_BT-20_VGLL1_hg38::1::10193, 3_BT-20_VGLL1_hg38::1::10194, 3_BT-20_VGLL1_hg38::1::10195, 3_BT-20_VGLL1_hg38::1::10196, 3_BT-20_VGLL1_hg38::1::10197, 3_BT…	18163, 31411, 60019, -813, 6355, 14675, 63667, -829, 6195, 14579, 16371, 18131, 31443, 54147, 54771, 60051, 63635, 64723, 79571	in gene, in gene, in gene, upstream, in gene, in gene, in gene, upstream, in gene, in gene, in gene, in gene, in gene, in gene, in gene, in gene, in gene, in gene, in gene	1	1	1	13.917	33.917	79.083	12	2_Bewo_VGLL1_hg38::1	153	Gene CRISPLD2	MGC74865, DKFZp434B044, LCRISP2, CRISPLD2, CRISP11	cysteine rich secretory protein LCCL domain containing 2
KIAA1324	1	109113963	109206781	92818	+	7	1_PANC10-05_VGLL1_hg38::1::311, 2_Bewo_VGLL1_hg38::1::1546, 2_Bewo_VGLL1_hg38::1::1547, 2_Bewo_VGLL1_hg38::1::1548, 3_BT-20_VGLL1_hg38::1::1126, 3_BT-20_VGLL1_hg38::1::1127, 3_BT-20_VGLL1_hg38::1::1128	83477, -1163, 48501, 102997, -1131, 48597, 83509	in gene, upstream, in gene, downstream, upstream, in gene, in gene	1	1	1	12.25	52.5	79	4	3_BT-20_VGLL1_hg38::1	199	Gene KIAA1324	EIG121, MGC150624, KIAA1324	KIAA1324
SEMA3G	3	52433252	52445027	11775	-	3	1_PANC10-05_VGLL1_hg38::1::5504, 2_Bewo_VGLL1_hg38::1::21381, 3_BT-20_VGLL1_hg38::1::17349	-5021, -5085, -5053	upstream, upstream, upstream	1	1	1	47	79	79	1	3_BT-20_VGLL1_hg38::1	79	Gene SEMA3G	MGC119473, FLJ00014, sem2, SEMA3G	semaphorin 3G
LOC105377091	3	52443076	52448421	5345	+	3	1_PANC10-05_VGLL1_hg38::1::5504, 2_Bewo_VGLL1_hg38::1::21381, 3_BT-20_VGLL1_hg38::1::17349	6972, 7036, 7004	downstream, downstream, downstream	1	1	1	47	79	79	1	3_BT-20_VGLL1_hg38::1	79	Gene LOC105377091		uncharacterized LOC105377091
TNNC1	3	52451091	52454041	2950	-	3	1_PANC10-05_VGLL1_hg38::1::5504, 2_Bewo_VGLL1_hg38::1::21381, 3_BT-20_VGLL1_hg38::1::17349	3993, 3929, 3961	downstream, downstream, downstream	1	1	1	47	79	79	1	3_BT-20_VGLL1_hg38::1	79	Gene TNNC1	TNNC, CMH13, TNC, TNNC1, CMD1Z	troponin C1, slow skeletal and cardiac type
NISCH	3	52455508	52493072	37564	+	3	1_PANC10-05_VGLL1_hg38::1::5504, 2_Bewo_VGLL1_hg38::1::21381, 3_BT-20_VGLL1_hg38::1::17349	-5460, -5396, -5428	upstream, upstream, upstream	1	1	1	47	79	79	1	3_BT-20_VGLL1_hg38::1	79	Gene NISCH	NISCH, I-1, KIAA0975, FLJ40413, FLJ90519, FLJ14425, IRAS	nischarin
LOC105377161	3	72582130	72647837	65707	-	8	1_PANC10-05_VGLL1_hg38::1::5534, 1_PANC10-05_VGLL1_hg38::1::5535, 2_Bewo_VGLL1_hg38::1::21686, 2_Bewo_VGLL1_hg38::1::21687, 3_BT-20_VGLL1_hg38::1::17631, 3_BT-20_VGLL1_hg38::1::17632, 3_BT-20_VGLL1_hg38::1::17633, 3_BT-20_VGLL1_hg38::1::17634	19597, 14525, 21981, 19533, 55613, 22013, 19549, 14557	in gene, in gene, in gene, in gene, in gene, in gene, in gene, in gene	1	1	1	21.25	24.5	79	4	3_BT-20_VGLL1_hg38::1	114	Gene LOC105377161		uncharacterized LOC105377161
LOC105375008	6	29473743	29490405	16662	+	3	1_PANC10-05_VGLL1_hg38::1::7137, 2_Bewo_VGLL1_hg38::1::27661, 3_BT-20_VGLL1_hg38::1::22314	-8271, -8239, -8271	upstream, upstream, upstream	1	1	1	34	25	79	1	3_BT-20_VGLL1_hg38::1	79	Gene LOC105375008		uncharacterized LOC105375008
LOC105377947	6	111980871	111986954	6083	+	4	1_PANC10-05_VGLL1_hg38::1::7374, 2_Bewo_VGLL1_hg38::1::28631, 3_BT-20_VGLL1_hg38::1::23054, 3_BT-20_VGLL1_hg38::1::23055	4505, 4441, -7431, 4473	in gene, in gene, upstream, in gene	1	1	1	29	41.5	79	2	3_BT-20_VGLL1_hg38::1	118	Gene LOC105377947		uncharacterized LOC105377947
RGS7	1	240775514	241357230	581716	-	16	1_PANC10-05_VGLL1_hg38::1::744, 1_PANC10-05_VGLL1_hg38::1::745, 1_PANC10-05_VGLL1_hg38::1::746, 2_Bewo_VGLL1_hg38::1::3414, 2_Bewo_VGLL1_hg38::1::3415, 2_Bewo_VGLL1_hg38::1::3416, 3_BT-20_VGLL1_hg38::1::2773, 3_BT-20_VGLL1_hg38::1::2774, 3_BT-20_VGLL1_hg38::1::2775, 3_BT-20_VGLL1_hg38::1::2776, 3_BT-20_VGLL1_hg38::1::2777, 3_BT-20_VGLL1_hg38::1::2778, 3_BT-20_VGLL1_hg38::1::2779, 3_BT-20_VGLL1_hg…	591374, 552558, 525870, 591358, 552606, 248750, 591406, 590206, 573422, 559950, 552590, 546862, 545710, 525822, 248782, 245294	downstream, in gene, in gene, downstream, in gene, in gene, downstream, downstream, in gene, in gene, in gene, in gene, in gene, in gene, in gene, in gene	1	1	1	27	21.4	78.9	10	3_BT-20_VGLL1_hg38::1	194	Gene RGS7	RGS7
MIR554	1	151545796	151545891	95	+	15	1_PANC10-05_VGLL1_hg38::1::357, 1_PANC10-05_VGLL1_hg38::1::358, 1_PANC10-05_VGLL1_hg38::1::359, 2_Bewo_VGLL1_hg38::1::1854, 2_Bewo_VGLL1_hg38::1::1855, 2_Bewo_VGLL1_hg38::1::1856, 2_Bewo_VGLL1_hg38::1::1857, 2_Bewo_VGLL1_hg38::1::1858, 3_BT-20_VGLL1_hg38::1::1467, 3_BT-20_VGLL1_hg38::1::1468, 3_BT-20_VGLL1_hg38::1::1469, 3_BT-20_VGLL1_hg38::1::1470, 3_BT-20_VGLL1_hg38::1::1471, 3_BT-20_VGLL1_hg38…	-8516, 1436, 3164, -3044, 412, 1468, 3164, 7196, -9124, -8548, -2980, 1452, 3164, 7196, 8044	upstream, downstream, downstream, upstream, downstream, downstream, downstream, downstream, upstream, upstream, upstream, downstream, downstream, downstream, downstream	1	1	1	21.875	51.75	78.75	8	3_BT-20_VGLL1_hg38::1	192	Gene MIR554	hsa-mir-554, MIR554, MIRN554	microRNA 554
LOC105370758	15	32784451	32818061	33610	+	6	1_PANC10-05_VGLL1_hg38::1::2668, 1_PANC10-05_VGLL1_hg38::1::2669, 2_Bewo_VGLL1_hg38::1::10773, 2_Bewo_VGLL1_hg38::1::10774, 3_BT-20_VGLL1_hg38::1::8346, 3_BT-20_VGLL1_hg38::1::8347	6013, 40445, 18013, 40413, 18013, 40477	in gene, downstream, in gene, downstream, in gene, downstream	1	1	1	27	17.667	78.667	3	3_BT-20_VGLL1_hg38::1	112	Gene LOC105370758		uncharacterized LOC105370758
MIR6854	9	98229149	98229217	68	-	5	1_PANC10-05_VGLL1_hg38::1::8897, 2_Bewo_VGLL1_hg38::1::33489, 2_Bewo_VGLL1_hg38::1::33490, 2_Bewo_VGLL1_hg38::1::33491, 3_BT-20_VGLL1_hg38::1::27058	5761, 5761, -1215, -6111, 5761	downstream, downstream, upstream, upstream, downstream	1	1	1	55.667	59	78.667	3	3_BT-20_VGLL1_hg38::1	212	Gene MIR6854	hsa-mir-6854, MIR6854	microRNA 6854
ACOT4	14	73591706	73595766	4060	+	5	1_PANC10-05_VGLL1_hg38::1::2552, 2_Bewo_VGLL1_hg38::1::10236, 2_Bewo_VGLL1_hg38::1::10237, 3_BT-20_VGLL1_hg38::1::7992, 3_BT-20_VGLL1_hg38::1::7993	10630, 10646, 11654, 10646, 11654	downstream, downstream, downstream, downstream, downstream	1	1	1	40	94	78.5	2	2_Bewo_VGLL1_hg38::1	156	Gene ACOT4	PTE-Ib, PTE1B, PTE2B, ACOT4	acyl-CoA thioesterase 4
LOC105372672	20	53608354	53634615	26261	+	7	1_PANC10-05_VGLL1_hg38::1::5162, 1_PANC10-05_VGLL1_hg38::1::5163, 2_Bewo_VGLL1_hg38::1::19481, 3_BT-20_VGLL1_hg38::1::15804, 3_BT-20_VGLL1_hg38::1::15805, 3_BT-20_VGLL1_hg38::1::15806, 3_BT-20_VGLL1_hg38::1::15807	3374, 13278, 3294, 3358, 9630, 13246, 34830	in gene, in gene, in gene, in gene, in gene, in gene, downstream	1	1	1	29.75	19.75	78.25	4	3_BT-20_VGLL1_hg38::1	134	Gene LOC105372672		uncharacterized LOC105372672
CFAP57	1	43172330	43254358	82028	+	4	1_PANC10-05_VGLL1_hg38::1::128, 2_Bewo_VGLL1_hg38::1::713, 2_Bewo_VGLL1_hg38::1::714, 3_BT-20_VGLL1_hg38::1::558	34678, 28278, 34646, 34678	in gene, in gene, in gene, in gene	1	1	1	26.5	108.5	78	2	2_Bewo_VGLL1_hg38::1	173	Gene CFAP57	WDR65, FLJ32000, VWS2, CFAP57	cilia and flagella associated protein 57
LOC105378685	1	43181692	43250544	68852	-	4	1_PANC10-05_VGLL1_hg38::1::128, 2_Bewo_VGLL1_hg38::1::713, 2_Bewo_VGLL1_hg38::1::714, 3_BT-20_VGLL1_hg38::1::558	43536, 49936, 43568, 43536	in gene, in gene, in gene, in gene	1	1	1	26.5	108.5	78	2	2_Bewo_VGLL1_hg38::1	173	Gene LOC105378685		uncharacterized LOC105378685
LOC105378817	1	83065928	83086308	20380	+	4	1_PANC10-05_VGLL1_hg38::1::222, 2_Bewo_VGLL1_hg38::1::1191, 2_Bewo_VGLL1_hg38::1::1192, 3_BT-20_VGLL1_hg38::1::902	-9960, -10280, -9000, -9960	upstream, upstream, upstream, upstream	1	1	1	25	46	78	2	3_BT-20_VGLL1_hg38::1	146	Gene LOC105378817		uncharacterized LOC105378817
LINC01160	1	111599007	111608318	9311	-	4	1_PANC10-05_VGLL1_hg38::1::320, 2_Bewo_VGLL1_hg38::1::1601, 3_BT-20_VGLL1_hg38::1::1206, 3_BT-20_VGLL1_hg38::1::1207	15326, 14942, 15022, 3166	downstream, downstream, downstream, in gene	1	1	1	22	52.5	78	2	2_Bewo_VGLL1_hg38::1	103	Gene LINC01160	RP5-836N10.1, LINC01160	long intergenic non-protein coding RNA 1160
MIR6827	3	134367804	134367862	58	-	13	1_PANC10-05_VGLL1_hg38::1::5718, 1_PANC10-05_VGLL1_hg38::1::5719, 1_PANC10-05_VGLL1_hg38::1::5720, 1_PANC10-05_VGLL1_hg38::1::5721, 2_Bewo_VGLL1_hg38::1::22263, 2_Bewo_VGLL1_hg38::1::22264, 2_Bewo_VGLL1_hg38::1::22265, 2_Bewo_VGLL1_hg38::1::22266, 3_BT-20_VGLL1_hg38::1::18139, 3_BT-20_VGLL1_hg38::1::18140, 3_BT-20_VGLL1_hg38::1::18141, 3_BT-20_VGLL1_hg38::1::18142, 3_BT-20_VGLL1_hg38::1::18143	9798, 3606, -3834, -6666, 9814, 3670, -5898, -6666, 9814, 3654, -3786, -5882, -6634	downstream, downstream, upstream, upstream, downstream, downstream, upstream, upstream, downstream, downstream, upstream, upstream, upstream	1	1	1	48	69	78	5	2_Bewo_VGLL1_hg38::1	156	Gene MIR6827	hsa-mir-6827, MIR6827	microRNA 6827
EIF4A2	3	186783572	186789897	6325	+	3	1_PANC10-05_VGLL1_hg38::1::5900, 2_Bewo_VGLL1_hg38::1::22882, 3_BT-20_VGLL1_hg38::1::18677	-180, -180, -180	upstream, upstream, upstream	1	1	1	47	61	78	1	3_BT-20_VGLL1_hg38::1	78	Gene EIF4A2	BM-010, EIF4A, eIF-4A-II, DDX2B, EIF4F, EIF4A2, eIF4A-II
SNORD2	3	186784796	186784865	69	+	3	1_PANC10-05_VGLL1_hg38::1::5900, 2_Bewo_VGLL1_hg38::1::22882, 3_BT-20_VGLL1_hg38::1::18677	-1404, -1404, -1404	upstream, upstream, upstream	1	1	1	47	61	78	1	3_BT-20_VGLL1_hg38::1	78	Gene SNORD2	SNR39B, SNORD2, R39B	small nucleolar RNA, C/D box 2
MIR1248	3	186786672	186786777	105	+	3	1_PANC10-05_VGLL1_hg38::1::5900, 2_Bewo_VGLL1_hg38::1::22882, 3_BT-20_VGLL1_hg38::1::18677	-3280, -3280, -3280	upstream, upstream, upstream	1	1	1	47	61	78	1	3_BT-20_VGLL1_hg38::1	78	Gene MIR1248	hsa-mir-1248, mir-1248, MIRN1248, MIR1248	microRNA 1248
SNORA81	3	186786675	186786852	177	+	3	1_PANC10-05_VGLL1_hg38::1::5900, 2_Bewo_VGLL1_hg38::1::22882, 3_BT-20_VGLL1_hg38::1::18677	-3283, -3283, -3283	upstream, upstream, upstream	1	1	1	47	61	78	1	3_BT-20_VGLL1_hg38::1	78	Gene SNORA81	HBI-61, SNORA81	small nucleolar RNA, H/ACA box 81
SNORA63	3	186787299	186787433	134	+	3	1_PANC10-05_VGLL1_hg38::1::5900, 2_Bewo_VGLL1_hg38::1::22882, 3_BT-20_VGLL1_hg38::1::18677	-3907, -3907, -3907	upstream, upstream, upstream	1	1	1	47	61	78	1	3_BT-20_VGLL1_hg38::1	78	Gene SNORA63	E3, RNU107, SNORA63, RNE3, E3-2, elF-4AII, SNORA63A	small nucleolar RNA, H/ACA box 63
SNORA4	3	186787613	186787749	136	+	3	1_PANC10-05_VGLL1_hg38::1::5900, 2_Bewo_VGLL1_hg38::1::22882, 3_BT-20_VGLL1_hg38::1::18677	-4221, -4221, -4221	upstream, upstream, upstream	1	1	1	47	61	78	1	3_BT-20_VGLL1_hg38::1	78	Gene SNORA4	SNORA4, ACA4	small nucleolar RNA, H/ACA box 4
RFC4	3	186789892	186806695	16803	-	3	1_PANC10-05_VGLL1_hg38::1::5900, 2_Bewo_VGLL1_hg38::1::22882, 3_BT-20_VGLL1_hg38::1::18677	23303, 23303, 23303	downstream, downstream, downstream	1	1	1	47	61	78	1	3_BT-20_VGLL1_hg38::1	78	Gene RFC4	A1, MGC27291, RFC37, RFC4
LOC105374264	3	187835692	187890242	54550	-	7	1_PANC10-05_VGLL1_hg38::1::5905, 2_Bewo_VGLL1_hg38::1::22905, 2_Bewo_VGLL1_hg38::1::22906, 2_Bewo_VGLL1_hg38::1::22907, 3_BT-20_VGLL1_hg38::1::18699, 3_BT-20_VGLL1_hg38::1::18700, 3_BT-20_VGLL1_hg38::1::18701	48546, 49154, 48578, 11298, 51906, 48546, 11298	in gene, in gene, in gene, in gene, in gene, in gene, in gene	1	1	1	8.5	33.75	78	4	3_BT-20_VGLL1_hg38::1	144	Gene LOC105374264		uncharacterized LOC105374264
USP42	7	6078743	6161564	82821	+	4	1_PANC10-05_VGLL1_hg38::1::7549, 2_Bewo_VGLL1_hg38::1::29487, 2_Bewo_VGLL1_hg38::1::29488, 3_BT-20_VGLL1_hg38::1::23720	-1367, -1399, 5801, -1399	upstream, upstream, in gene, upstream	1	1	1	41.5	89.5	78	2	3_BT-20_VGLL1_hg38::1	154	Gene USP42	USP42, FLJ12697	ubiquitin specific peptidase 42
FAM46B	1	27005020	27012842	7822	-	9	1_PANC10-05_VGLL1_hg38::1::84, 2_Bewo_VGLL1_hg38::1::370, 3_BT-20_VGLL1_hg38::1::362, 1_PANC10-05_VGLL1_hg38::1::85, 1_PANC10-05_VGLL1_hg38::1::86, 2_Bewo_VGLL1_hg38::1::371, 2_Bewo_VGLL1_hg38::1::372, 3_BT-20_VGLL1_hg38::1::363, 3_BT-20_VGLL1_hg38::1::364	13258, 13290, 13258, 4586, 1706, 4554, 1642, 4554, 1706	downstream, downstream, downstream, in gene, in gene, in gene, in gene, in gene, in gene	1	1	1	33.333	60	77.667	3	3_BT-20_VGLL1_hg38::1	93	Gene FAM46B	RP11-344H11.8, MGC20845, FAM46B, MGC16491	family with sequence similarity 46 member B
DTWD1	15	49620980	49654448	33468	+	7	1_PANC10-05_VGLL1_hg38::1::2738, 1_PANC10-05_VGLL1_hg38::1::2739, 1_PANC10-05_VGLL1_hg38::1::2740, 2_Bewo_VGLL1_hg38::1::10988, 3_BT-20_VGLL1_hg38::1::8570, 3_BT-20_VGLL1_hg38::1::8571, 3_BT-20_VGLL1_hg38::1::8572	-36, 6748, 25196, 6636, 60, 6764, 25228	upstream, in gene, in gene, in gene, in gene, in gene, in gene	1	1	1	38.333	16.333	77.667	3	3_BT-20_VGLL1_hg38::1	141	Gene DTWD1	DTWD1, MDS009, MGC111207	DTW domain containing 1
LOC105374235	3	178333128	178385392	52264	-	5	1_PANC10-05_VGLL1_hg38::1::5872, 2_Bewo_VGLL1_hg38::1::22737, 2_Bewo_VGLL1_hg38::1::22738, 3_BT-20_VGLL1_hg38::1::18581, 3_BT-20_VGLL1_hg38::1::18582	2784, 32560, 2832, 3728, 2800	in gene, in gene, in gene, in gene, in gene	1	1	1	16.333	30.333	77.667	3	3_BT-20_VGLL1_hg38::1	197	Gene LOC105374235		uncharacterized LOC105374235
GCK	7	44144271	44189423	45152	-	7	1_PANC10-05_VGLL1_hg38::1::7692, 1_PANC10-05_VGLL1_hg38::1::7693, 2_Bewo_VGLL1_hg38::1::29893, 2_Bewo_VGLL1_hg38::1::29894, 3_BT-20_VGLL1_hg38::1::24201, 3_BT-20_VGLL1_hg38::1::24202, 3_BT-20_VGLL1_hg38::1::24203	25615, 8639, 25647, 8623, 26255, 25647, 8623	in gene, in gene, in gene, in gene, in gene, in gene, in gene	1	1	1	24.333	58	77.667	3	3_BT-20_VGLL1_hg38::1	118	Gene GCK	GLK, HHF3, FGQTL3, MODY2, HXKP, LGLK, HKIV, GK, HK4, GCK
LOC105375257	7	44172375	44184141	11766	+	7	1_PANC10-05_VGLL1_hg38::1::7692, 1_PANC10-05_VGLL1_hg38::1::7693, 2_Bewo_VGLL1_hg38::1::29893, 2_Bewo_VGLL1_hg38::1::29894, 3_BT-20_VGLL1_hg38::1::24201, 3_BT-20_VGLL1_hg38::1::24202, 3_BT-20_VGLL1_hg38::1::24203	-8567, 8409, -8599, 8425, -9207, -8599, 8425	upstream, in gene, upstream, in gene, upstream, upstream, in gene	1	1	1	24.333	58	77.667	3	3_BT-20_VGLL1_hg38::1	118	Gene LOC105375257		uncharacterized LOC105375257
LOC105369900	12	91875303	91880655	5352	+	4	1_PANC10-05_VGLL1_hg38::1::2044, 2_Bewo_VGLL1_hg38::1::7975, 3_BT-20_VGLL1_hg38::1::6286, 3_BT-20_VGLL1_hg38::1::6287	10697, 10681, 10681, 11241	downstream, downstream, downstream, downstream	1	1	1	19.5	36	77.5	2	3_BT-20_VGLL1_hg38::1	135	Gene LOC105369900		uncharacterized LOC105369900
LOC105371483	17	1492819	1495093	2274	+	4	1_PANC10-05_VGLL1_hg38::1::3294, 2_Bewo_VGLL1_hg38::1::12821, 3_BT-20_VGLL1_hg38::1::10313, 3_BT-20_VGLL1_hg38::1::10314	-4579, -4627, -4579, 2637	upstream, upstream, upstream, downstream	1	1	1	12.5	24.5	77.5	2	3_BT-20_VGLL1_hg38::1	84	Gene LOC105371483		uncharacterized LOC105371483
INPP5K	17	1494575	1516888	22313	-	4	1_PANC10-05_VGLL1_hg38::1::3294, 2_Bewo_VGLL1_hg38::1::12821, 3_BT-20_VGLL1_hg38::1::10313, 3_BT-20_VGLL1_hg38::1::10314	28648, 28696, 28648, 21432	downstream, downstream, downstream, in gene	1	1	1	12.5	24.5	77.5	2	3_BT-20_VGLL1_hg38::1	84	Gene INPP5K	SKIP, PPS, INPP5K	inositol polyphosphate-5-phosphatase K
LOC105374282	3	193770959	193772375	1416	-	5	1_PANC10-05_VGLL1_hg38::1::5935, 1_PANC10-05_VGLL1_hg38::1::5936, 2_Bewo_VGLL1_hg38::1::23015, 3_BT-20_VGLL1_hg38::1::18808, 3_BT-20_VGLL1_hg38::1::18809	-8585, -10121, -10089, -8681, -10089	upstream, upstream, upstream, upstream, upstream	1	1	1	51.5	107	77.5	2	2_Bewo_VGLL1_hg38::1	196	Gene LOC105374282		uncharacterized LOC105374282
LOC105375919	8	80079666	80081867	2201	+	5	1_PANC10-05_VGLL1_hg38::1::8305, 1_PANC10-05_VGLL1_hg38::1::8306, 2_Bewo_VGLL1_hg38::1::31899, 3_BT-20_VGLL1_hg38::1::25686, 3_BT-20_VGLL1_hg38::1::25687	5678, 10030, 10062, 5742, 10030	downstream, downstream, downstream, downstream, downstream	1	1	1	40.5	65.5	77.5	2	2_Bewo_VGLL1_hg38::1	120	Gene LOC105375919		uncharacterized LOC105375919
LOC105375918	8	80082073	80103863	21790	+	5	1_PANC10-05_VGLL1_hg38::1::8305, 1_PANC10-05_VGLL1_hg38::1::8306, 2_Bewo_VGLL1_hg38::1::31899, 3_BT-20_VGLL1_hg38::1::25686, 3_BT-20_VGLL1_hg38::1::25687	3271, 7623, 7655, 3335, 7623	in gene, in gene, in gene, in gene, in gene	1	1	1	40.5	65.5	77.5	2	2_Bewo_VGLL1_hg38::1	120	Gene LOC105375918		uncharacterized LOC105375918
S100A16	1	153606886	153613038	6152	-	6	1_PANC10-05_VGLL1_hg38::1::379, 1_PANC10-05_VGLL1_hg38::1::380, 2_Bewo_VGLL1_hg38::1::1894, 2_Bewo_VGLL1_hg38::1::1895, 3_BT-20_VGLL1_hg38::1::1528, 3_BT-20_VGLL1_hg38::1::1529	4718, 3886, 11598, 4686, 4718, 3950	in gene, in gene, downstream, in gene, in gene, in gene	1	1	1	31.667	37.667	77	3	3_BT-20_VGLL1_hg38::1	163	Gene S100A16	MGC17528, DT1P1A7, S100F, AAG13, S100A16	S100 calcium binding protein A16
LOC105372811	21	26395033	26413109	18076	+	4	1_PANC10-05_VGLL1_hg38::1::5217, 2_Bewo_VGLL1_hg38::1::19660, 3_BT-20_VGLL1_hg38::1::16049, 3_BT-20_VGLL1_hg38::1::16050	-4825, 10183, -6073, -4793	upstream, in gene, upstream, upstream	1	1	1	16.333	13.667	77	3	3_BT-20_VGLL1_hg38::1	113	Gene LOC105372811		uncharacterized LOC105372811
NUDT3	6	34287194	34392680	105486	-	3	1_PANC10-05_VGLL1_hg38::1::7169, 2_Bewo_VGLL1_hg38::1::27746, 3_BT-20_VGLL1_hg38::1::22391	72984, 72968, 73000	in gene, in gene, in gene	1	1	1	38	77	77	1	3_BT-20_VGLL1_hg38::1	77	Gene NUDT3	DIPP1, DIPP, NUDT3	nudix hydrolase 3
RPS10-NUDT3	6	34287194	34426125	138931	-	3	1_PANC10-05_VGLL1_hg38::1::7169, 2_Bewo_VGLL1_hg38::1::27746, 3_BT-20_VGLL1_hg38::1::22391	106429, 106413, 106445	in gene, in gene, in gene	1	1	1	38	77	77	1	3_BT-20_VGLL1_hg38::1	77	Gene RPS10-NUDT3	RPS10-NUDT3	RPS10-NUDT3 readthrough
LINC00475	9	92141467	92159608	18141	+	3	1_PANC10-05_VGLL1_hg38::1::8858, 2_Bewo_VGLL1_hg38::1::33377, 3_BT-20_VGLL1_hg38::1::26967	10693, 10725, 10640	in gene, in gene, in gene	1	1	1	28	56	77	1	3_BT-20_VGLL1_hg38::1	77	Gene LINC00475	C9orf44, LINC00475	long intergenic non-protein coding RNA 475
FHL2	2	105360815	105438773	77958	-	25	1_PANC10-05_VGLL1_hg38::1::4436, 1_PANC10-05_VGLL1_hg38::1::4437, 2_Bewo_VGLL1_hg38::1::17231, 2_Bewo_VGLL1_hg38::1::17232, 2_Bewo_VGLL1_hg38::1::17233, 2_Bewo_VGLL1_hg38::1::17234, 2_Bewo_VGLL1_hg38::1::17235, 2_Bewo_VGLL1_hg38::1::17236, 2_Bewo_VGLL1_hg38::1::17237, 2_Bewo_VGLL1_hg38::1::17238, 2_Bewo_VGLL1_hg38::1::17239, 2_Bewo_VGLL1_hg38::1::17240, 3_BT-20_VGLL1_hg38::1::13563, 3_BT-20_VGLL1…	47605, 34485, 63445, 61685, 60133, 51365, 47445, 39077, 33381, -587, -3467, -5579, 61685, 60101, 51349, 47605, 41973, 39093, 35029, 34485, 33365, 28885, -3467, -5579, -8811	in gene, in gene, in gene, in gene, in gene, in gene, in gene, in gene, in gene, upstream, upstream, upstream, in gene, in gene, in gene, in gene, in gene, in gene, in gene, in gene, in gene, in gene, upstream, upstream, upstream	1	1	1	17.867	45.267	76.733	15	3_BT-20_VGLL1_hg38::1	193	Gene FHL2	FHL2, FHL-2, DRAL, SLIM-3, AAG11, SLIM3	four and a half LIM domains 2
USB1	16	57999600	58021623	22023	+	5	1_PANC10-05_VGLL1_hg38::1::3152, 2_Bewo_VGLL1_hg38::1::12361, 2_Bewo_VGLL1_hg38::1::12362, 3_BT-20_VGLL1_hg38::1::9805, 3_BT-20_VGLL1_hg38::1::9806	-6576, -6560, 12240, -6576, 12176	upstream, upstream, in gene, upstream, in gene	1	1	1	19.5	102.5	76.5	2	2_Bewo_VGLL1_hg38::1	123	Gene USB1	Mpn1, PN, HVSL1, C16orf57, USB1, FLJ13154, hUsb1	U6 snRNA biogenesis 1
LOC104968399	18	3255436	3262359	6923	-	9	1_PANC10-05_VGLL1_hg38::1::3662, 1_PANC10-05_VGLL1_hg38::1::3663, 1_PANC10-05_VGLL1_hg38::1::3664, 2_Bewo_VGLL1_hg38::1::14108, 2_Bewo_VGLL1_hg38::1::14109, 2_Bewo_VGLL1_hg38::1::14110, 3_BT-20_VGLL1_hg38::1::11223, 3_BT-20_VGLL1_hg38::1::11224, 3_BT-20_VGLL1_hg38::1::11225	14743, 11511, 471, 14807, 471, -7049, 14727, 11479, 503	downstream, downstream, in gene, downstream, in gene, upstream, downstream, downstream, in gene	1	1	1	51	63.25	76.5	4	3_BT-20_VGLL1_hg38::1	173	Gene LOC104968399		ncRNA
ANXA2	15	60347151	60397986	50835	-	13	1_PANC10-05_VGLL1_hg38::1::2778, 1_PANC10-05_VGLL1_hg38::1::2779, 2_Bewo_VGLL1_hg38::1::11162, 2_Bewo_VGLL1_hg38::1::11163, 2_Bewo_VGLL1_hg38::1::11164, 3_BT-20_VGLL1_hg38::1::8696, 3_BT-20_VGLL1_hg38::1::8697, 3_BT-20_VGLL1_hg38::1::8698, 3_BT-20_VGLL1_hg38::1::8699, 3_BT-20_VGLL1_hg38::1::8700, 3_BT-20_VGLL1_hg38::1::8701, 3_BT-20_VGLL1_hg38::1::8702, 3_BT-20_VGLL1_hg38::1::8703	4898, -2078, 18146, 1666, -2078, 26562, 18242, 4866, 1634, 418, -974, -2126, -4478	in gene, upstream, in gene, in gene, upstream, in gene, in gene, in gene, in gene, in gene, upstream, upstream, upstream	1	1	1	23.875	27.25	76.375	8	3_BT-20_VGLL1_hg38::1	185	Gene ANXA2	LIP2, PAP-IV, ANXA2, P36, HEL-S-270, CAL1H, ANX2, LPC2D, LPC2, ANX2L4	annexin A2
C7orf69	7	47795291	47819847	24556	+	6	1_PANC10-05_VGLL1_hg38::1::7720, 2_Bewo_VGLL1_hg38::1::29948, 2_Bewo_VGLL1_hg38::1::29949, 3_BT-20_VGLL1_hg38::1::24275, 3_BT-20_VGLL1_hg38::1::24276, 3_BT-20_VGLL1_hg38::1::24277	-8443, -8587, 549, -8443, 517, 22917	upstream, upstream, in gene, upstream, in gene, in gene	1	1	1	28.333	20.333	76.333	3	3_BT-20_VGLL1_hg38::1	137	Gene C7orf69	FLJ21075, C7orf69	chromosome 7 open reading frame 69
ZNF469	16	88233015	88440757	207742	+	9	1_PANC10-05_VGLL1_hg38::1::3281, 1_PANC10-05_VGLL1_hg38::1::3282, 2_Bewo_VGLL1_hg38::1::12771, 3_BT-20_VGLL1_hg38::1::10277, 3_BT-20_VGLL1_hg38::1::10278, 3_BT-20_VGLL1_hg38::1::10279, 3_BT-20_VGLL1_hg38::1::10280, 3_BT-20_VGLL1_hg38::1::10281, 3_BT-20_VGLL1_hg38::1::10282	99209, 155497, 26393, 3401, 71273, 74377, 99273, 119369, 155465	in gene, in gene, in gene, in gene, in gene, in gene, in gene, in gene, in gene	1	1	1	26.429	8	76.143	7	3_BT-20_VGLL1_hg38::1	211	Gene ZNF469	BCS1, KIAA1858, BCS, ZNF469	zinc finger protein 469
LINC01488	11	69485561	69493543	7982	+	3	1_PANC10-05_VGLL1_hg38::1::1456, 2_Bewo_VGLL1_hg38::1::5976, 3_BT-20_VGLL1_hg38::1::4728	11815, 11847, 11815	downstream, downstream, downstream	1	1	1	106	197	76	1	2_Bewo_VGLL1_hg38::1	197	Gene LINC01488	BRCAT8, LINC01488	long intergenic non-protein coding RNA 1488
LOC105370436	14	31271956	31279128	7172	+	4	1_PANC10-05_VGLL1_hg38::1::2366, 2_Bewo_VGLL1_hg38::1::9553, 3_BT-20_VGLL1_hg38::1::7538, 3_BT-20_VGLL1_hg38::1::7539	-8212, -8244, -9748, -8276	upstream, upstream, upstream, upstream	1	1	1	51.5	55.5	76	2	3_BT-20_VGLL1_hg38::1	126	Gene LOC105370436		uncharacterized LOC105370436
LOC105378179	14	49860974	49868143	7169	-	3	1_PANC10-05_VGLL1_hg38::1::2396, 2_Bewo_VGLL1_hg38::1::9699, 3_BT-20_VGLL1_hg38::1::7666	14191, 14191, 14159	downstream, downstream, downstream	1	1	1	59	111	76	1	2_Bewo_VGLL1_hg38::1	111	Gene LOC105378179		uncharacterized LOC105378179
RN7SL2	14	49862551	49862849	298	-	3	1_PANC10-05_VGLL1_hg38::1::2396, 2_Bewo_VGLL1_hg38::1::9699, 3_BT-20_VGLL1_hg38::1::7666	8897, 8897, 8865	downstream, downstream, downstream	1	1	1	59	111	76	1	2_Bewo_VGLL1_hg38::1	111	Gene RN7SL2	7L30.1, RNSRP2, 7SL1c, 7L1C, RN7SL2	RNA, 7SL, cytoplasmic 2
LINC00920	16	66408524	66410901	2377	+	3	1_PANC10-05_VGLL1_hg38::1::3161, 2_Bewo_VGLL1_hg38::1::12391, 3_BT-20_VGLL1_hg38::1::9845	820, 7892, 852	in gene, downstream, in gene	1	1	1	29	23.5	76	2	3_BT-20_VGLL1_hg38::1	120	Gene LINC00920	LINC00920, FLJ32121	long intergenic non-protein coding RNA 920
LOC101929767	17	43148366	43170403	22037	-	4	1_PANC10-05_VGLL1_hg38::1::3431, 2_Bewo_VGLL1_hg38::1::13399, 3_BT-20_VGLL1_hg38::1::10764, 3_BT-20_VGLL1_hg38::1::10765	-1725, -4957, -1789, -4989	upstream, upstream, upstream, upstream	1	1	1	38	41	76	2	3_BT-20_VGLL1_hg38::1	87	Gene LOC101929767	RP11-242D8.1	uncharacterized LOC101929767
NBR1	17	43170471	43211689	41218	+	4	1_PANC10-05_VGLL1_hg38::1::3431, 2_Bewo_VGLL1_hg38::1::13399, 3_BT-20_VGLL1_hg38::1::10764, 3_BT-20_VGLL1_hg38::1::10765	1657, 4889, 1721, 4921	in gene, in gene, in gene, in gene	1	1	1	38	41	76	2	3_BT-20_VGLL1_hg38::1	87	Gene NBR1	FLJ55359, M17S2, NBR1, FLJ98272, 1A1-3B, IAI3B, KIAA0049, MIG19	neighbor of BRCA1 gene 1
CEACAM19	19	44666592	44684359	17767	+	3	1_PANC10-05_VGLL1_hg38::1::3992, 2_Bewo_VGLL1_hg38::1::15503, 3_BT-20_VGLL1_hg38::1::12178	10848, 10880, 10880	in gene, in gene, in gene	1	1	1	22	40	76	1	3_BT-20_VGLL1_hg38::1	76	Gene CEACAM19	CEAL1, CEACAM19, MGC105097	carcinoembryonic antigen related cell adhesion molecule 19
LINC01376	2	18984658	19036011	51353	-	4	1_PANC10-05_VGLL1_hg38::1::4123, 2_Bewo_VGLL1_hg38::1::16005, 3_BT-20_VGLL1_hg38::1::12581, 3_BT-20_VGLL1_hg38::1::12582	44715, 44699, 44683, 14859	in gene, in gene, in gene, in gene	1	1	1	36.5	25.5	76	2	3_BT-20_VGLL1_hg38::1	130	Gene LINC01376	LINC01376, AC092594.1	long intergenic non-protein coding RNA 1376
SEC63	6	107867756	107958278	90522	-	5	1_PANC10-05_VGLL1_hg38::1::7367, 2_Bewo_VGLL1_hg38::1::28562, 2_Bewo_VGLL1_hg38::1::28563, 3_BT-20_VGLL1_hg38::1::22984, 3_BT-20_VGLL1_hg38::1::22985	-6490, -6426, -7130, -6442, -7514	upstream, upstream, upstream, upstream, upstream	1	1	1	26	85	76	1	2_Bewo_VGLL1_hg38::1	85	Gene SEC63	SEC63L, ERdj2, SEC63, PRO2507, DNAJC23	SEC63 homolog, protein translocation regulator
LOC101928632	7	130354731	130357168	2437	-	7	1_PANC10-05_VGLL1_hg38::1::7965, 1_PANC10-05_VGLL1_hg38::1::7966, 2_Bewo_VGLL1_hg38::1::30738, 3_BT-20_VGLL1_hg38::1::24891, 3_BT-20_VGLL1_hg38::1::24892, 3_BT-20_VGLL1_hg38::1::24893, 3_BT-20_VGLL1_hg38::1::24894	784, -6544, 720, 4272, 752, -16, -6448	in gene, upstream, in gene, downstream, in gene, upstream, upstream	1	1	1	36.75	33.75	76	4	3_BT-20_VGLL1_hg38::1	161	Gene LOC101928632		uncharacterized LOC101928632
LOC102723321	1	147700376	147810024	109648	+	12	1_PANC10-05_VGLL1_hg38::1::342, 1_PANC10-05_VGLL1_hg38::1::343, 2_Bewo_VGLL1_hg38::1::1809, 2_Bewo_VGLL1_hg38::1::1810, 2_Bewo_VGLL1_hg38::1::1811, 2_Bewo_VGLL1_hg38::1::1812, 2_Bewo_VGLL1_hg38::1::1813, 3_BT-20_VGLL1_hg38::1::1436, 3_BT-20_VGLL1_hg38::1::1437, 3_BT-20_VGLL1_hg38::1::1438, 3_BT-20_VGLL1_hg38::1::1439, 3_BT-20_VGLL1_hg38::1::1440	57064, 61992, 21544, 57064, 57416, 60648, 107816, 16808, 21512, 57128, 60680, 62072	in gene, in gene, in gene, in gene, in gene, in gene, in gene, in gene, in gene, in gene, in gene, in gene	1	1	1	15.667	37	75.667	6	3_BT-20_VGLL1_hg38::1	147	Gene LOC102723321		uncharacterized LOC102723321
LOC105371375	16	84504845	84507679	2834	+	5	1_PANC10-05_VGLL1_hg38::1::3246, 2_Bewo_VGLL1_hg38::1::12704, 3_BT-20_VGLL1_hg38::1::10181, 3_BT-20_VGLL1_hg38::1::10182, 3_BT-20_VGLL1_hg38::1::10183	-3597, -3629, -3597, -2573, 8419	upstream, upstream, upstream, upstream, downstream	1	1	1	35.667	19.333	75.667	3	3_BT-20_VGLL1_hg38::1	138	Gene LOC105371375		uncharacterized LOC105371375
LOC105376628	11	35176747	35186825	10078	-	3	1_PANC10-05_VGLL1_hg38::1::1359, 2_Bewo_VGLL1_hg38::1::5631, 3_BT-20_VGLL1_hg38::1::4466	20057, 13577, 20041	downstream, downstream, downstream	1	1	1	34.5	31	75.5	2	3_BT-20_VGLL1_hg38::1	137	Gene LOC105376628		uncharacterized LOC105376628
LOC100287402	3	186596964	186597281	317	+	5	1_PANC10-05_VGLL1_hg38::1::5897, 2_Bewo_VGLL1_hg38::1::22877, 2_Bewo_VGLL1_hg38::1::22878, 3_BT-20_VGLL1_hg38::1::18672, 3_BT-20_VGLL1_hg38::1::18673	-6932, -8260, -6948, -8260, -6948	upstream, upstream, upstream, upstream, upstream	1	1	1	41	76	75.5	2	3_BT-20_VGLL1_hg38::1	112	Gene LOC100287402		uncharacterized LOC100287402
PREP	6	105277567	105403124	125557	-	12	1_PANC10-05_VGLL1_hg38::1::7355, 1_PANC10-05_VGLL1_hg38::1::7356, 2_Bewo_VGLL1_hg38::1::28486, 2_Bewo_VGLL1_hg38::1::28487, 2_Bewo_VGLL1_hg38::1::28488, 2_Bewo_VGLL1_hg38::1::28489, 2_Bewo_VGLL1_hg38::1::28490, 2_Bewo_VGLL1_hg38::1::28491, 3_BT-20_VGLL1_hg38::1::22908, 3_BT-20_VGLL1_hg38::1::22909, 3_BT-20_VGLL1_hg38::1::22910, 3_BT-20_VGLL1_hg38::1::22911	75892, 28948, 130052, 80980, 42900, 38548, 28884, 14644, 75668, 42964, 28916, 14532	in gene, in gene, downstream, in gene, in gene, in gene, in gene, in gene, in gene, in gene, in gene, in gene	1	1	1	11.5	59.714	75.286	7	3_BT-20_VGLL1_hg38::1	274	Gene PREP	MGC16060, PE, PEP, PREP	prolyl endopeptidase
PADI2	1	17066761	17119453	52692	-	4	1_PANC10-05_VGLL1_hg38::1::55, 2_Bewo_VGLL1_hg38::1::189, 3_BT-20_VGLL1_hg38::1::200, 3_BT-20_VGLL1_hg38::1::201	-9187, -9219, 37981, -9155	upstream, upstream, in gene, upstream	1	1	1	32.5	46	75	2	3_BT-20_VGLL1_hg38::1	119	Gene PADI2	PADI2, PDI2, PAD2, PAD-H19, KIAA0994	peptidyl arginine deiminase, type II
NGF	1	115285916	115338384	52468	-	12	1_PANC10-05_VGLL1_hg38::1::329, 2_Bewo_VGLL1_hg38::1::1677, 2_Bewo_VGLL1_hg38::1::1678, 3_BT-20_VGLL1_hg38::1::1281, 3_BT-20_VGLL1_hg38::1::1282, 3_BT-20_VGLL1_hg38::1::1283, 3_BT-20_VGLL1_hg38::1::1284, 3_BT-20_VGLL1_hg38::1::1285, 3_BT-20_VGLL1_hg38::1::1286, 3_BT-20_VGLL1_hg38::1::1287, 3_BT-20_VGLL1_hg38::1::1288, 3_BT-20_VGLL1_hg38::1::1289	7632, 55952, 38832, 48256, 46512, 41200, 38000, 23456, 20560, 14704, 8192, 7600	in gene, downstream, in gene, in gene, in gene, in gene, in gene, in gene, in gene, in gene, in gene, in gene	1	1	1	4.636	10	75	11	3_BT-20_VGLL1_hg38::1	207	Gene NGF	NGFB, MGC161426, Beta-NGF, NGF, HSAN5, MGC161428	nerve growth factor
TSEN15	1	184051651	184095846	44195	+	3	1_PANC10-05_VGLL1_hg38::1::498, 2_Bewo_VGLL1_hg38::1::2451, 3_BT-20_VGLL1_hg38::1::1958	5741, 5725, 5421	in gene, in gene, in gene	1	1	1	42	65	75	1	3_BT-20_VGLL1_hg38::1	75	Gene TSEN15	sen15, TSEN15, C1orf19	tRNA splicing endonuclease subunit 15
CFH	1	196651878	196747504	95626	+	4	1_PANC10-05_VGLL1_hg38::1::522, 2_Bewo_VGLL1_hg38::1::2544, 3_BT-20_VGLL1_hg38::1::2018, 3_BT-20_VGLL1_hg38::1::2019	26778, 26762, 23226, 26714	in gene, in gene, in gene, in gene	1	1	1	18	27	75	2	3_BT-20_VGLL1_hg38::1	79	Gene CFH	ARMS1, HUS, FH, AHUS1, HF2, ARMD4, CFHL3, MGC88246, FHL1, CFH, HF1, HF, AMBP1	complement factor H
LINC01375	10	89915489	89957373	41884	-	4	1_PANC10-05_VGLL1_hg38::1::1012, 2_Bewo_VGLL1_hg38::1::4588, 3_BT-20_VGLL1_hg38::1::3714, 3_BT-20_VGLL1_hg38::1::3715	35741, 35773, 40733, 35741	in gene, in gene, in gene, in gene	1	1	1	98.5	36	75	2	1_PANC10-05_VGLL1_hg38::1	189	Gene LINC01375	LINC01375, RP11-478K7.2	long intergenic non-protein coding RNA 1375
ERCC2	19	45351391	45370646	19255	-	4	1_PANC10-05_VGLL1_hg38::1::3995, 2_Bewo_VGLL1_hg38::1::15515, 3_BT-20_VGLL1_hg38::1::12184, 3_BT-20_VGLL1_hg38::1::12185	-5834, -5866, -5834, -6410	upstream, upstream, upstream, upstream	1	1	1	39	32	75	2	3_BT-20_VGLL1_hg38::1	104	Gene ERCC2	MGC126218, COFS2, XPD, ERCC2, TTD, MGC126219, MGC102762, EM9, TTD1, TFIIH	excision repair cross-complementation group 2
LOC102724389	2	68247218	68346020	98802	+	4	1_PANC10-05_VGLL1_hg38::1::4335, 2_Bewo_VGLL1_hg38::1::16784, 2_Bewo_VGLL1_hg38::1::16785, 3_BT-20_VGLL1_hg38::1::13218	89166, 56718, 89166, 89134	in gene, in gene, in gene, in gene	1	1	1	35.5	95.5	75	2	3_BT-20_VGLL1_hg38::1	147	Gene LOC102724389		uncharacterized LOC102724389
LOC105373517	2	102519988	102522382	2394	-	5	1_PANC10-05_VGLL1_hg38::1::4432, 2_Bewo_VGLL1_hg38::1::17205, 2_Bewo_VGLL1_hg38::1::17206, 3_BT-20_VGLL1_hg38::1::13543, 3_BT-20_VGLL1_hg38::1::13544	8110, 8126, 6318, 8110, 6318	downstream, downstream, downstream, downstream, downstream	1	1	1	30.5	37.5	75	2	3_BT-20_VGLL1_hg38::1	78	Gene LOC105373517		uncharacterized LOC105373517
LOC101927647	3	15739388	15766274	26886	+	3	1_PANC10-05_VGLL1_hg38::1::5429, 2_Bewo_VGLL1_hg38::1::20833, 3_BT-20_VGLL1_hg38::1::17005	29732, 29732, 29764	downstream, downstream, downstream	1	1	1	25	45	75	1	3_BT-20_VGLL1_hg38::1	75	Gene LOC101927647		uncharacterized LOC101927647
LINC01108	6	14280127	14285454	5327	-	8	1_PANC10-05_VGLL1_hg38::1::7082, 1_PANC10-05_VGLL1_hg38::1::7083, 2_Bewo_VGLL1_hg38::1::27360, 2_Bewo_VGLL1_hg38::1::27361, 3_BT-20_VGLL1_hg38::1::22110, 3_BT-20_VGLL1_hg38::1::22111, 3_BT-20_VGLL1_hg38::1::22112, 3_BT-20_VGLL1_hg38::1::22113	14222, 13182, 13166, 2414, 14286, 13198, 10766, -1010	downstream, downstream, downstream, in gene, downstream, downstream, downstream, upstream	1	1	1	26.2	30	75	5	3_BT-20_VGLL1_hg38::1	169	Gene LINC01108	LINC01108, LncRNA-ES1, RP11-359N11.2	long intergenic non-protein coding RNA 1108
GNGT1	7	93906508	93911173	4665	+	3	1_PANC10-05_VGLL1_hg38::1::7835, 2_Bewo_VGLL1_hg38::1::30306, 3_BT-20_VGLL1_hg38::1::24557	8180, 8052, 8148	downstream, downstream, downstream	1	1	1	72	40	75	1	3_BT-20_VGLL1_hg38::1	75	Gene GNGT1	GNG1, GNGT1	G protein subunit gamma transducin 1
LOC105375402	7	93914500	93937436	22936	-	3	1_PANC10-05_VGLL1_hg38::1::7835, 2_Bewo_VGLL1_hg38::1::30306, 3_BT-20_VGLL1_hg38::1::24557	22748, 22876, 22780	in gene, in gene, in gene	1	1	1	72	40	75	1	3_BT-20_VGLL1_hg38::1	75	Gene LOC105375402		uncharacterized LOC105375402
GNG11	7	93921704	93926514	4810	+	3	1_PANC10-05_VGLL1_hg38::1::7835, 2_Bewo_VGLL1_hg38::1::30306, 3_BT-20_VGLL1_hg38::1::24557	-7016, -7144, -7048	upstream, upstream, upstream	1	1	1	72	40	75	1	3_BT-20_VGLL1_hg38::1	75	Gene GNG11	GNG11, GNGT11	G protein subunit gamma 11
ESYT2	7	158730998	158829628	98630	-	7	1_PANC10-05_VGLL1_hg38::1::8063, 1_PANC10-05_VGLL1_hg38::1::8064, 2_Bewo_VGLL1_hg38::1::31092, 2_Bewo_VGLL1_hg38::1::31093, 2_Bewo_VGLL1_hg38::1::31094, 3_BT-20_VGLL1_hg38::1::25151, 3_BT-20_VGLL1_hg38::1::25152	26732, 10972, 26620, 13132, 10972, 26972, 10988	in gene, in gene, in gene, in gene, in gene, in gene, in gene	1	1	1	41.667	56.333	74.667	3	3_BT-20_VGLL1_hg38::1	105	Gene ESYT2	ESYT2, E-Syt2, KIAA1228, CHR2SYT, FAM62B	extended synaptotagmin protein 2
LOC102723354	14	105094147	105099496	5349	+	4	1_PANC10-05_VGLL1_hg38::1::2649, 2_Bewo_VGLL1_hg38::1::10708, 3_BT-20_VGLL1_hg38::1::8298, 3_BT-20_VGLL1_hg38::1::8299	-2435, -5747, -6099, -2403	upstream, upstream, upstream, upstream	1	1	1	31	28.5	74.5	2	3_BT-20_VGLL1_hg38::1	108	Gene LOC102723354		uncharacterized LOC102723354
LOC105378720	1	51516613	51600488	83875	+	11	1_PANC10-05_VGLL1_hg38::1::143, 1_PANC10-05_VGLL1_hg38::1::144, 1_PANC10-05_VGLL1_hg38::1::145, 2_Bewo_VGLL1_hg38::1::827, 2_Bewo_VGLL1_hg38::1::828, 2_Bewo_VGLL1_hg38::1::829, 3_BT-20_VGLL1_hg38::1::630, 3_BT-20_VGLL1_hg38::1::631, 3_BT-20_VGLL1_hg38::1::632, 3_BT-20_VGLL1_hg38::1::633, 3_BT-20_VGLL1_hg38::1::634	41851, 51147, 53307, 41835, 53339, 91067, 41851, 51227, 53339, 89819, 91163	in gene, in gene, in gene, in gene, in gene, downstream, in gene, in gene, in gene, downstream, downstream	1	1	1	37.8	68.6	74.4	5	2_Bewo_VGLL1_hg38::1	146	Gene LOC105378720		uncharacterized LOC105378720
LOC105376210	9	107734800	107766225	31425	+	5	1_PANC10-05_VGLL1_hg38::1::8936, 2_Bewo_VGLL1_hg38::1::33597, 3_BT-20_VGLL1_hg38::1::27159, 3_BT-20_VGLL1_hg38::1::27160, 3_BT-20_VGLL1_hg38::1::27161	20608, 20592, 16144, 20624, 36080	in gene, in gene, in gene, in gene, downstream	1	1	1	34.333	16.333	74.333	3	3_BT-20_VGLL1_hg38::1	123	Gene LOC105376210		uncharacterized LOC105376210
PDCD6	5	271621	314974	43353	+	9	1_PANC10-05_VGLL1_hg38::1::6434, 2_Bewo_VGLL1_hg38::1::24754, 2_Bewo_VGLL1_hg38::1::24755, 3_BT-20_VGLL1_hg38::1::20239, 3_BT-20_VGLL1_hg38::1::20240, 3_BT-20_VGLL1_hg38::1::20241, 3_BT-20_VGLL1_hg38::1::20242, 3_BT-20_VGLL1_hg38::1::20243, 3_BT-20_VGLL1_hg38::1::20244	37371, -7909, 44779, -7909, -229, 30539, 37307, 44763, 46843	in gene, upstream, downstream, upstream, upstream, in gene, in gene, downstream, downstream	1	1	1	12	56.333	74.167	6	2_Bewo_VGLL1_hg38::1	164	Gene PDCD6	PEF1B, MGC9123, FLJ46208, ALG-2, MGC111017, MGC119050, PDCD6, FLJ42309, ALG2	programmed cell death 6
VAC14	16	70687439	70801166	113727	-	20	1_PANC10-05_VGLL1_hg38::1::3198, 1_PANC10-05_VGLL1_hg38::1::3199, 1_PANC10-05_VGLL1_hg38::1::3200, 1_PANC10-05_VGLL1_hg38::1::3201, 2_Bewo_VGLL1_hg38::1::12513, 2_Bewo_VGLL1_hg38::1::12514, 2_Bewo_VGLL1_hg38::1::12515, 2_Bewo_VGLL1_hg38::1::12516, 2_Bewo_VGLL1_hg38::1::12517, 2_Bewo_VGLL1_hg38::1::12518, 3_BT-20_VGLL1_hg38::1::9951, 3_BT-20_VGLL1_hg38::1::9952, 3_BT-20_VGLL1_hg38::1::9953, 3_BT-2…	106958, 93870, 85934, 52702, 106926, 105742, 97870, 87726, 52622, 21966, 109134, 106926, 105614, 104046, 103470, 93902, 85870, 84910, 52686, 22030	in gene, in gene, in gene, in gene, in gene, in gene, in gene, in gene, in gene, in gene, in gene, in gene, in gene, in gene, in gene, in gene, in gene, in gene, in gene, in gene	1	1	1	23.167	41.5	74.083	12	3_BT-20_VGLL1_hg38::1	204	Gene VAC14	FLJ46582, MGC149816, ArPIKfyve, VAC14, TRX, TAX1BP2, FLJ10305, FLJ36622, MGC149815	Vac14 homolog (S. cerevisiae)
PTPRC	1	198638968	198757476	118508	+	7	1_PANC10-05_VGLL1_hg38::1::526, 2_Bewo_VGLL1_hg38::1::2564, 3_BT-20_VGLL1_hg38::1::2041, 3_BT-20_VGLL1_hg38::1::2042, 3_BT-20_VGLL1_hg38::1::2043, 3_BT-20_VGLL1_hg38::1::2044, 3_BT-20_VGLL1_hg38::1::2045	30248, 33336, 16744, 18936, 30280, 33352, 38280	in gene, in gene, in gene, in gene, in gene, in gene, in gene	1	1	1	19.2	10	74	5	3_BT-20_VGLL1_hg38::1	131	Gene PTPRC	LY5, CD45, T200, B220, GP180, CD45R, LCA, PTPRC	protein tyrosine phosphatase, receptor type C
GUK1	1	228139643	228148955	9312	+	3	1_PANC10-05_VGLL1_hg38::1::683, 2_Bewo_VGLL1_hg38::1::3126, 3_BT-20_VGLL1_hg38::1::2548	-8395, -8379, -8379	upstream, upstream, upstream	1	1	1	63	51	74	1	3_BT-20_VGLL1_hg38::1	74	Gene GUK1	FLJ42686, GMK, FLJ43710, GUK1	guanylate kinase 1
MAP1LC3C	1	241995490	242001399	5909	-	5	1_PANC10-05_VGLL1_hg38::1::750, 2_Bewo_VGLL1_hg38::1::3428, 2_Bewo_VGLL1_hg38::1::3429, 3_BT-20_VGLL1_hg38::1::2804, 3_BT-20_VGLL1_hg38::1::2805	-3897, -3945, -4649, -3945, -4905	upstream, upstream, upstream, upstream, upstream	1	1	1	24.5	94.5	74	2	2_Bewo_VGLL1_hg38::1	138	Gene MAP1LC3C	LC3C, ATG8J, MAP1LC3C	microtubule associated protein 1 light chain 3 gamma
HIF1A	14	61695401	61748259	52858	+	4	1_PANC10-05_VGLL1_hg38::1::2483, 2_Bewo_VGLL1_hg38::1::9941, 2_Bewo_VGLL1_hg38::1::9942, 3_BT-20_VGLL1_hg38::1::7834	60119, 60119, 62199, 59959	downstream, downstream, downstream, downstream	1	1	1	46	84.5	74	2	3_BT-20_VGLL1_hg38::1	142	Gene HIF1A	HIF1-ALPHA, HIF1, MOP1, HIF-1A, HIF-1alpha, HIF1A, bHLHe78, PASD8	hypoxia inducible factor 1 alpha subunit
LOC105370526	14	61708704	61751097	42393	-	4	1_PANC10-05_VGLL1_hg38::1::2483, 2_Bewo_VGLL1_hg38::1::9941, 2_Bewo_VGLL1_hg38::1::9942, 3_BT-20_VGLL1_hg38::1::7834	-4423, -4423, -6503, -4263	upstream, upstream, upstream, upstream	1	1	1	46	84.5	74	2	3_BT-20_VGLL1_hg38::1	142	Gene LOC105370526		uncharacterized LOC105370526
HIF1A-AS2	14	61747039	61749089	2050	-	4	1_PANC10-05_VGLL1_hg38::1::2483, 2_Bewo_VGLL1_hg38::1::9941, 2_Bewo_VGLL1_hg38::1::9942, 3_BT-20_VGLL1_hg38::1::7834	-6431, -6431, -8511, -6271	upstream, upstream, upstream, upstream	1	1	1	46	84.5	74	2	3_BT-20_VGLL1_hg38::1	142	Gene HIF1A-AS2	aHIF, 3'aHIF-1A, HIF1A-AS2	HIF1A antisense RNA 2
SNAPC1	14	61762357	61796428	34071	+	4	1_PANC10-05_VGLL1_hg38::1::2483, 2_Bewo_VGLL1_hg38::1::9941, 2_Bewo_VGLL1_hg38::1::9942, 3_BT-20_VGLL1_hg38::1::7834	-6837, -6837, -4757, -6997	upstream, upstream, upstream, upstream	1	1	1	46	84.5	74	2	3_BT-20_VGLL1_hg38::1	142	Gene SNAPC1	PTFgamma, SNAPC1, SNAP43	small nuclear RNA activating complex polypeptide 1
LOC101928273	2	137878754	137927932	49178	-	3	1_PANC10-05_VGLL1_hg38::1::4527, 2_Bewo_VGLL1_hg38::1::17523, 3_BT-20_VGLL1_hg38::1::13833	-1060, -1124, -1060	upstream, upstream, upstream	1	1	1	56	65	74	1	3_BT-20_VGLL1_hg38::1	74	Gene LOC101928273		uncharacterized LOC101928273
C1GALT1	7	7182547	7248651	66104	+	7	1_PANC10-05_VGLL1_hg38::1::7558, 1_PANC10-05_VGLL1_hg38::1::7559, 2_Bewo_VGLL1_hg38::1::29503, 2_Bewo_VGLL1_hg38::1::29504, 3_BT-20_VGLL1_hg38::1::23737, 3_BT-20_VGLL1_hg38::1::23738, 3_BT-20_VGLL1_hg38::1::23739	-5267, -4371, -5283, -4371, -5875, -5299, -4307	upstream, upstream, upstream, upstream, upstream, upstream, upstream	1	1	1	43	51	74	3	3_BT-20_VGLL1_hg38::1	115	Gene C1GALT1	C1GALT1, C1GALT, T-synthase	core 1 synthase, glycoprotein-N-acetylgalactosamine 3-beta-galactosyltransferase 1
FIGNL1	7	50444129	50450390	6261	-	3	1_PANC10-05_VGLL1_hg38::1::7728, 2_Bewo_VGLL1_hg38::1::29967, 3_BT-20_VGLL1_hg38::1::24288	3606, 3574, 3622	in gene, in gene, in gene	1	1	1	52	16	74	1	3_BT-20_VGLL1_hg38::1	74	Gene FIGNL1	FIGNL1	fidgetin like 1
CPA5	7	130344790	130374709	29919	+	10	1_PANC10-05_VGLL1_hg38::1::7965, 1_PANC10-05_VGLL1_hg38::1::7966, 2_Bewo_VGLL1_hg38::1::30738, 2_Bewo_VGLL1_hg38::1::30739, 2_Bewo_VGLL1_hg38::1::30740, 3_BT-20_VGLL1_hg38::1::24891, 3_BT-20_VGLL1_hg38::1::24892, 3_BT-20_VGLL1_hg38::1::24893, 3_BT-20_VGLL1_hg38::1::24894, 3_BT-20_VGLL1_hg38::1::24895	11594, 18922, 11658, 28746, 29130, 8106, 11626, 12394, 18826, 29130	in gene, in gene, in gene, in gene, in gene, in gene, in gene, in gene, in gene, in gene	1	1	1	30.2	34.6	74	5	3_BT-20_VGLL1_hg38::1	161	Gene CPA5	FLJ35969, CPA5	carboxypeptidase A5
SMIM19	8	42541155	42552997	11842	+	3	1_PANC10-05_VGLL1_hg38::1::8180, 2_Bewo_VGLL1_hg38::1::31640, 3_BT-20_VGLL1_hg38::1::25454	2077, 2093, 2109	in gene, in gene, in gene	1	1	1	30	67	74	1	3_BT-20_VGLL1_hg38::1	74	Gene SMIM19	C8orf40, SMIM19	small integral membrane protein 19
KISS1	1	204190341	204196491	6150	-	5	1_PANC10-05_VGLL1_hg38::1::563, 2_Bewo_VGLL1_hg38::1::2701, 2_Bewo_VGLL1_hg38::1::2702, 3_BT-20_VGLL1_hg38::1::2154, 3_BT-20_VGLL1_hg38::1::2155	-2357, -2325, -7141, 587, -2325	upstream, upstream, upstream, in gene, upstream	1	1	1	26.667	52	73.667	3	3_BT-20_VGLL1_hg38::1	128	Gene KISS1	MGC39258, KISS1, METASTIN, KiSS-1, HH13	KiSS-1 metastasis-suppressor
GOLT1A	1	204198160	204214092	15932	-	5	1_PANC10-05_VGLL1_hg38::1::563, 2_Bewo_VGLL1_hg38::1::2701, 2_Bewo_VGLL1_hg38::1::2702, 3_BT-20_VGLL1_hg38::1::2154, 3_BT-20_VGLL1_hg38::1::2155	15244, 15276, 10460, 18188, 15276	in gene, in gene, in gene, downstream, in gene	1	1	1	26.667	52	73.667	3	3_BT-20_VGLL1_hg38::1	128	Gene GOLT1A	FLJ42654, YMR292W, HMFN1187, GOT1, MGC62027, RP11-203F10.3, CGI-141, GOLT1A	golgi transport 1A
ZG16	16	29760827	29781648	20821	+	5	1_PANC10-05_VGLL1_hg38::1::3092, 2_Bewo_VGLL1_hg38::1::12164, 2_Bewo_VGLL1_hg38::1::12165, 3_BT-20_VGLL1_hg38::1::9595, 3_BT-20_VGLL1_hg38::1::9596	18821, 18821, 22757, 18821, 22757	in gene, in gene, downstream, in gene, downstream	1	1	1	30	113	73.5	2	2_Bewo_VGLL1_hg38::1	157	Gene ZG16	JCLN1, ZG16A, MGC34820, FLJ92276, ZG16, FLJ43571, MGC183567, hZG16, JCLN	zymogen granule protein 16
LOC105371167	16	29787513	29788123	610	+	5	1_PANC10-05_VGLL1_hg38::1::3092, 2_Bewo_VGLL1_hg38::1::12164, 2_Bewo_VGLL1_hg38::1::12165, 3_BT-20_VGLL1_hg38::1::9595, 3_BT-20_VGLL1_hg38::1::9596	-7865, -7865, -3929, -7865, -3929	upstream, upstream, upstream, upstream, upstream	1	1	1	30	113	73.5	2	2_Bewo_VGLL1_hg38::1	157	Gene LOC105371167		uncharacterized LOC105371167
LOC105377940	6	110530699	110549402	18703	-	7	1_PANC10-05_VGLL1_hg38::1::7371, 2_Bewo_VGLL1_hg38::1::28605, 2_Bewo_VGLL1_hg38::1::28606, 3_BT-20_VGLL1_hg38::1::23022, 3_BT-20_VGLL1_hg38::1::23023, 3_BT-20_VGLL1_hg38::1::23024, 3_BT-20_VGLL1_hg38::1::23025	1722, 14490, 13274, 20730, 14522, 12042, 1690	in gene, in gene, in gene, downstream, in gene, in gene, in gene	1	1	1	10	25.6	73.4	5	3_BT-20_VGLL1_hg38::1	194	Gene LOC105377940		uncharacterized LOC105377940
KMO	1	241531889	241595647	63758	+	8	1_PANC10-05_VGLL1_hg38::1::748, 2_Bewo_VGLL1_hg38::1::3417, 2_Bewo_VGLL1_hg38::1::3418, 3_BT-20_VGLL1_hg38::1::2786, 3_BT-20_VGLL1_hg38::1::2787, 3_BT-20_VGLL1_hg38::1::2788, 3_BT-20_VGLL1_hg38::1::2789, 3_BT-20_VGLL1_hg38::1::2790	59631, 59967, 64783, 2063, 10543, 51119, 59599, 60495	in gene, in gene, downstream, in gene, in gene, in gene, in gene, in gene	1	1	1	9	25	73.333	6	3_BT-20_VGLL1_hg38::1	176	Gene KMO	KMO, dJ317G22.1	kynurenine 3-monooxygenase (kynurenine 3-hydroxylase)
MPPE1	18	11883471	11908797	25326	-	5	1_PANC10-05_VGLL1_hg38::1::3692, 2_Bewo_VGLL1_hg38::1::14269, 3_BT-20_VGLL1_hg38::1::11354, 3_BT-20_VGLL1_hg38::1::11355, 3_BT-20_VGLL1_hg38::1::11356	21085, 21085, 21053, 19805, 19325	in gene, in gene, in gene, in gene, in gene	1	1	1	44.5	52	73.333	3	3_BT-20_VGLL1_hg38::1	181	Gene MPPE1	MPPE1, PGAP5	metallophosphoesterase 1
TPRG1	3	189099459	189323482	224023	+	9	1_PANC10-05_VGLL1_hg38::1::5910, 1_PANC10-05_VGLL1_hg38::1::5911, 2_Bewo_VGLL1_hg38::1::22952, 2_Bewo_VGLL1_hg38::1::22953, 3_BT-20_VGLL1_hg38::1::18734, 3_BT-20_VGLL1_hg38::1::18735, 3_BT-20_VGLL1_hg38::1::18736, 3_BT-20_VGLL1_hg38::1::18737, 3_BT-20_VGLL1_hg38::1::18738	168701, 225373, 89277, 216941, 168701, 177469, 205117, 217053, 225373	in gene, downstream, in gene, in gene, in gene, in gene, in gene, in gene, downstream	1	1	1	29	24.5	73.333	6	3_BT-20_VGLL1_hg38::1	156	Gene TPRG1	FLJ43694, FLJ41238, FAM79B, MGC126601, MGC126599, TPRG1	tumor protein p63 regulated 1
FUK	16	70454584	70480274	25690	+	5	1_PANC10-05_VGLL1_hg38::1::3196, 2_Bewo_VGLL1_hg38::1::12510, 3_BT-20_VGLL1_hg38::1::9940, 3_BT-20_VGLL1_hg38::1::9941, 3_BT-20_VGLL1_hg38::1::9942	34344, 34280, 22056, 27784, 34280	downstream, downstream, in gene, downstream, downstream	1	1	1	24	13.333	73	3	3_BT-20_VGLL1_hg38::1	87	Gene FUK	1110046B12Rik, FLJ39408, FUK	fucokinase
CLK4	5	178602664	178630639	27975	-	7	1_PANC10-05_VGLL1_hg38::1::6994, 1_PANC10-05_VGLL1_hg38::1::6995, 2_Bewo_VGLL1_hg38::1::27051, 2_Bewo_VGLL1_hg38::1::27052, 2_Bewo_VGLL1_hg38::1::27053, 3_BT-20_VGLL1_hg38::1::21861, 3_BT-20_VGLL1_hg38::1::21862	-17, -4769, 4143, -4753, -9105, -33, -4785	upstream, upstream, in gene, upstream, upstream, upstream, upstream	1	1	1	27.75	83.5	73	4	3_BT-20_VGLL1_hg38::1	221	Gene CLK4	CLK4, DKFZp686A20267	CDC like kinase 4
HERPUD2	7	35632659	35695187	62528	-	5	1_PANC10-05_VGLL1_hg38::1::7667, 2_Bewo_VGLL1_hg38::1::29774, 2_Bewo_VGLL1_hg38::1::29775, 2_Bewo_VGLL1_hg38::1::29776, 3_BT-20_VGLL1_hg38::1::24088	-2381, 45379, 43219, -2498, -2381	upstream, in gene, in gene, upstream, upstream	1	1	1	29.667	76.333	73	3	3_BT-20_VGLL1_hg38::1	145	Gene HERPUD2	HERPUD2, FLJ22313, FLJ31032	HERPUD family member 2
MIR2278	9	94809962	94810057	95	+	9	1_PANC10-05_VGLL1_hg38::1::8872, 1_PANC10-05_VGLL1_hg38::1::8873, 2_Bewo_VGLL1_hg38::1::33413, 2_Bewo_VGLL1_hg38::1::33414, 2_Bewo_VGLL1_hg38::1::33415, 2_Bewo_VGLL1_hg38::1::33416, 3_BT-20_VGLL1_hg38::1::27005, 3_BT-20_VGLL1_hg38::1::27006, 3_BT-20_VGLL1_hg38::1::27007	2550, 8470, -4202, 7734, 8502, 9334, -4218, 2550, 8438	downstream, downstream, upstream, downstream, downstream, downstream, upstream, downstream, downstream	1	1	1	26	50.5	72.75	4	3_BT-20_VGLL1_hg38::1	138	Gene MIR2278	MIR2278, mir-2278	microRNA 2278
SUSD1	9	112040781	112175520	134739	-	14	1_PANC10-05_VGLL1_hg38::1::8978, 1_PANC10-05_VGLL1_hg38::1::8979, 1_PANC10-05_VGLL1_hg38::1::8980, 2_Bewo_VGLL1_hg38::1::33695, 2_Bewo_VGLL1_hg38::1::33696, 2_Bewo_VGLL1_hg38::1::33697, 2_Bewo_VGLL1_hg38::1::33698, 2_Bewo_VGLL1_hg38::1::33699, 2_Bewo_VGLL1_hg38::1::33700, 3_BT-20_VGLL1_hg38::1::27281, 3_BT-20_VGLL1_hg38::1::27282, 3_BT-20_VGLL1_hg38::1::27283, 3_BT-20_VGLL1_hg38::1::27284, 3_BT-2…	133616, 109408, 5120, 138176, 133600, 109536, 102208, 81792, 5056, 138080, 133600, 129152, 124800, 109440	in gene, in gene, in gene, downstream, in gene, in gene, in gene, in gene, in gene, downstream, in gene, in gene, in gene, in gene	1	1	1	37	54.143	72.75	8	3_BT-20_VGLL1_hg38::1	234	Gene SUSD1	RP11-4O1.1, SUSD1	sushi domain containing 1
PTPN1	20	50510321	50584762	74441	+	10	1_PANC10-05_VGLL1_hg38::1::5143, 1_PANC10-05_VGLL1_hg38::1::5144, 2_Bewo_VGLL1_hg38::1::19441, 2_Bewo_VGLL1_hg38::1::19442, 2_Bewo_VGLL1_hg38::1::19443, 2_Bewo_VGLL1_hg38::1::19444, 2_Bewo_VGLL1_hg38::1::19445, 3_BT-20_VGLL1_hg38::1::15735, 3_BT-20_VGLL1_hg38::1::15736, 3_BT-20_VGLL1_hg38::1::15737	30767, 51327, -2001, 9167, 30735, 49695, 59791, -1969, 30767, 51327	in gene, in gene, upstream, in gene, in gene, in gene, in gene, upstream, in gene, in gene	1	1	1	30.5	104.833	72.667	6	3_BT-20_VGLL1_hg38::1	261	Gene PTPN1	PTP1B, PTPN1	protein tyrosine phosphatase, non-receptor type 1
CLPTM1L	5	1317755	1345065	27310	-	8	1_PANC10-05_VGLL1_hg38::1::6440, 1_PANC10-05_VGLL1_hg38::1::6441, 2_Bewo_VGLL1_hg38::1::24770, 2_Bewo_VGLL1_hg38::1::24771, 3_BT-20_VGLL1_hg38::1::20262, 3_BT-20_VGLL1_hg38::1::20263, 3_BT-20_VGLL1_hg38::1::20264, 3_BT-20_VGLL1_hg38::1::20265	17961, 16809, 17961, 16809, 18377, 17529, 16809, -311	in gene, in gene, in gene, in gene, in gene, in gene, in gene, upstream	1	1	1	33.333	58	72.667	3	3_BT-20_VGLL1_hg38::1	95	Gene CLPTM1L	CRR9, CLPTM1L, DKFZp761M2324, FLJ14400, FLJ32533, DKFZp666M1010	CLPTM1-like
TRAV38-2DV8	14	22281151	22281748	597	+	5	1_PANC10-05_VGLL1_hg38::1::2350, 1_PANC10-05_VGLL1_hg38::1::2351, 2_Bewo_VGLL1_hg38::1::9474, 3_BT-20_VGLL1_hg38::1::7474, 3_BT-20_VGLL1_hg38::1::7475	8545, 10465, 8609, 8577, 10465	downstream, downstream, downstream, downstream, downstream	1	1	1	68.5	22	72.5	2	3_BT-20_VGLL1_hg38::1	99	Gene TRAV38-2DV8	TRAV382DV8, TCRAV14S1, TRAV38-2DV8, hADV38S2	T cell receptor alpha variable 38-2/delta variable 8
LAMA5	20	62309060	62367320	58260	-	8	1_PANC10-05_VGLL1_hg38::1::5202, 1_PANC10-05_VGLL1_hg38::1::5203, 1_PANC10-05_VGLL1_hg38::1::5204, 1_PANC10-05_VGLL1_hg38::1::5205, 2_Bewo_VGLL1_hg38::1::19573, 3_BT-20_VGLL1_hg38::1::15961, 3_BT-20_VGLL1_hg38::1::15962, 3_BT-20_VGLL1_hg38::1::15963	17240, 7640, 5336, -2760, 5336, 17176, 5336, -2728	in gene, in gene, in gene, upstream, in gene, in gene, in gene, upstream	1	1	1	41.5	60.5	72.5	4	2_Bewo_VGLL1_hg38::1	214	Gene LAMA5	LAMA5, KIAA1907	laminin subunit alpha 5
STYK1	12	10618923	10674318	55395	-	7	1_PANC10-05_VGLL1_hg38::1::1723, 1_PANC10-05_VGLL1_hg38::1::1724, 2_Bewo_VGLL1_hg38::1::6985, 2_Bewo_VGLL1_hg38::1::6986, 3_BT-20_VGLL1_hg38::1::5614, 3_BT-20_VGLL1_hg38::1::5615, 3_BT-20_VGLL1_hg38::1::5616	55822, 39726, 41966, 39758, 55790, 40638, 39726	downstream, in gene, in gene, in gene, downstream, in gene, in gene	1	1	1	37.5	45.5	72.25	4	3_BT-20_VGLL1_hg38::1	196	Gene STYK1	DKFZp761P1010, STYK1, SuRTK106, NOK	serine/threonine/tyrosine kinase 1
DCAF4	14	72926332	72962098	35766	+	4	1_PANC10-05_VGLL1_hg38::1::2551, 2_Bewo_VGLL1_hg38::1::10223, 3_BT-20_VGLL1_hg38::1::7989, 3_BT-20_VGLL1_hg38::1::7990	35460, -1916, -1916, 35412	in gene, upstream, upstream, in gene	1	1	1	42	65	72	2	2_Bewo_VGLL1_hg38::1	118	Gene DCAF4	WDR21A, DKFZp434K114, WDR21, DCAF4, MGC20547, MGC46524	DDB1 and CUL4 associated factor 4
LMNB2	19	2427907	2456968	29061	-	4	1_PANC10-05_VGLL1_hg38::1::3822, 2_Bewo_VGLL1_hg38::1::14886, 2_Bewo_VGLL1_hg38::1::14887, 3_BT-20_VGLL1_hg38::1::11666	-6232, 7720, -6232, -6200	upstream, in gene, upstream, upstream	1	1	1	53	114.5	72	2	2_Bewo_VGLL1_hg38::1	162	Gene LMNB2	FLJ26130, MGC2721, LAMB2, LMNB2, LMN2, EPM9	lamin B2
LOC101928602	19	2458937	2462185	3248	-	4	1_PANC10-05_VGLL1_hg38::1::3822, 2_Bewo_VGLL1_hg38::1::14886, 2_Bewo_VGLL1_hg38::1::14887, 3_BT-20_VGLL1_hg38::1::11666	-1015, 12937, -1015, -983	upstream, downstream, upstream, upstream	1	1	1	53	114.5	72	2	2_Bewo_VGLL1_hg38::1	162	Gene LOC101928602		uncharacterized LOC101928602
LOC105374231	3	177327208	177337453	10245	+	4	1_PANC10-05_VGLL1_hg38::1::5859, 2_Bewo_VGLL1_hg38::1::22723, 2_Bewo_VGLL1_hg38::1::22724, 3_BT-20_VGLL1_hg38::1::18549	18552, 11640, 18552, 18552	downstream, downstream, downstream, downstream	1	1	1	33.5	43.5	72	2	3_BT-20_VGLL1_hg38::1	135	Gene LOC105374231		uncharacterized LOC105374231
RAPGEF4	2	172735279	173052893	317614	+	26	1_PANC10-05_VGLL1_hg38::1::4653, 1_PANC10-05_VGLL1_hg38::1::4654, 2_Bewo_VGLL1_hg38::1::17867, 2_Bewo_VGLL1_hg38::1::17868, 2_Bewo_VGLL1_hg38::1::17869, 2_Bewo_VGLL1_hg38::1::17870, 2_Bewo_VGLL1_hg38::1::17871, 2_Bewo_VGLL1_hg38::1::17872, 2_Bewo_VGLL1_hg38::1::17873, 2_Bewo_VGLL1_hg38::1::17874, 2_Bewo_VGLL1_hg38::1::17875, 2_Bewo_VGLL1_hg38::1::17876, 2_Bewo_VGLL1_hg38::1::17877, 3_BT-20_VGLL1_…	47921, 101329, 48081, 94193, 104369, 149233, 152129, 218961, 260721, 292321, 316417, 318193, 323569, 47985, 94193, 101393, 219041, 250449, 260721, 263505, 292353, 313777, 316369, 318225, 319377, 325009	in gene, in gene, in gene, in gene, in gene, in gene, in gene, in gene, in gene, in gene, in gene, downstream, downstream, in gene, in gene, in gene, in gene, in gene, in gene, in gene, in gene, in gene, in gene, downstream, downstream, downstream	1	1	1	13.824	34.118	71.765	17	3_BT-20_VGLL1_hg38::1	187	Gene RAPGEF4	EPAC2, RAPGEF4, CAMP-GEFII, EPAC, CGEF2, Nbla00496, 2	Rap guanine nucleotide exchange factor 4
HPX	11	6431038	6441024	9986	-	3	1_PANC10-05_VGLL1_hg38::1::1233, 2_Bewo_VGLL1_hg38::1::5265, 3_BT-20_VGLL1_hg38::1::4042	9024, 13328, 9024	in gene, downstream, in gene	1	1	1	33	27.5	71.5	2	3_BT-20_VGLL1_hg38::1	138	Gene HPX	HX, HPX, FLJ56652	hemopexin
CIB2	15	78104606	78131721	27115	-	5	1_PANC10-05_VGLL1_hg38::1::2881, 2_Bewo_VGLL1_hg38::1::11459, 2_Bewo_VGLL1_hg38::1::11460, 3_BT-20_VGLL1_hg38::1::9032, 3_BT-20_VGLL1_hg38::1::9033	-2279, 29833, -2263, 29833, -2263	upstream, downstream, upstream, downstream, upstream	1	1	1	20.5	62.5	71.5	2	2_Bewo_VGLL1_hg38::1	81	Gene CIB2	KIP2, CIB2, DFNB48, USH1J	calcium and integrin binding family member 2
LOC105374384	2	28678455	28683308	4853	-	4	1_PANC10-05_VGLL1_hg38::1::4174, 2_Bewo_VGLL1_hg38::1::16189, 2_Bewo_VGLL1_hg38::1::16190, 3_BT-20_VGLL1_hg38::1::12732	-228, -244, -1044, -276	upstream, upstream, upstream, upstream	1	1	1	32	99	71.5	2	2_Bewo_VGLL1_hg38::1	152	Gene LOC105374384		uncharacterized LOC105374384
RNA5SP89	2	28683976	28684083	107	+	4	1_PANC10-05_VGLL1_hg38::1::4174, 2_Bewo_VGLL1_hg38::1::16189, 2_Bewo_VGLL1_hg38::1::16190, 3_BT-20_VGLL1_hg38::1::12732	-440, -424, 376, -392	upstream, upstream, downstream, upstream	1	1	1	32	99	71.5	2	2_Bewo_VGLL1_hg38::1	152	Gene RNA5SP89	RNA5SP89, RN5S89	RNA, 5S ribosomal pseudogene 89
ZNF699	19	9293925	9309766	15841	-	6	1_PANC10-05_VGLL1_hg38::1::3867, 2_Bewo_VGLL1_hg38::1::14998, 2_Bewo_VGLL1_hg38::1::14999, 3_BT-20_VGLL1_hg38::1::11747, 3_BT-20_VGLL1_hg38::1::11748, 3_BT-20_VGLL1_hg38::1::11749	13206, 14118, 13286, 14118, 13254, 3142	in gene, in gene, in gene, in gene, in gene, in gene	1	1	1	12.333	40	71.333	3	3_BT-20_VGLL1_hg38::1	104	Gene ZNF699	MGC129880, hang, FLJ38144, ZNF699, MGC129881	zinc finger protein 699
LOC645553	19	46189029	46230374	41345	-	17	1_PANC10-05_VGLL1_hg38::1::4002, 1_PANC10-05_VGLL1_hg38::1::4003, 1_PANC10-05_VGLL1_hg38::1::4004, 1_PANC10-05_VGLL1_hg38::1::4005, 2_Bewo_VGLL1_hg38::1::15537, 2_Bewo_VGLL1_hg38::1::15538, 2_Bewo_VGLL1_hg38::1::15539, 2_Bewo_VGLL1_hg38::1::15540, 2_Bewo_VGLL1_hg38::1::15541, 3_BT-20_VGLL1_hg38::1::12198, 3_BT-20_VGLL1_hg38::1::12199, 3_BT-20_VGLL1_hg38::1::12200, 3_BT-20_VGLL1_hg38::1::12201, 3_…	27142, 18950, 8198, -1818, 37078, 26694, 18950, 3718, -9018, 37094, 27046, 24070, 21158, 18918, 8182, 3686, -1722	in gene, in gene, in gene, upstream, in gene, in gene, in gene, in gene, upstream, in gene, in gene, in gene, in gene, in gene, in gene, in gene, upstream	1	1	1	27	46.444	71.333	9	3_BT-20_VGLL1_hg38::1	245	Gene LOC645553	AC006262.5	uncharacterized LOC645553
FAP	2	162170684	162243535	72851	-	5	1_PANC10-05_VGLL1_hg38::1::4612, 2_Bewo_VGLL1_hg38::1::17748, 2_Bewo_VGLL1_hg38::1::17749, 3_BT-20_VGLL1_hg38::1::14063, 3_BT-20_VGLL1_hg38::1::14064	-2449, 66031, -2374, -1153, -2353	upstream, in gene, upstream, upstream, upstream	1	1	1	23.333	27.333	71.333	3	3_BT-20_VGLL1_hg38::1	130	Gene FAP	DPPIV, FAPA, FAP, DKFZp686G13158, SIMP	fibroblast activation protein alpha
ALS2CR11	2	201487421	201619183	131762	-	5	1_PANC10-05_VGLL1_hg38::1::4734, 2_Bewo_VGLL1_hg38::1::18213, 3_BT-20_VGLL1_hg38::1::14510, 3_BT-20_VGLL1_hg38::1::14511, 3_BT-20_VGLL1_hg38::1::14512	86319, 18031, 86287, 18063, 10991	in gene, in gene, in gene, in gene, in gene	1	1	1	18	22.333	71.333	3	3_BT-20_VGLL1_hg38::1	109	Gene ALS2CR11	FLJ40332, DKFZp686H0636, ALS2CR11, FLJ25351	amyotrophic lateral sclerosis 2 chromosome region candidate 11
ZNF341	20	33731760	33792269	60509	+	10	1_PANC10-05_VGLL1_hg38::1::5064, 1_PANC10-05_VGLL1_hg38::1::5065, 2_Bewo_VGLL1_hg38::1::19090, 2_Bewo_VGLL1_hg38::1::19091, 2_Bewo_VGLL1_hg38::1::19092, 3_BT-20_VGLL1_hg38::1::15357, 3_BT-20_VGLL1_hg38::1::15358, 3_BT-20_VGLL1_hg38::1::15359, 3_BT-20_VGLL1_hg38::1::15360, 3_BT-20_VGLL1_hg38::1::15361	2240, 57968, -7216, -2480, 2256, -7184, 2256, 46960, 57968, 65328	in gene, in gene, upstream, upstream, in gene, upstream, in gene, in gene, in gene, downstream	1	1	1	27.667	61.333	71.333	6	3_BT-20_VGLL1_hg38::1	138	Gene ZNF341	ZNF341	zinc finger protein 341
LOC100506175	20	50645471	50660291	14820	+	6	1_PANC10-05_VGLL1_hg38::1::5145, 1_PANC10-05_VGLL1_hg38::1::5146, 2_Bewo_VGLL1_hg38::1::19446, 3_BT-20_VGLL1_hg38::1::15739, 3_BT-20_VGLL1_hg38::1::15740, 3_BT-20_VGLL1_hg38::1::15741	321, 13617, 257, 257, 13601, 17729	in gene, in gene, in gene, in gene, in gene, downstream	1	1	1	32.667	22.333	71.333	3	3_BT-20_VGLL1_hg38::1	97	Gene LOC100506175		uncharacterized LOC100506175
HEG1	3	124965710	125055958	90248	-	8	1_PANC10-05_VGLL1_hg38::1::5667, 1_PANC10-05_VGLL1_hg38::1::5668, 2_Bewo_VGLL1_hg38::1::22055, 2_Bewo_VGLL1_hg38::1::22056, 3_BT-20_VGLL1_hg38::1::17974, 3_BT-20_VGLL1_hg38::1::17975, 3_BT-20_VGLL1_hg38::1::17976, 3_BT-20_VGLL1_hg38::1::17977	69590, -7274, 47958, -7242, 52438, 9750, 5222, -7274	in gene, upstream, in gene, upstream, in gene, in gene, in gene, upstream	1	1	1	26.833	58.333	71.333	6	3_BT-20_VGLL1_hg38::1	274	Gene HEG1	HEG, MGC72175, HEG1, MSTP112, MST112, KIAA1237	heart development protein with EGF like domains 1
PPAPDC3	9	131289682	131309262	19580	+	6	1_PANC10-05_VGLL1_hg38::1::9064, 2_Bewo_VGLL1_hg38::1::34034, 2_Bewo_VGLL1_hg38::1::34035, 3_BT-20_VGLL1_hg38::1::27547, 3_BT-20_VGLL1_hg38::1::27548, 3_BT-20_VGLL1_hg38::1::27549	27662, 15502, 27598, 15470, 23406, 27630	downstream, in gene, downstream, in gene, downstream, downstream	1	1	1	11.333	109.333	71.333	3	2_Bewo_VGLL1_hg38::1	177	Gene PPAPDC3	MGC12921, KIAA0515, PPAPDC3, NET39, C9orf67, FLJ14662, PLPP7	phospholipid phosphatase 7 (inactive)
LOC105371668	1	192831863	192864092	32229	+	3	1_PANC10-05_VGLL1_hg38::1::517, 2_Bewo_VGLL1_hg38::1::2521, 3_BT-20_VGLL1_hg38::1::2011	-4599, -4599, -4887	upstream, upstream, upstream	1	1	1	41	43	71	1	3_BT-20_VGLL1_hg38::1	71	Gene LOC105371668		uncharacterized LOC105371668
LOC105371667	1	192836182	192853029	16847	-	3	1_PANC10-05_VGLL1_hg38::1::517, 2_Bewo_VGLL1_hg38::1::2521, 3_BT-20_VGLL1_hg38::1::2011	25765, 25765, 26053	downstream, downstream, downstream	1	1	1	41	43	71	1	3_BT-20_VGLL1_hg38::1	71	Gene LOC105371667		uncharacterized LOC105371667
LOC105377890	6	90183915	90185520	1605	+	3	1_PANC10-05_VGLL1_hg38::1::7343, 2_Bewo_VGLL1_hg38::1::28385, 3_BT-20_VGLL1_hg38::1::22846	1109, 1125, 1109	in gene, in gene, in gene	1	1	1	29	56	71	1	3_BT-20_VGLL1_hg38::1	71	Gene LOC105377890		uncharacterized LOC105377890
LOC101929217	8	48620403	48623895	3492	+	9	1_PANC10-05_VGLL1_hg38::1::8198, 1_PANC10-05_VGLL1_hg38::1::8199, 1_PANC10-05_VGLL1_hg38::1::8200, 2_Bewo_VGLL1_hg38::1::31678, 3_BT-20_VGLL1_hg38::1::25486, 3_BT-20_VGLL1_hg38::1::25487, 3_BT-20_VGLL1_hg38::1::25488, 3_BT-20_VGLL1_hg38::1::25489, 3_BT-20_VGLL1_hg38::1::25490	6893, 8365, 10093, 8333, -275, 1581, 6893, 8333, 10029	downstream, downstream, downstream, downstream, upstream, in gene, downstream, downstream, downstream	1	1	1	56	21.5	71	5	1_PANC10-05_VGLL1_hg38::1	125	Gene LOC101929217		uncharacterized LOC101929217
DNAJC5B	8	66015042	66100520	85478	+	5	1_PANC10-05_VGLL1_hg38::1::8270, 1_PANC10-05_VGLL1_hg38::1::8271, 2_Bewo_VGLL1_hg38::1::31802, 3_BT-20_VGLL1_hg38::1::25621, 3_BT-20_VGLL1_hg38::1::25622	11582, 12974, 12958, 11582, 12990	in gene, in gene, in gene, in gene, in gene	1	1	1	53	18.5	71	2	3_BT-20_VGLL1_hg38::1	76	Gene DNAJC5B	DNAJC5B, CSP-beta, MGC26226	DnaJ heat shock protein family (Hsp40) member C5 beta
LOC105376212	9	108214659	108273699	59040	-	3	1_PANC10-05_VGLL1_hg38::1::8938, 2_Bewo_VGLL1_hg38::1::33608, 3_BT-20_VGLL1_hg38::1::27169	3459, 3459, 3491	in gene, in gene, in gene	1	1	1	44	63	71	1	3_BT-20_VGLL1_hg38::1	71	Gene LOC105376212		uncharacterized LOC105376212
LOC151475	2	230690921	230700529	9608	-	6	1_PANC10-05_VGLL1_hg38::1::4863, 2_Bewo_VGLL1_hg38::1::18546, 3_BT-20_VGLL1_hg38::1::14853, 3_BT-20_VGLL1_hg38::1::14854, 3_BT-20_VGLL1_hg38::1::14855, 3_BT-20_VGLL1_hg38::1::14856	9361, 9329, 15601, 11681, 9329, 6161	in gene, in gene, downstream, downstream, in gene, in gene	1	1	1	24	13	70.75	4	3_BT-20_VGLL1_hg38::1	106	Gene LOC151475	AC098823.3	uncharacterized LOC151475
GARNL3	9	127224471	127393549	169078	+	8	1_PANC10-05_VGLL1_hg38::1::9040, 1_PANC10-05_VGLL1_hg38::1::9041, 2_Bewo_VGLL1_hg38::1::33940, 2_Bewo_VGLL1_hg38::1::33941, 2_Bewo_VGLL1_hg38::1::33942, 3_BT-20_VGLL1_hg38::1::27484, 3_BT-20_VGLL1_hg38::1::27485, 3_BT-20_VGLL1_hg38::1::27486	112553, 164041, 84265, 87273, 164041, 87177, 112457, 164041	in gene, in gene, in gene, in gene, in gene, in gene, in gene, in gene	1	1	1	34.5	49.5	70.75	4	3_BT-20_VGLL1_hg38::1	138	Gene GARNL3	DKFZp761J1523, bA356B19.1, DKFZp434O131, GARNL3, FLJ38360	GTPase activating Rap/RanGAP domain like 3
ALOX5AP	13	30713478	30764428	50950	+	9	1_PANC10-05_VGLL1_hg38::1::2229, 2_Bewo_VGLL1_hg38::1::8726, 3_BT-20_VGLL1_hg38::1::6848, 3_BT-20_VGLL1_hg38::1::6849, 3_BT-20_VGLL1_hg38::1::6850, 3_BT-20_VGLL1_hg38::1::6851, 3_BT-20_VGLL1_hg38::1::6852, 3_BT-20_VGLL1_hg38::1::6853, 3_BT-20_VGLL1_hg38::1::6854	30234, 30186, -7686, 5834, 21178, 26810, 30202, 30970, 42330	in gene, in gene, upstream, in gene, in gene, in gene, in gene, in gene, in gene	1	1	1	15.333	13.143	70.714	7	3_BT-20_VGLL1_hg38::1	188	Gene ALOX5AP	ALOX5AP, FLAP	arachidonate 5-lipoxygenase activating protein
ARID3B	15	74541177	74598131	56954	+	5	1_PANC10-05_VGLL1_hg38::1::2869, 2_Bewo_VGLL1_hg38::1::11395, 2_Bewo_VGLL1_hg38::1::11396, 3_BT-20_VGLL1_hg38::1::8989, 3_BT-20_VGLL1_hg38::1::8990	-9849, -9881, 51143, -9849, 5127	upstream, upstream, in gene, upstream, in gene	1	1	1	25.667	68.667	70.667	3	3_BT-20_VGLL1_hg38::1	123	Gene ARID3B	BDP, ARID3B, DRIL2	AT-rich interaction domain 3B
TOX2	20	43914852	44069616	154764	+	8	1_PANC10-05_VGLL1_hg38::1::5101, 2_Bewo_VGLL1_hg38::1::19287, 3_BT-20_VGLL1_hg38::1::15537, 3_BT-20_VGLL1_hg38::1::15538, 3_BT-20_VGLL1_hg38::1::15539, 3_BT-20_VGLL1_hg38::1::15540, 3_BT-20_VGLL1_hg38::1::15541, 3_BT-20_VGLL1_hg38::1::15542	40732, 24700, -10052, 24700, 28076, 40636, 129964, 159516	in gene, in gene, upstream, in gene, in gene, in gene, in gene, downstream	1	1	1	17.833	11.333	70.667	6	3_BT-20_VGLL1_hg38::1	144	Gene TOX2	dJ1108D11.2, TOX2, GCX-1, MGC15880, GCX1, C20orf100, dJ495O3.1	TOX high mobility group box family member 2
FSIP1	15	39599529	39782838	183309	-	11	1_PANC10-05_VGLL1_hg38::1::2703, 2_Bewo_VGLL1_hg38::1::10856, 2_Bewo_VGLL1_hg38::1::10857, 3_BT-20_VGLL1_hg38::1::8451, 3_BT-20_VGLL1_hg38::1::8452, 3_BT-20_VGLL1_hg38::1::8453, 3_BT-20_VGLL1_hg38::1::8454, 3_BT-20_VGLL1_hg38::1::8455, 3_BT-20_VGLL1_hg38::1::8456, 3_BT-20_VGLL1_hg38::1::8457, 3_BT-20_VGLL1_hg38::1::8458	140678, 61558, -6122, 141238, 140662, 124982, 71958, 63542, 61590, 38966, 34358	in gene, in gene, upstream, in gene, in gene, in gene, in gene, in gene, in gene, in gene, in gene	1	1	1	13.889	24.556	70.333	9	2_Bewo_VGLL1_hg38::1	158	Gene FSIP1	FSIP1, HSD10, FLJ35989	fibrous sheath interacting protein 1
BCAS1	20	53943540	54070765	127225	-	6	2_Bewo_VGLL1_hg38::1::19495, 3_BT-20_VGLL1_hg38::1::15829, 3_BT-20_VGLL1_hg38::1::15830, 1_PANC10-05_VGLL1_hg38::1::5169, 2_Bewo_VGLL1_hg38::1::19496, 3_BT-20_VGLL1_hg38::1::15831	130957, 130925, 129453, 2925, 31341, 2989	downstream, downstream, downstream, in gene, in gene, in gene	1	1	1	24.5	24.25	70.333	4	3_BT-20_VGLL1_hg38::1	112	Gene BCAS1	NABC1, AIBC1, BCAS1	breast carcinoma amplified sequence 1
TMEM40	3	12733530	12769457	35927	-	9	1_PANC10-05_VGLL1_hg38::1::5420, 1_PANC10-05_VGLL1_hg38::1::5421, 2_Bewo_VGLL1_hg38::1::20753, 2_Bewo_VGLL1_hg38::1::20754, 3_BT-20_VGLL1_hg38::1::16945, 3_BT-20_VGLL1_hg38::1::16946, 3_BT-20_VGLL1_hg38::1::16947, 3_BT-20_VGLL1_hg38::1::16948, 3_BT-20_VGLL1_hg38::1::16949	10033, 5953, 10001, 5905, 45873, 19057, 17745, 10033, 5905	in gene, in gene, in gene, in gene, downstream, in gene, in gene, in gene, in gene	1	1	1	13	21.4	70.2	5	3_BT-20_VGLL1_hg38::1	121	Gene TMEM40	TMEM40, FLJ11036	transmembrane protein 40
COQ2	4	83138601	83285089	146488	-	9	1_PANC10-05_VGLL1_hg38::1::6218, 1_PANC10-05_VGLL1_hg38::1::6219, 2_Bewo_VGLL1_hg38::1::23764, 2_Bewo_VGLL1_hg38::1::23765, 3_BT-20_VGLL1_hg38::1::19448, 3_BT-20_VGLL1_hg38::1::19449, 3_BT-20_VGLL1_hg38::1::19450, 3_BT-20_VGLL1_hg38::1::19451, 3_BT-20_VGLL1_hg38::1::19452	77217, 28049, 90161, 77153, 156321, 77185, 76161, 29329, 28065	in gene, in gene, in gene, in gene, downstream, in gene, in gene, in gene, in gene	1	1	1	14.167	35.333	70.167	6	3_BT-20_VGLL1_hg38::1	200	Gene COQ2	COQ2, FLJ26072, MSA1, FLJ13014, CL640, COQ10D1, PHB:PPT	coenzyme Q2 4-hydroxybenzoate polyprenyltransferase
INMT-FAM188B	7	30752135	30892387	140252	+	10	1_PANC10-05_VGLL1_hg38::1::7646, 1_PANC10-05_VGLL1_hg38::1::7647, 1_PANC10-05_VGLL1_hg38::1::7648, 2_Bewo_VGLL1_hg38::1::29751, 2_Bewo_VGLL1_hg38::1::29752, 3_BT-20_VGLL1_hg38::1::24035, 3_BT-20_VGLL1_hg38::1::24036, 3_BT-20_VGLL1_hg38::1::24037, 3_BT-20_VGLL1_hg38::1::24038, 3_BT-20_VGLL1_hg38::1::24039	18169, 43545, 52121, 15353, 144057, 18137, 43609, 47593, 52185, 144025	in gene, in gene, in gene, in gene, downstream, in gene, in gene, in gene, in gene, downstream	1	1	1	34.8	38	70.167	6	3_BT-20_VGLL1_hg38::1	183	Gene INMT-FAM188B	FLJ98803, INMT-FAM188B	INMT-FAM188B readthrough (NMD candidate)
FAM188B	7	30771417	30892387	120970	+	10	1_PANC10-05_VGLL1_hg38::1::7646, 1_PANC10-05_VGLL1_hg38::1::7647, 1_PANC10-05_VGLL1_hg38::1::7648, 2_Bewo_VGLL1_hg38::1::29751, 2_Bewo_VGLL1_hg38::1::29752, 3_BT-20_VGLL1_hg38::1::24035, 3_BT-20_VGLL1_hg38::1::24036, 3_BT-20_VGLL1_hg38::1::24037, 3_BT-20_VGLL1_hg38::1::24038, 3_BT-20_VGLL1_hg38::1::24039	-1113, 24263, 32839, -3929, 124775, -1145, 24327, 28311, 32903, 124743	upstream, in gene, in gene, upstream, downstream, upstream, in gene, in gene, in gene, downstream	1	1	1	34.8	38	70.167	6	3_BT-20_VGLL1_hg38::1	183	Gene FAM188B	FLJ51453, FAM188B, FLJ22374, MGC44277, C7orf67	family with sequence similarity 188 member B
MCL1	1	150574551	150579738	5187	-	3	1_PANC10-05_VGLL1_hg38::1::348, 2_Bewo_VGLL1_hg38::1::1838, 3_BT-20_VGLL1_hg38::1::1450	11402, 11386, 11386	downstream, downstream, downstream	1	1	1	52	57	70	1	3_BT-20_VGLL1_hg38::1	70	Gene MCL1	MCL1L, EAT, MCL1-ES, MCL1S, Mcl-1, TM, BCL2L3, MGC1839, MGC104264, MCL1	myeloid cell leukemia 1
LOC102723377	10	71508153	71511920	3767	-	3	1_PANC10-05_VGLL1_hg38::1::932, 2_Bewo_VGLL1_hg38::1::4378, 3_BT-20_VGLL1_hg38::1::3597	-912, -1040, -944	upstream, upstream, upstream	1	1	1	39	70	70	1	3_BT-20_VGLL1_hg38::1	70	Gene LOC102723377		uncharacterized LOC102723377
HMBS	11	119084876	119093549	8673	+	3	1_PANC10-05_VGLL1_hg38::1::1613, 2_Bewo_VGLL1_hg38::1::6561, 3_BT-20_VGLL1_hg38::1::5248	17092, 17268, 17156	downstream, downstream, downstream	1	1	1	45	50	70	1	3_BT-20_VGLL1_hg38::1	70	Gene HMBS	PBG-D, PBGD, HMBS, PORC, UPS	hydroxymethylbilane synthase
H2AFX	11	119093874	119095467	1593	-	3	1_PANC10-05_VGLL1_hg38::1::1613, 2_Bewo_VGLL1_hg38::1::6561, 3_BT-20_VGLL1_hg38::1::5248	-6501, -6677, -6565	upstream, upstream, upstream	1	1	1	45	50	70	1	3_BT-20_VGLL1_hg38::1	70	Gene H2AFX	H2A/X, H2AX, H2A.X, H2AFX	H2A histone family member X
DPAGT1	11	119096503	119102414	5911	-	3	1_PANC10-05_VGLL1_hg38::1::1613, 2_Bewo_VGLL1_hg38::1::6561, 3_BT-20_VGLL1_hg38::1::5248	446, 270, 382	in gene, in gene, in gene	1	1	1	45	50	70	1	3_BT-20_VGLL1_hg38::1	70	Gene DPAGT1	UGAT, ALG7, DPAGT2, DGPT, D11S366, DPAGT1, GPT, CDG-Ij, CDG1J, DPAGT, G1PT, UAGT, CMSTA2, CMS13	dolichyl-phosphate N-acetylglucosaminephosphotransferase 1
C2CD2L	11	119107341	119118347	11006	+	3	1_PANC10-05_VGLL1_hg38::1::1613, 2_Bewo_VGLL1_hg38::1::6561, 3_BT-20_VGLL1_hg38::1::5248	-5373, -5197, -5309	upstream, upstream, upstream	1	1	1	45	50	70	1	3_BT-20_VGLL1_hg38::1	70	Gene C2CD2L	DLNB23, KIAA0285, TMEM24, C2CD2L	C2CD2 like
LOC101928352	14	74613185	74614048	863	+	5	1_PANC10-05_VGLL1_hg38::1::2562, 1_PANC10-05_VGLL1_hg38::1::2563, 2_Bewo_VGLL1_hg38::1::10266, 3_BT-20_VGLL1_hg38::1::8013, 3_BT-20_VGLL1_hg38::1::8014	6687, 7615, 7615, 6687, 7583	downstream, downstream, downstream, downstream, downstream	1	1	1	50	49	70	2	3_BT-20_VGLL1_hg38::1	101	Gene LOC101928352		uncharacterized LOC101928352
COG4	16	70480569	70523554	42985	-	6	1_PANC10-05_VGLL1_hg38::1::3196, 2_Bewo_VGLL1_hg38::1::12510, 3_BT-20_VGLL1_hg38::1::9940, 3_BT-20_VGLL1_hg38::1::9941, 3_BT-20_VGLL1_hg38::1::9942, 3_BT-20_VGLL1_hg38::1::9943	34626, 34690, 46914, 41186, 34690, 15074	in gene, in gene, downstream, in gene, in gene, in gene	1	1	1	20.75	11.25	70	4	3_BT-20_VGLL1_hg38::1	87	Gene COG4	COD1, DKFZp586E1519, CDG2J, COG4	component of oligomeric golgi complex 4
LOC101926997	18	2517250	2519260	2010	-	4	1_PANC10-05_VGLL1_hg38::1::3660, 2_Bewo_VGLL1_hg38::1::14092, 3_BT-20_VGLL1_hg38::1::11216, 3_BT-20_VGLL1_hg38::1::11217	2908, -10116, 2908, -10116	downstream, upstream, downstream, upstream	1	1	1	18	98.5	70	2	2_Bewo_VGLL1_hg38::1	193	Gene LOC101926997		uncharacterized LOC101926997
LOC101927865	2	207186690	207254316	67626	-	4	1_PANC10-05_VGLL1_hg38::1::4751, 2_Bewo_VGLL1_hg38::1::18285, 3_BT-20_VGLL1_hg38::1::14572, 3_BT-20_VGLL1_hg38::1::14573	-4244, 156, 140, -4340	upstream, in gene, in gene, upstream	1	1	1	21	26.5	70	2	3_BT-20_VGLL1_hg38::1	83	Gene LOC101927865	AC007879.2, AC007879.5	uncharacterized LOC101927865
LOC105373853	2	207238186	207248433	10247	+	4	1_PANC10-05_VGLL1_hg38::1::4751, 2_Bewo_VGLL1_hg38::1::18285, 3_BT-20_VGLL1_hg38::1::14572, 3_BT-20_VGLL1_hg38::1::14573	20374, 15974, 15990, 20470	downstream, downstream, downstream, downstream	1	1	1	21	26.5	70	2	3_BT-20_VGLL1_hg38::1	83	Gene LOC105373853		uncharacterized LOC105373853
LOC105373852	2	207260432	207271064	10632	+	4	1_PANC10-05_VGLL1_hg38::1::4751, 2_Bewo_VGLL1_hg38::1::18285, 3_BT-20_VGLL1_hg38::1::14572, 3_BT-20_VGLL1_hg38::1::14573	-1872, -6272, -6256, -1776	upstream, upstream, upstream, upstream	1	1	1	21	26.5	70	2	3_BT-20_VGLL1_hg38::1	83	Gene LOC105373852		uncharacterized LOC105373852
CASS4	20	56411548	56459340	47792	+	4	1_PANC10-05_VGLL1_hg38::1::5175, 2_Bewo_VGLL1_hg38::1::19508, 2_Bewo_VGLL1_hg38::1::19509, 3_BT-20_VGLL1_hg38::1::15857	11108, 27668, 28452, 28404	in gene, in gene, in gene, in gene	1	1	1	11.667	46.333	70	3	3_BT-20_VGLL1_hg38::1	173	Gene CASS4	HEPL, CASS4, HEFL, C20orf32, CAS4	Cas scaffolding protein family member 4
LINC01547	21	44933284	44939913	6629	-	4	1_PANC10-05_VGLL1_hg38::1::5256, 2_Bewo_VGLL1_hg38::1::19993, 3_BT-20_VGLL1_hg38::1::16351, 3_BT-20_VGLL1_hg38::1::16352	11049, 11081, 11721, 11049	downstream, downstream, downstream, downstream	1	1	1	20.5	18.5	70	2	3_BT-20_VGLL1_hg38::1	72	Gene LINC01547	C21orf67, MGC120189, MGC120188, C21orf69, MGC149386, MGC120186, PRED54, MGC149387, MGC120187, LINC01547	long intergenic non-protein coding RNA 1547
MIR30A	6	71403551	71403621	70	-	4	1_PANC10-05_VGLL1_hg38::1::7297, 2_Bewo_VGLL1_hg38::1::28166, 3_BT-20_VGLL1_hg38::1::22706, 3_BT-20_VGLL1_hg38::1::22707	-1243, -1195, 9317, -1243	upstream, upstream, downstream, upstream	1	1	1	59	23.5	70	2	1_PANC10-05_VGLL1_hg38::1	112	Gene MIR30A	mir-30a, MIR30A, MIRN30A	microRNA 30a
REXO4	9	133406058	133418172	12114	-	3	1_PANC10-05_VGLL1_hg38::1::9073, 2_Bewo_VGLL1_hg38::1::34070, 3_BT-20_VGLL1_hg38::1::27579	76, 124, 76	in gene, in gene, in gene	1	1	1	22	56	70	1	3_BT-20_VGLL1_hg38::1	70	Gene REXO4	REX4, XPMC2H, REXO4, XPMC2	REX4 homolog, 3'-5' exonuclease
ADAMTS13	9	133414339	133459403	45064	+	3	1_PANC10-05_VGLL1_hg38::1::9073, 2_Bewo_VGLL1_hg38::1::34070, 3_BT-20_VGLL1_hg38::1::27579	3757, 3709, 3757	in gene, in gene, in gene	1	1	1	22	56	70	1	3_BT-20_VGLL1_hg38::1	70	Gene ADAMTS13	MGC118900, C9orf8, TTP, VWFCP, FLJ42993, vWF-CP, DKFZp434C2322, MGC118899, ADAMTS13, ADAM-TS, 13	ADAM metallopeptidase with thrombospondin type 1 motif 13
PRLR	5	35048756	35230589	181833	-	10	1_PANC10-05_VGLL1_hg38::1::6511, 2_Bewo_VGLL1_hg38::1::25102, 2_Bewo_VGLL1_hg38::1::25103, 3_BT-20_VGLL1_hg38::1::20576, 3_BT-20_VGLL1_hg38::1::20577, 3_BT-20_VGLL1_hg38::1::20578, 3_BT-20_VGLL1_hg38::1::20579, 3_BT-20_VGLL1_hg38::1::20580, 3_BT-20_VGLL1_hg38::1::20581, 3_BT-20_VGLL1_hg38::1::20582	101133, 16765, 15709, 101085, 94045, 84541, 29117, 27709, 24925, 16349	in gene, in gene, in gene, in gene, in gene, in gene, in gene, in gene, in gene, in gene	1	1	1	7.125	15	69.875	8	3_BT-20_VGLL1_hg38::1	157	Gene PRLR	HPRL, hPRLrI, PRLR, MFAB	prolactin receptor
LOC105373170	1	231811488	231848787	37299	-	6	1_PANC10-05_VGLL1_hg38::1::701, 1_PANC10-05_VGLL1_hg38::1::702, 2_Bewo_VGLL1_hg38::1::3274, 3_BT-20_VGLL1_hg38::1::2612, 3_BT-20_VGLL1_hg38::1::2613, 3_BT-20_VGLL1_hg38::1::2614	21331, 20467, 12083, 30835, 21299, 20451	in gene, in gene, in gene, in gene, in gene, in gene	1	1	1	29.5	9.75	69.75	4	3_BT-20_VGLL1_hg38::1	98	Gene LOC105373170		uncharacterized LOC105373170
LOC105374232	3	177569684	177594352	24668	-	7	1_PANC10-05_VGLL1_hg38::1::5864, 2_Bewo_VGLL1_hg38::1::22727, 2_Bewo_VGLL1_hg38::1::22728, 3_BT-20_VGLL1_hg38::1::18558, 3_BT-20_VGLL1_hg38::1::18559, 3_BT-20_VGLL1_hg38::1::18560, 3_BT-20_VGLL1_hg38::1::18561	-8688, -2784, -10032, 4176, -2768, -8528, -10032	upstream, upstream, upstream, in gene, upstream, upstream, upstream	1	1	1	13.5	38.5	69.75	4	2_Bewo_VGLL1_hg38::1	96	Gene LOC105374232		uncharacterized LOC105374232
RAPGEF3	12	47734670	47771035	36365	-	5	1_PANC10-05_VGLL1_hg38::1::1851, 2_Bewo_VGLL1_hg38::1::7464, 3_BT-20_VGLL1_hg38::1::5932, 3_BT-20_VGLL1_hg38::1::5933, 3_BT-20_VGLL1_hg38::1::5934	2411, 2395, 17467, 5275, 2411	in gene, in gene, in gene, in gene, in gene	1	1	1	24.667	46.333	69.667	3	3_BT-20_VGLL1_hg38::1	152	Gene RAPGEF3	HSU79275, MGC21410, bcm910, EPAC, EPAC1, RAPGEF3, CAMP-GEFI
SLC48A1	12	47753842	47782753	28911	+	5	1_PANC10-05_VGLL1_hg38::1::1851, 2_Bewo_VGLL1_hg38::1::7464, 3_BT-20_VGLL1_hg38::1::5932, 3_BT-20_VGLL1_hg38::1::5933, 3_BT-20_VGLL1_hg38::1::5934	14782, 14798, -274, 11918, 14782	in gene, in gene, upstream, in gene, in gene	1	1	1	24.667	46.333	69.667	3	3_BT-20_VGLL1_hg38::1	152	Gene SLC48A1	SLC48A1, HRG1, FLJ20489, hHRG-1, HRG-1
TMEM45A	3	100492619	100577453	84834	+	8	1_PANC10-05_VGLL1_hg38::1::5576, 1_PANC10-05_VGLL1_hg38::1::5577, 2_Bewo_VGLL1_hg38::1::21795, 3_BT-20_VGLL1_hg38::1::17725, 3_BT-20_VGLL1_hg38::1::17726, 3_BT-20_VGLL1_hg38::1::17727, 3_BT-20_VGLL1_hg38::1::17728, 3_BT-20_VGLL1_hg38::1::17729	4437, 33461, 40821, 4469, 33461, 40757, 42261, 43557	in gene, in gene, in gene, in gene, in gene, in gene, in gene, in gene	1	1	1	18.6	15	69.6	5	3_BT-20_VGLL1_hg38::1	169	Gene TMEM45A	TMEM45A, FLJ10134, DERP7	transmembrane protein 45A
AMOTL2	3	134355345	134375417	20072	-	22	1_PANC10-05_VGLL1_hg38::1::5715, 1_PANC10-05_VGLL1_hg38::1::5716, 1_PANC10-05_VGLL1_hg38::1::5717, 1_PANC10-05_VGLL1_hg38::1::5718, 1_PANC10-05_VGLL1_hg38::1::5719, 1_PANC10-05_VGLL1_hg38::1::5720, 1_PANC10-05_VGLL1_hg38::1::5721, 1_PANC10-05_VGLL1_hg38::1::5722, 2_Bewo_VGLL1_hg38::1::22261, 2_Bewo_VGLL1_hg38::1::22262, 2_Bewo_VGLL1_hg38::1::22263, 2_Bewo_VGLL1_hg38::1::22264, 2_Bewo_VGLL1_hg38::…	26617, 24345, 23001, 17353, 11161, 3721, 889, -6599, 24345, 23001, 17369, 11225, 1657, 889, 24345, 22969, 17369, 11209, 3769, 1673, 921, -6631	downstream, downstream, downstream, in gene, in gene, in gene, in gene, upstream, downstream, downstream, in gene, in gene, in gene, in gene, downstream, downstream, in gene, in gene, in gene, in gene, in gene, upstream	1	1	1	49.333	61.444	69.556	9	2_Bewo_VGLL1_hg38::1	156	Gene AMOTL2	LCCP, AMOTL2	angiomotin like 2
NDOR1	9	137205667	137219361	13694	+	7	1_PANC10-05_VGLL1_hg38::1::9083, 1_PANC10-05_VGLL1_hg38::1::9084, 2_Bewo_VGLL1_hg38::1::34125, 3_BT-20_VGLL1_hg38::1::27625, 3_BT-20_VGLL1_hg38::1::27626, 3_BT-20_VGLL1_hg38::1::27627, 3_BT-20_VGLL1_hg38::1::27628	19229, 21661, -7459, -7459, 11149, 21213, 21597	downstream, downstream, upstream, upstream, in gene, downstream, downstream	1	1	1	26.6	18.8	69.4	5	3_BT-20_VGLL1_hg38::1	160	Gene NDOR1	NR1, MGC138148, NDOR1, bA350O14.9	NADPH dependent diflavin oxidoreductase 1
S100A12	1	153373708	153375599	1891	-	7	1_PANC10-05_VGLL1_hg38::1::376, 1_PANC10-05_VGLL1_hg38::1::377, 2_Bewo_VGLL1_hg38::1::1887, 3_BT-20_VGLL1_hg38::1::1521, 3_BT-20_VGLL1_hg38::1::1522, 3_BT-20_VGLL1_hg38::1::1523, 3_BT-20_VGLL1_hg38::1::1524	11215, -17, 11247, 11247, 10127, -17, -1649	downstream, upstream, downstream, downstream, downstream, upstream, upstream	1	1	1	21.25	27.75	69.25	4	3_BT-20_VGLL1_hg38::1	114	Gene S100A12	CGRP, CAAF1, CAGC, ENRAGE, p6, MRP-6, S100A12, MRP6	S100 calcium binding protein A12
ATP6V0A4	7	138706294	138799632	93338	-	9	1_PANC10-05_VGLL1_hg38::1::8002, 1_PANC10-05_VGLL1_hg38::1::8003, 1_PANC10-05_VGLL1_hg38::1::8004, 2_Bewo_VGLL1_hg38::1::30877, 2_Bewo_VGLL1_hg38::1::30878, 3_BT-20_VGLL1_hg38::1::24987, 3_BT-20_VGLL1_hg38::1::24988, 3_BT-20_VGLL1_hg38::1::24989, 3_BT-20_VGLL1_hg38::1::24990	46688, 44176, 13472, 46640, 44080, 46896, 44160, 14704, 13520	in gene, in gene, in gene, in gene, in gene, in gene, in gene, in gene, in gene	1	1	1	24	36.25	69.25	4	3_BT-20_VGLL1_hg38::1	117	Gene ATP6V0A4	ATP6N2, RTADR, ATP6V0A4, MGC130016, RTA1C, MGC130017, RDRTA2, VPH1, A4, ATP6N1B, VPP2, STV1	ATPase H+ transporting V0 subunit a4
TK2	16	66508003	66550412	42409	-	20	1_PANC10-05_VGLL1_hg38::1::3164, 1_PANC10-05_VGLL1_hg38::1::3165, 1_PANC10-05_VGLL1_hg38::1::3166, 2_Bewo_VGLL1_hg38::1::12395, 2_Bewo_VGLL1_hg38::1::12396, 2_Bewo_VGLL1_hg38::1::12397, 2_Bewo_VGLL1_hg38::1::12398, 2_Bewo_VGLL1_hg38::1::12399, 2_Bewo_VGLL1_hg38::1::12400, 2_Bewo_VGLL1_hg38::1::12401, 2_Bewo_VGLL1_hg38::1::12402, 2_Bewo_VGLL1_hg38::1::12403, 3_BT-20_VGLL1_hg38::1::9850, 3_BT-20_VG…	41932, 38572, 37084, 48108, 47788, 45500, 37644, 37100, 34556, 24444, 15788, 8428, 47980, 41932, 38508, 37708, 37100, 34636, 28076, 24428	in gene, in gene, in gene, downstream, downstream, downstream, in gene, in gene, in gene, in gene, in gene, in gene, downstream, in gene, in gene, in gene, in gene, in gene, in gene, in gene	1	1	1	19.8	43.636	69.091	11	2_Bewo_VGLL1_hg38::1	159	Gene TK2	TK2, SCA31, MTTK, MTDPS2
LOC105378660	1	38692952	38728533	35581	-	4	1_PANC10-05_VGLL1_hg38::1::116, 2_Bewo_VGLL1_hg38::1::572, 3_BT-20_VGLL1_hg38::1::477, 3_BT-20_VGLL1_hg38::1::478	-7435, 16213, 16213, -7115	upstream, in gene, in gene, upstream	1	1	1	14.5	75.5	69	2	2_Bewo_VGLL1_hg38::1	145	Gene LOC105378660		uncharacterized LOC105378660
LOC105378679	1	41905344	41907112	1768	+	5	1_PANC10-05_VGLL1_hg38::1::124, 2_Bewo_VGLL1_hg38::1::671, 2_Bewo_VGLL1_hg38::1::672, 3_BT-20_VGLL1_hg38::1::535, 3_BT-20_VGLL1_hg38::1::536	-3008, -4480, -3072, -4512, -3040	upstream, upstream, upstream, upstream, upstream	1	1	1	27.5	56.5	69	2	3_BT-20_VGLL1_hg38::1	74	Gene LOC105378679		uncharacterized LOC105378679
ASPSCR1	17	81977550	82017563	40013	+	6	1_PANC10-05_VGLL1_hg38::1::3642, 2_Bewo_VGLL1_hg38::1::14037, 2_Bewo_VGLL1_hg38::1::14038, 3_BT-20_VGLL1_hg38::1::11170, 3_BT-20_VGLL1_hg38::1::11171, 3_BT-20_VGLL1_hg38::1::11172	26482, 3506, 4210, 3410, 4210, 26450	in gene, in gene, in gene, in gene, in gene, in gene	1	1	1	16.667	44	68.667	3	3_BT-20_VGLL1_hg38::1	90	Gene ASPSCR1	ASPS, TUG, UBXN9, ASPL, UBXD9, RCC17, ASPSCR1, ASPCR1, FLJ45380	alveolar soft part sarcoma chromosome region, candidate 1
LOC101929694	3	112736449	112749319	12870	-	5	1_PANC10-05_VGLL1_hg38::1::5623, 2_Bewo_VGLL1_hg38::1::21899, 2_Bewo_VGLL1_hg38::1::21900, 3_BT-20_VGLL1_hg38::1::17857, 3_BT-20_VGLL1_hg38::1::17858	17863, 18151, 17079, 17799, -3001	downstream, downstream, downstream, downstream, upstream	1	1	1	26.333	54.333	68.667	3	3_BT-20_VGLL1_hg38::1	158	Gene LOC101929694	RP11-572C15.5	uncharacterized LOC101929694
CHI3L2	1	111227659	111243440	15781	+	8	1_PANC10-05_VGLL1_hg38::1::315, 1_PANC10-05_VGLL1_hg38::1::316, 2_Bewo_VGLL1_hg38::1::1595, 2_Bewo_VGLL1_hg38::1::1596, 2_Bewo_VGLL1_hg38::1::1597, 3_BT-20_VGLL1_hg38::1::1198, 3_BT-20_VGLL1_hg38::1::1199, 3_BT-20_VGLL1_hg38::1::1200	6805, 9365, 9365, 10325, 12053, 6805, 9333, 10357	in gene, in gene, in gene, in gene, in gene, in gene, in gene, in gene	1	1	1	23.75	56	68.5	4	2_Bewo_VGLL1_hg38::1	163	Gene CHI3L2	CHI3L2, YKL39, CHIL2, YKL-39	chitinase 3 like 2
GTPBP4	10	988409	1017768	29359	+	4	1_PANC10-05_VGLL1_hg38::1::777, 2_Bewo_VGLL1_hg38::1::3595, 3_BT-20_VGLL1_hg38::1::2885, 3_BT-20_VGLL1_hg38::1::2886	-1081, -3993, -4057, -1113	upstream, upstream, upstream, upstream	1	1	1	16	41.5	68.5	2	3_BT-20_VGLL1_hg38::1	116	Gene GTPBP4	GTPBP4, NOG1, FLJ10686, FLJ39774, NGB, FLJ10690, CRFG	GTP binding protein 4
MARVELD3	16	71626138	71641965	15827	+	6	1_PANC10-05_VGLL1_hg38::1::3203, 2_Bewo_VGLL1_hg38::1::12530, 2_Bewo_VGLL1_hg38::1::12531, 2_Bewo_VGLL1_hg38::1::12532, 3_BT-20_VGLL1_hg38::1::9979, 3_BT-20_VGLL1_hg38::1::9980	4870, 4902, 7014, 11430, 3238, 4870	in gene, in gene, in gene, in gene, in gene, in gene	1	1	1	14.75	69	68.5	4	3_BT-20_VGLL1_hg38::1	224	Gene MARVELD3	MARVD3, MARVELD3, FLJ32280, MRVLDC3	MARVEL domain containing 3
LOC105371336	16	71629621	71631470	1849	-	6	1_PANC10-05_VGLL1_hg38::1::3203, 2_Bewo_VGLL1_hg38::1::12530, 2_Bewo_VGLL1_hg38::1::12531, 2_Bewo_VGLL1_hg38::1::12532, 3_BT-20_VGLL1_hg38::1::9979, 3_BT-20_VGLL1_hg38::1::9980	462, 430, -1682, -6098, 2094, 462	in gene, in gene, upstream, upstream, downstream, in gene	1	1	1	14.75	69	68.5	4	3_BT-20_VGLL1_hg38::1	224	Gene LOC105371336		uncharacterized LOC105371336
LOC105375773	8	133663761	133684096	20335	-	5	1_PANC10-05_VGLL1_hg38::1::8601, 1_PANC10-05_VGLL1_hg38::1::8602, 2_Bewo_VGLL1_hg38::1::32452, 3_BT-20_VGLL1_hg38::1::26271, 3_BT-20_VGLL1_hg38::1::26272	9216, 8928, -5696, 9216, -5744	in gene, in gene, upstream, in gene, upstream	1	1	1	23.5	45.5	68.5	2	3_BT-20_VGLL1_hg38::1	91	Gene LOC105375773		uncharacterized LOC105375773
SLCO2A1	3	133932696	134030076	97380	-	12	1_PANC10-05_VGLL1_hg38::1::5703, 1_PANC10-05_VGLL1_hg38::1::5704, 1_PANC10-05_VGLL1_hg38::1::5705, 2_Bewo_VGLL1_hg38::1::22233, 2_Bewo_VGLL1_hg38::1::22234, 2_Bewo_VGLL1_hg38::1::22235, 2_Bewo_VGLL1_hg38::1::22236, 3_BT-20_VGLL1_hg38::1::18119, 3_BT-20_VGLL1_hg38::1::18120, 3_BT-20_VGLL1_hg38::1::18121, 3_BT-20_VGLL1_hg38::1::18122, 3_BT-20_VGLL1_hg38::1::18123	86364, 85212, 21244, 41308, 30172, 21260, 2300, 86364, 85244, 21212, 20188, 2268	in gene, in gene, in gene, in gene, in gene, in gene, in gene, in gene, in gene, in gene, in gene, in gene	1	1	1	36.667	43	68.143	7	3_BT-20_VGLL1_hg38::1	172	Gene SLCO2A1	SLCO2A1, PHOAR2, SLC21A2, OATP2A1, PGT, MATR1
LOC101929989	16	8882334	8892650	10316	+	3	1_PANC10-05_VGLL1_hg38::1::3004, 2_Bewo_VGLL1_hg38::1::11841, 3_BT-20_VGLL1_hg38::1::9402	-3710, -3774, -3758	upstream, upstream, upstream	1	1	1	40	98	68	1	2_Bewo_VGLL1_hg38::1	98	Gene LOC101929989		lipopolysaccharide-induced tumor necrosis factor-alpha factor-like
LOC105377448	4	138995912	139012646	16734	-	4	1_PANC10-05_VGLL1_hg38::1::6303, 2_Bewo_VGLL1_hg38::1::24233, 2_Bewo_VGLL1_hg38::1::24234, 3_BT-20_VGLL1_hg38::1::19779	-1946, -1914, -5610, -1914	upstream, upstream, upstream, upstream	1	1	1	22	60.5	68	2	3_BT-20_VGLL1_hg38::1	122	Gene LOC105377448		uncharacterized LOC105377448
CCRN4L	4	139015759	139045939	30180	+	4	1_PANC10-05_VGLL1_hg38::1::6303, 2_Bewo_VGLL1_hg38::1::24233, 2_Bewo_VGLL1_hg38::1::24234, 3_BT-20_VGLL1_hg38::1::19779	-1167, -1199, 2497, -1199	upstream, upstream, in gene, upstream	1	1	1	22	60.5	68	2	3_BT-20_VGLL1_hg38::1	122	Gene CCRN4L	Ccr4c, MGC142054, CCR4L, CCRN4L, MGC4120817, MGC142060, NOCT, MGC78549, NOC
LOC101927947	4	154005132	154298819	293687	+	6	1_PANC10-05_VGLL1_hg38::1::6320, 2_Bewo_VGLL1_hg38::1::24447, 3_BT-20_VGLL1_hg38::1::19979, 3_BT-20_VGLL1_hg38::1::19980, 3_BT-20_VGLL1_hg38::1::19981, 3_BT-20_VGLL1_hg38::1::19982	78196, 160148, 44516, 52212, 78228, 160180	in gene, in gene, in gene, in gene, in gene, in gene	1	1	1	10.667	28.667	68	4	3_BT-20_VGLL1_hg38::1	168	Gene LOC101927947		uncharacterized LOC101927947
STAT4	2	191029576	191246172	216596	-	16	1_PANC10-05_VGLL1_hg38::1::4703, 2_Bewo_VGLL1_hg38::1::18104, 2_Bewo_VGLL1_hg38::1::18105, 2_Bewo_VGLL1_hg38::1::18106, 2_Bewo_VGLL1_hg38::1::18107, 2_Bewo_VGLL1_hg38::1::18108, 3_BT-20_VGLL1_hg38::1::14374, 3_BT-20_VGLL1_hg38::1::14375, 3_BT-20_VGLL1_hg38::1::14376, 3_BT-20_VGLL1_hg38::1::14377, 3_BT-20_VGLL1_hg38::1::14378, 3_BT-20_VGLL1_hg38::1::14379, 3_BT-20_VGLL1_hg38::1::14380, 3_BT-20_VGL…	74284, 195804, 66844, -1668, -5124, -5700, 225852, 131644, 80636, 76540, 75740, 74268, 67228, 36620, 26556, -1604	in gene, in gene, in gene, upstream, upstream, upstream, downstream, in gene, in gene, in gene, in gene, in gene, in gene, in gene, in gene, upstream	1	1	1	13.385	19.231	67.923	13	3_BT-20_VGLL1_hg38::1	188	Gene STAT4	SLEB11, STAT4	signal transducer and activator of transcription 4
DCLK2	4	150078274	150257457	179183	+	10	1_PANC10-05_VGLL1_hg38::1::6317, 1_PANC10-05_VGLL1_hg38::1::6318, 2_Bewo_VGLL1_hg38::1::24359, 2_Bewo_VGLL1_hg38::1::24360, 3_BT-20_VGLL1_hg38::1::19887, 3_BT-20_VGLL1_hg38::1::19888, 3_BT-20_VGLL1_hg38::1::19889, 3_BT-20_VGLL1_hg38::1::19890, 3_BT-20_VGLL1_hg38::1::19891, 3_BT-20_VGLL1_hg38::1::19892	134750, 137438, 133918, 137534, 8878, 41374, 48814, 134750, 137534, 159054	in gene, in gene, in gene, in gene, in gene, in gene, in gene, in gene, in gene, in gene	1	1	1	11.429	11.286	67.857	7	3_BT-20_VGLL1_hg38::1	138	Gene DCLK2	CL2, MGC45428, DCAMKL2, DCLK2, CLICK-II, DCDC3, CLIK2, DKFZp761I032, DCDC3B, DCK2, CLICK2	doublecortin like kinase 2
LOC102724265	11	69425671	69429624	3953	+	7	1_PANC10-05_VGLL1_hg38::1::1454, 1_PANC10-05_VGLL1_hg38::1::1455, 2_Bewo_VGLL1_hg38::1::5971, 2_Bewo_VGLL1_hg38::1::5972, 2_Bewo_VGLL1_hg38::1::5973, 3_BT-20_VGLL1_hg38::1::4723, 3_BT-20_VGLL1_hg38::1::4724	-4967, 11545, -4967, 1865, 11545, -4999, 11577	upstream, downstream, upstream, in gene, downstream, upstream, downstream	1	1	1	54	83	67.667	3	2_Bewo_VGLL1_hg38::1	112	Gene LOC102724265		uncharacterized LOC102724265
LOC105376714	15	45448410	45469925	21515	+	5	1_PANC10-05_VGLL1_hg38::1::2733, 2_Bewo_VGLL1_hg38::1::10954, 3_BT-20_VGLL1_hg38::1::8539, 3_BT-20_VGLL1_hg38::1::8540, 3_BT-20_VGLL1_hg38::1::8541	8358, 8326, 6566, 8358, 9702	in gene, in gene, in gene, in gene, in gene	1	1	1	33.667	30.333	67.667	3	3_BT-20_VGLL1_hg38::1	138	Gene LOC105376714		uncharacterized LOC105376714
LOC105370800	15	45449695	45454415	4720	-	5	1_PANC10-05_VGLL1_hg38::1::2733, 2_Bewo_VGLL1_hg38::1::10954, 3_BT-20_VGLL1_hg38::1::8539, 3_BT-20_VGLL1_hg38::1::8540, 3_BT-20_VGLL1_hg38::1::8541	-2353, -2321, -561, -2353, -3697	upstream, upstream, upstream, upstream, upstream	1	1	1	33.667	30.333	67.667	3	3_BT-20_VGLL1_hg38::1	138	Gene LOC105370800		uncharacterized LOC105370800
LOC105373954	2	237290280	237297921	7641	-	5	1_PANC10-05_VGLL1_hg38::1::4915, 2_Bewo_VGLL1_hg38::1::18686, 3_BT-20_VGLL1_hg38::1::15012, 3_BT-20_VGLL1_hg38::1::15013, 3_BT-20_VGLL1_hg38::1::15014	-1039, -991, 6401, -1023, -7071	upstream, upstream, in gene, upstream, upstream	1	1	1	32	15.333	67.667	3	3_BT-20_VGLL1_hg38::1	107	Gene LOC105373954		uncharacterized LOC105373954
LOC101929475	10	32982457	33082102	99645	+	11	2_Bewo_VGLL1_hg38::1::4064, 3_BT-20_VGLL1_hg38::1::3339, 3_BT-20_VGLL1_hg38::1::3340, 1_PANC10-05_VGLL1_hg38::1::860, 2_Bewo_VGLL1_hg38::1::4065, 2_Bewo_VGLL1_hg38::1::4066, 3_BT-20_VGLL1_hg38::1::3341, 3_BT-20_VGLL1_hg38::1::3342, 3_BT-20_VGLL1_hg38::1::3343, 3_BT-20_VGLL1_hg38::1::3344, 3_BT-20_VGLL1_hg38::1::3345	103, 103, 1127, 27815, 23367, 89607, 23271, 27895, 50247, 84711, 89527	in gene, in gene, in gene, in gene, in gene, in gene, in gene, in gene, in gene, in gene, in gene	1	1	1	14.857	29.429	67.571	7	3_BT-20_VGLL1_hg38::1	150	Gene LOC101929475		uncharacterized LOC101929475
LOC339529	1	243917402	244047317	129915	+	8	1_PANC10-05_VGLL1_hg38::1::756, 1_PANC10-05_VGLL1_hg38::1::757, 2_Bewo_VGLL1_hg38::1::3461, 2_Bewo_VGLL1_hg38::1::3462, 3_BT-20_VGLL1_hg38::1::2821, 3_BT-20_VGLL1_hg38::1::2822, 3_BT-20_VGLL1_hg38::1::2823, 3_BT-20_VGLL1_hg38::1::2824	7238, 9670, 7398, 105062, 7270, 9670, 105030, 124454	in gene, in gene, in gene, in gene, in gene, in gene, in gene, in gene	1	1	1	21.5	57.75	67.5	4	2_Bewo_VGLL1_hg38::1	166	Gene LOC339529	RP11-278H7.1	uncharacterized LOC339529
LOC105376471	10	29108194	29133234	25040	+	10	1_PANC10-05_VGLL1_hg38::1::844, 2_Bewo_VGLL1_hg38::1::3994, 3_BT-20_VGLL1_hg38::1::3254, 3_BT-20_VGLL1_hg38::1::3255, 3_BT-20_VGLL1_hg38::1::3256, 3_BT-20_VGLL1_hg38::1::3257, 3_BT-20_VGLL1_hg38::1::3258, 3_BT-20_VGLL1_hg38::1::3259, 3_BT-20_VGLL1_hg38::1::3260, 3_BT-20_VGLL1_hg38::1::3261	32990, 33758, -5858, -2498, -1730, 7326, 12222, 16846, 32926, 33726	downstream, downstream, upstream, upstream, upstream, in gene, in gene, in gene, downstream, downstream	1	1	1	7.667	12.125	67.5	8	3_BT-20_VGLL1_hg38::1	182	Gene LOC105376471		uncharacterized LOC105376471
PWWP2B	10	132397197	132417863	20666	+	6	1_PANC10-05_VGLL1_hg38::1::1202, 1_PANC10-05_VGLL1_hg38::1::1203, 2_Bewo_VGLL1_hg38::1::5166, 2_Bewo_VGLL1_hg38::1::5167, 3_BT-20_VGLL1_hg38::1::3962, 3_BT-20_VGLL1_hg38::1::3963	6803, 10867, 6803, 10899, 6803, 10835	in gene, in gene, in gene, in gene, in gene, in gene	1	1	1	37.5	98	67.5	2	2_Bewo_VGLL1_hg38::1	146	Gene PWWP2B	FLJ39621, PWWP2B, PWWP2, RP11-273H7.1, FLJ46823, bA432J24.1, pp8607	PWWP domain containing 2B
LOC100268168	5	172954782	172959368	4586	-	5	1_PANC10-05_VGLL1_hg38::1::6969, 2_Bewo_VGLL1_hg38::1::26908, 2_Bewo_VGLL1_hg38::1::26909, 3_BT-20_VGLL1_hg38::1::21756, 3_BT-20_VGLL1_hg38::1::21757	3576, 7208, 3656, 7240, 3656	in gene, downstream, in gene, downstream, in gene	1	1	1	22	66	67.5	2	3_BT-20_VGLL1_hg38::1	89	Gene LOC100268168	FLJ43741	uncharacterized LOC100268168
AKR1B10	7	134527592	134541414	13822	+	4	1_PANC10-05_VGLL1_hg38::1::7992, 2_Bewo_VGLL1_hg38::1::30807, 3_BT-20_VGLL1_hg38::1::24941, 3_BT-20_VGLL1_hg38::1::24942	5976, 4792, 4824, 5912	in gene, in gene, in gene, in gene	1	1	1	29	11	67.5	2	3_BT-20_VGLL1_hg38::1	69	Gene AKR1B10	AKR1B11, MGC14103, AKR1B10, HSI, AKR1B12, HIS, ARL-1, ARL1, ALDRLn	aldo-keto reductase family 1, member B10 (aldose reductase)
ARPIN	15	89896532	89912990	16458	-	7	1_PANC10-05_VGLL1_hg38::1::2922, 2_Bewo_VGLL1_hg38::1::11599, 2_Bewo_VGLL1_hg38::1::11600, 2_Bewo_VGLL1_hg38::1::11601, 3_BT-20_VGLL1_hg38::1::9176, 3_BT-20_VGLL1_hg38::1::9177, 3_BT-20_VGLL1_hg38::1::9178	-2594, -2578, -3821, -4722, -2594, -3778, -4802	upstream, upstream, upstream, upstream, upstream, upstream, upstream	1	1	1	13.333	37	67.333	3	3_BT-20_VGLL1_hg38::1	115	Gene ARPIN	ARPIN, C15orf38, MGC61550, Arpin	actin-related protein 2/3 complex inhibitor
MACC1	7	20134655	20217390	82735	-	9	1_PANC10-05_VGLL1_hg38::1::7598, 2_Bewo_VGLL1_hg38::1::29589, 2_Bewo_VGLL1_hg38::1::29590, 3_BT-20_VGLL1_hg38::1::23850, 3_BT-20_VGLL1_hg38::1::23851, 3_BT-20_VGLL1_hg38::1::23852, 3_BT-20_VGLL1_hg38::1::23853, 3_BT-20_VGLL1_hg38::1::23854, 3_BT-20_VGLL1_hg38::1::23855	-338, 10638, -2514, 84590, 64782, 17838, 10670, -354, -2514	upstream, in gene, upstream, downstream, in gene, in gene, in gene, upstream, upstream	1	1	1	20.333	20.5	67.333	6	3_BT-20_VGLL1_hg38::1	159	Gene MACC1	SH3BP4L, MACC1, 7A5	metastasis associated in colon cancer 1
LOC105376156	9	95387442	95426832	39390	-	5	1_PANC10-05_VGLL1_hg38::1::8878, 2_Bewo_VGLL1_hg38::1::33437, 2_Bewo_VGLL1_hg38::1::33438, 3_BT-20_VGLL1_hg38::1::27021, 3_BT-20_VGLL1_hg38::1::27022	43248, 43248, -7472, 44208, 43280	downstream, downstream, upstream, downstream, downstream	1	1	1	22.667	56	67.333	3	3_BT-20_VGLL1_hg38::1	165	Gene LOC105376156		uncharacterized LOC105376156
LOC105376492	10	34993657	35007596	13939	-	8	1_PANC10-05_VGLL1_hg38::1::867, 2_Bewo_VGLL1_hg38::1::4106, 2_Bewo_VGLL1_hg38::1::4107, 2_Bewo_VGLL1_hg38::1::4108, 2_Bewo_VGLL1_hg38::1::4109, 3_BT-20_VGLL1_hg38::1::3394, 3_BT-20_VGLL1_hg38::1::3395, 3_BT-20_VGLL1_hg38::1::3396	1436, 15404, 12828, 6444, 1612, 15404, 12844, 1452	in gene, downstream, in gene, in gene, in gene, downstream, in gene, in gene	1	1	1	10.5	66	67.25	4	3_BT-20_VGLL1_hg38::1	118	Gene LOC105376492		uncharacterized LOC105376492
ANKRD65	1	1418420	1421820	3400	-	3	1_PANC10-05_VGLL1_hg38::1::5, 2_Bewo_VGLL1_hg38::1::5, 3_BT-20_VGLL1_hg38::1::6	-1028, -1028, -996	upstream, upstream, upstream	1	1	1	42	127	67	1	2_Bewo_VGLL1_hg38::1	127	Gene ANKRD65	ANKRD65, LOC441869	ankyrin repeat domain 65
NXPH2	2	138669157	138780241	111084	-	4	1_PANC10-05_VGLL1_hg38::1::4534, 2_Bewo_VGLL1_hg38::1::17535, 3_BT-20_VGLL1_hg38::1::13847, 3_BT-20_VGLL1_hg38::1::13848	27521, 2081, 27489, 2065	in gene, in gene, in gene, in gene	1	1	1	30.5	51.5	67	2	2_Bewo_VGLL1_hg38::1	100	Gene NXPH2	NPH2, MGC125480, NXPH2, MGC125479, MGC125477, MGC125478	neurexophilin 2
LOC105373807	2	191615026	191637497	22471	+	10	1_PANC10-05_VGLL1_hg38::1::4708, 1_PANC10-05_VGLL1_hg38::1::4709, 2_Bewo_VGLL1_hg38::1::18120, 2_Bewo_VGLL1_hg38::1::18121, 3_BT-20_VGLL1_hg38::1::14402, 3_BT-20_VGLL1_hg38::1::14403, 3_BT-20_VGLL1_hg38::1::14404, 3_BT-20_VGLL1_hg38::1::14405, 3_BT-20_VGLL1_hg38::1::14406, 3_BT-20_VGLL1_hg38::1::14407	8014, 20942, 8046, 20878, -7730, 5326, 8014, 20910, 22894, 31294	in gene, in gene, in gene, in gene, upstream, in gene, in gene, in gene, downstream, downstream	1	1	1	22.667	30.667	66.667	6	3_BT-20_VGLL1_hg38::1	127	Gene LOC105373807		uncharacterized LOC105373807
DDC-AS1	7	50531759	50543463	11704	+	6	1_PANC10-05_VGLL1_hg38::1::7729, 2_Bewo_VGLL1_hg38::1::29968, 2_Bewo_VGLL1_hg38::1::29969, 3_BT-20_VGLL1_hg38::1::24290, 3_BT-20_VGLL1_hg38::1::24291, 3_BT-20_VGLL1_hg38::1::24292	-303, -303, 3745, -239, 3217, 3793	upstream, upstream, in gene, upstream, in gene, in gene	1	1	1	41	27.333	66.667	3	3_BT-20_VGLL1_hg38::1	103	Gene DDC-AS1	AC018705.5, DDC-AS1	DDC antisense RNA 1
LINC00578	3	177441921	177752704	310783	+	24	1_PANC10-05_VGLL1_hg38::1::5861, 1_PANC10-05_VGLL1_hg38::1::5862, 1_PANC10-05_VGLL1_hg38::1::5863, 1_PANC10-05_VGLL1_hg38::1::5864, 1_PANC10-05_VGLL1_hg38::1::5865, 1_PANC10-05_VGLL1_hg38::1::5866, 2_Bewo_VGLL1_hg38::1::22726, 2_Bewo_VGLL1_hg38::1::22727, 2_Bewo_VGLL1_hg38::1::22728, 2_Bewo_VGLL1_hg38::1::22729, 2_Bewo_VGLL1_hg38::1::22730, 3_BT-20_VGLL1_hg38::1::18553, 3_BT-20_VGLL1_hg38::1::185…	1727, 6207, 36703, 161119, 303135, 317247, 36767, 155215, 162463, 165039, 303135, 1695, 10239, 36703, 84575, 86431, 148255, 155199, 160959, 162463, 173343, 177327, 303103, 317311	in gene, in gene, in gene, in gene, in gene, downstream, in gene, in gene, in gene, in gene, in gene, in gene, in gene, in gene, in gene, in gene, in gene, in gene, in gene, in gene, in gene, in gene, in gene, downstream	1	1	1	23.467	23.8	66.467	15	3_BT-20_VGLL1_hg38::1	171	Gene LINC00578	LINC00578, RP11-335L9.1	long intergenic non-protein coding RNA 578
MIR661	8	143945191	143945279	88	-	6	1_PANC10-05_VGLL1_hg38::1::8644, 1_PANC10-05_VGLL1_hg38::1::8645, 2_Bewo_VGLL1_hg38::1::32542, 3_BT-20_VGLL1_hg38::1::26361, 3_BT-20_VGLL1_hg38::1::26362, 3_BT-20_VGLL1_hg38::1::26363	8543, 5007, 4687, 8543, 4991, -3281	downstream, downstream, downstream, downstream, downstream, upstream	1	1	1	49.333	22	66.333	3	3_BT-20_VGLL1_hg38::1	97	Gene MIR661	hsa-mir-661, MIR661, MIRN661	microRNA 661
PIEZO1	16	88715338	88784964	69626	-	13	1_PANC10-05_VGLL1_hg38::1::3283, 1_PANC10-05_VGLL1_hg38::1::3284, 1_PANC10-05_VGLL1_hg38::1::3285, 1_PANC10-05_VGLL1_hg38::1::3286, 2_Bewo_VGLL1_hg38::1::12776, 2_Bewo_VGLL1_hg38::1::12777, 2_Bewo_VGLL1_hg38::1::12778, 2_Bewo_VGLL1_hg38::1::12779, 3_BT-20_VGLL1_hg38::1::10284, 3_BT-20_VGLL1_hg38::1::10285, 3_BT-20_VGLL1_hg38::1::10286, 3_BT-20_VGLL1_hg38::1::10287, 3_BT-20_VGLL1_hg38::1::10288	29540, 19812, 12004, 260, 57092, 21188, 19828, 12004, 38068, 29588, 21204, 19812, 12004	in gene, in gene, in gene, in gene, in gene, in gene, in gene, in gene, in gene, in gene, in gene, in gene, in gene	1	1	1	22.571	57.429	66.286	7	2_Bewo_VGLL1_hg38::1	186	Gene PIEZO1	FAM38A, DHS, PIEZO1, Mib, KIAA0233, LMPH3	piezo type mechanosensitive ion channel component 1
WDR34	9	128633661	128656850	23189	-	9	1_PANC10-05_VGLL1_hg38::1::9050, 1_PANC10-05_VGLL1_hg38::1::9051, 2_Bewo_VGLL1_hg38::1::33975, 2_Bewo_VGLL1_hg38::1::33976, 2_Bewo_VGLL1_hg38::1::33977, 2_Bewo_VGLL1_hg38::1::33978, 3_BT-20_VGLL1_hg38::1::27507, 3_BT-20_VGLL1_hg38::1::27508, 3_BT-20_VGLL1_hg38::1::27509	21330, -9774, 31634, 21362, -14, -9838, 21330, 18, -9742	in gene, upstream, downstream, in gene, upstream, upstream, in gene, in gene, upstream	1	1	1	32.25	66.75	66.25	4	3_BT-20_VGLL1_hg38::1	138	Gene WDR34	bA216B9.3, RP11-216B9.5, WDR34, MGC20486, DIC5, FAP133, SRTD11	WD repeat domain 34
MATN2	8	97869056	98036720	167664	+	11	1_PANC10-05_VGLL1_hg38::1::8366, 1_PANC10-05_VGLL1_hg38::1::8367, 2_Bewo_VGLL1_hg38::1::32052, 2_Bewo_VGLL1_hg38::1::32053, 2_Bewo_VGLL1_hg38::1::32054, 2_Bewo_VGLL1_hg38::1::32055, 3_BT-20_VGLL1_hg38::1::25797, 3_BT-20_VGLL1_hg38::1::25798, 3_BT-20_VGLL1_hg38::1::25799, 3_BT-20_VGLL1_hg38::1::25800, 3_BT-20_VGLL1_hg38::1::25801	49520, 60064, 47120, 61904, 63104, 64896, 49440, 60064, 63136, 64928, 121312	in gene, in gene, in gene, in gene, in gene, in gene, in gene, in gene, in gene, in gene, in gene	1	1	1	30	36.857	66.143	7	2_Bewo_VGLL1_hg38::1	119	Gene MATN2	MATN2	matrilin 2
ANKRD1	10	90912100	90921275	9175	-	6	1_PANC10-05_VGLL1_hg38::1::1015, 1_PANC10-05_VGLL1_hg38::1::1016, 2_Bewo_VGLL1_hg38::1::4594, 2_Bewo_VGLL1_hg38::1::4595, 3_BT-20_VGLL1_hg38::1::3728, 3_BT-20_VGLL1_hg38::1::3729	-69, -9957, -133, -10021, -133, -9989	upstream, upstream, upstream, upstream, upstream, upstream	1	1	1	102.5	105.5	66	2	1_PANC10-05_VGLL1_hg38::1	131	Gene ANKRD1	bA320F15.2, CVARP, MCARP, C-193, ANKRD1, ALRP, CARP	ankyrin repeat domain 1
CMTM3	16	66604032	66613892	9860	+	7	1_PANC10-05_VGLL1_hg38::1::3168, 1_PANC10-05_VGLL1_hg38::1::3169, 2_Bewo_VGLL1_hg38::1::12405, 2_Bewo_VGLL1_hg38::1::12406, 2_Bewo_VGLL1_hg38::1::12407, 3_BT-20_VGLL1_hg38::1::9859, 3_BT-20_VGLL1_hg38::1::9860	4704, 14704, 4736, 10368, 13856, 4768, 14784	in gene, downstream, in gene, downstream, downstream, in gene, downstream	1	1	1	26	67.75	66	4	2_Bewo_VGLL1_hg38::1	120	Gene CMTM3	CKLFSF3, BNAS2, FLJ31762, CMTM3, MGC51956	CKLF like MARVEL transmembrane domain containing 3
SLC9A5	16	67247551	67272191	24640	+	7	1_PANC10-05_VGLL1_hg38::1::3173, 1_PANC10-05_VGLL1_hg38::1::3174, 1_PANC10-05_VGLL1_hg38::1::3175, 2_Bewo_VGLL1_hg38::1::12420, 3_BT-20_VGLL1_hg38::1::9872, 3_BT-20_VGLL1_hg38::1::9873, 3_BT-20_VGLL1_hg38::1::9874	-6207, 20833, 29857, -1375, -6207, -1343, 29889	upstream, in gene, downstream, upstream, upstream, upstream, downstream	1	1	1	30.5	33	66	4	3_BT-20_VGLL1_hg38::1	92	Gene SLC9A5	SLC9A5, NHE5	solute carrier family 9 member A5
LOC105371383	16	85634228	85639847	5619	-	3	1_PANC10-05_VGLL1_hg38::1::3259, 2_Bewo_VGLL1_hg38::1::12730, 3_BT-20_VGLL1_hg38::1::10231	-5625, -5561, -5593	upstream, upstream, upstream	1	1	1	29	60	66	1	3_BT-20_VGLL1_hg38::1	66	Gene LOC105371383		uncharacterized LOC105371383
RNA5SP469	19	21113128	21113236	108	-	3	1_PANC10-05_VGLL1_hg38::1::3918, 2_Bewo_VGLL1_hg38::1::15193, 3_BT-20_VGLL1_hg38::1::11883	-4540, -4428, -4492	upstream, upstream, upstream	1	1	1	26	86	66	1	2_Bewo_VGLL1_hg38::1	86	Gene RNA5SP469	RN5S469, RNA5SP469	RNA, 5S ribosomal pseudogene 469
RBKS	2	27781364	27890396	109032	-	6	1_PANC10-05_VGLL1_hg38::1::4164, 2_Bewo_VGLL1_hg38::1::16156, 2_Bewo_VGLL1_hg38::1::16157, 2_Bewo_VGLL1_hg38::1::16158, 3_BT-20_VGLL1_hg38::1::12707, 3_BT-20_VGLL1_hg38::1::12708	90972, 91068, 56252, 46204, 114012, 91036	in gene, in gene, in gene, in gene, downstream, in gene	1	1	1	26.75	56.5	66	4	3_BT-20_VGLL1_hg38::1	194	Gene RBKS	RBSK, RBKS, DKFZp686G13268	ribokinase
C2orf88	2	189879553	190203484	323931	+	4	1_PANC10-05_VGLL1_hg38::1::4700, 2_Bewo_VGLL1_hg38::1::18068, 2_Bewo_VGLL1_hg38::1::18069, 3_BT-20_VGLL1_hg38::1::14352	54575, 311071, 323327, 54559	in gene, in gene, in gene, in gene	1	1	1	20.667	34.333	66	3	3_BT-20_VGLL1_hg38::1	187	Gene C2orf88	smAKAP, MGC13057, C2orf88	chromosome 2 open reading frame 88
LOC105374642	5	6870743	6888120	17377	+	3	1_PANC10-05_VGLL1_hg38::1::6453, 2_Bewo_VGLL1_hg38::1::24815, 3_BT-20_VGLL1_hg38::1::20321	4825, 4777, 4825	in gene, in gene, in gene	1	1	1	28	49	66	1	3_BT-20_VGLL1_hg38::1	66	Gene LOC105374642		uncharacterized LOC105374642
CALCR	7	93424487	93574730	150243	-	4	1_PANC10-05_VGLL1_hg38::1::7834, 2_Bewo_VGLL1_hg38::1::30305, 3_BT-20_VGLL1_hg38::1::24554, 3_BT-20_VGLL1_hg38::1::24555	5354, 36490, 36490, 5322	in gene, in gene, in gene, in gene	1	1	1	29	19	66	2	3_BT-20_VGLL1_hg38::1	112	Gene CALCR	CRT, CALCR, CTR1, CTR	calcitonin receptor
LOC105375400	7	93533247	93559530	26283	+	4	1_PANC10-05_VGLL1_hg38::1::7834, 2_Bewo_VGLL1_hg38::1::30305, 3_BT-20_VGLL1_hg38::1::24554, 3_BT-20_VGLL1_hg38::1::24555	36129, 4993, 4993, 36161	downstream, in gene, in gene, downstream	1	1	1	29	19	66	2	3_BT-20_VGLL1_hg38::1	112	Gene LOC105375400		uncharacterized LOC105375400
OR1L8	9	122546236	122693914	147678	-	3	1_PANC10-05_VGLL1_hg38::1::9022, 2_Bewo_VGLL1_hg38::1::33830, 3_BT-20_VGLL1_hg38::1::27413	113402, 113306, 113386	in gene, in gene, in gene	1	1	1	40	28	66	1	3_BT-20_VGLL1_hg38::1	66	Gene OR1L8	OR9-24, OR1L8	olfactory receptor family 1 subfamily L member 8
OR1Q1	9	122568380	122615830	47450	+	3	1_PANC10-05_VGLL1_hg38::1::9022, 2_Bewo_VGLL1_hg38::1::33830, 3_BT-20_VGLL1_hg38::1::27413	12132, 12228, 12148	in gene, in gene, in gene	1	1	1	40	28	66	1	3_BT-20_VGLL1_hg38::1	66	Gene OR1Q1	OST226, OR1Q1, OR9-A, OR9-25, OST226OR9-A, OR1Q2, HSTPCR106, TPCR106, OR1Q3	olfactory receptor family 1 subfamily Q member 1
SMAD6	15	66702100	66782000	79900	+	10	1_PANC10-05_VGLL1_hg38::1::2812, 1_PANC10-05_VGLL1_hg38::1::2813, 2_Bewo_VGLL1_hg38::1::11262, 3_BT-20_VGLL1_hg38::1::8801, 3_BT-20_VGLL1_hg38::1::8802, 3_BT-20_VGLL1_hg38::1::8803, 3_BT-20_VGLL1_hg38::1::8804, 3_BT-20_VGLL1_hg38::1::8805, 3_BT-20_VGLL1_hg38::1::8806, 3_BT-20_VGLL1_hg38::1::8807	63884, 72428, 72412, 16780, 46380, 48236, 60236, 61708, 63948, 72396	in gene, in gene, in gene, in gene, in gene, in gene, in gene, in gene, in gene, in gene	1	1	1	33.143	21.857	65.857	7	3_BT-20_VGLL1_hg38::1	123	Gene SMAD6	MADH6, SMAD6, HsT17432, MADH7, AOVD2	SMAD family member 6
LOC105371024	15	100716052	100832535	116483	+	14	1_PANC10-05_VGLL1_hg38::1::2960, 1_PANC10-05_VGLL1_hg38::1::2961, 1_PANC10-05_VGLL1_hg38::1::2962, 1_PANC10-05_VGLL1_hg38::1::2963, 1_PANC10-05_VGLL1_hg38::1::2964, 1_PANC10-05_VGLL1_hg38::1::2965, 2_Bewo_VGLL1_hg38::1::11721, 2_Bewo_VGLL1_hg38::1::11722, 3_BT-20_VGLL1_hg38::1::9317, 3_BT-20_VGLL1_hg38::1::9318, 3_BT-20_VGLL1_hg38::1::9319, 3_BT-20_VGLL1_hg38::1::9320, 3_BT-20_VGLL1_hg38::1::9321…	-2452, 5132, 6044, 7308, 17292, 43820, -8500, 17308, -8564, -2484, 5164, 5980, 7340, 17324	upstream, in gene, in gene, in gene, in gene, in gene, upstream, in gene, upstream, upstream, in gene, in gene, in gene, in gene	1	1	1	44	27.714	65.857	7	3_BT-20_VGLL1_hg38::1	128	Gene LOC105371024		uncharacterized LOC105371024
FNIP2	4	158769030	158908050	139020	+	16	1_PANC10-05_VGLL1_hg38::1::6336, 2_Bewo_VGLL1_hg38::1::24474, 2_Bewo_VGLL1_hg38::1::24475, 2_Bewo_VGLL1_hg38::1::24476, 2_Bewo_VGLL1_hg38::1::24477, 2_Bewo_VGLL1_hg38::1::24478, 2_Bewo_VGLL1_hg38::1::24479, 2_Bewo_VGLL1_hg38::1::24480, 2_Bewo_VGLL1_hg38::1::24481, 3_BT-20_VGLL1_hg38::1::20050, 3_BT-20_VGLL1_hg38::1::20051, 3_BT-20_VGLL1_hg38::1::20052, 3_BT-20_VGLL1_hg38::1::20053, 3_BT-20_VGLL1_…	105114, 22842, 24186, 30442, 31066, 41434, 58074, 105242, 118746, 24218, 41114, 41850, 58074, 89722, 105178, 118762	in gene, in gene, in gene, in gene, in gene, in gene, in gene, in gene, in gene, in gene, in gene, in gene, in gene, in gene, in gene, in gene	1	1	1	15.7	46.6	65.7	10	3_BT-20_VGLL1_hg38::1	229	Gene FNIP2	MAPO1, FNIP2, KIAA1450, FNIPL	folliculin interacting protein 2
ASXL1	20	32358344	32439319	80975	+	6	1_PANC10-05_VGLL1_hg38::1::5061, 2_Bewo_VGLL1_hg38::1::19063, 2_Bewo_VGLL1_hg38::1::19064, 3_BT-20_VGLL1_hg38::1::15340, 3_BT-20_VGLL1_hg38::1::15341, 3_BT-20_VGLL1_hg38::1::15342	56, -2248, 40, -3144, -2248, 24	in gene, upstream, in gene, upstream, upstream, in gene	1	1	1	19	40	65.667	3	3_BT-20_VGLL1_hg38::1	86	Gene ASXL1	MDS, MGC71111, KIAA0978, ASXL1, MGC117280, BOPS	additional sex combs like 1, transcriptional regulator
LOC105372590	20	32362609	32393526	30917	-	6	1_PANC10-05_VGLL1_hg38::1::5061, 2_Bewo_VGLL1_hg38::1::19063, 2_Bewo_VGLL1_hg38::1::19064, 3_BT-20_VGLL1_hg38::1::15340, 3_BT-20_VGLL1_hg38::1::15341, 3_BT-20_VGLL1_hg38::1::15342	35126, 37430, 35142, 38326, 37430, 35158	downstream, downstream, downstream, downstream, downstream, downstream	1	1	1	19	40	65.667	3	3_BT-20_VGLL1_hg38::1	86	Gene LOC105372590		uncharacterized LOC105372590
EPHA2	1	16124337	16156087	31750	-	5	1_PANC10-05_VGLL1_hg38::1::52, 2_Bewo_VGLL1_hg38::1::176, 3_BT-20_VGLL1_hg38::1::189, 3_BT-20_VGLL1_hg38::1::190, 3_BT-20_VGLL1_hg38::1::191	10807, 10839, 12119, 10791, 9687	in gene, in gene, in gene, in gene, in gene	1	1	1	24	22	65.5	2	3_BT-20_VGLL1_hg38::1	74	Gene EPHA2	CTPP1, ARCC2, EPHA2, ECK, CTPA, CTRCT6	EPH receptor A2
PPCDC	15	75023555	75050726	27171	+	4	1_PANC10-05_VGLL1_hg38::1::2871, 2_Bewo_VGLL1_hg38::1::11407, 3_BT-20_VGLL1_hg38::1::8999, 3_BT-20_VGLL1_hg38::1::9000	12861, 35037, 12893, 34973	in gene, downstream, in gene, downstream	1	1	1	31.5	41	65.5	2	3_BT-20_VGLL1_hg38::1	76	Gene PPCDC	MDS018, FLJ14585, PPCDC	phosphopantothenoylcysteine decarboxylase
LOC105379494	21	6374075	6376537	2462	-	4	1_PANC10-05_VGLL1_hg38::1::5210, 2_Bewo_VGLL1_hg38::1::19589, 2_Bewo_VGLL1_hg38::1::19590, 3_BT-20_VGLL1_hg38::1::15991	5657, 5625, 3321, 5609	downstream, downstream, downstream, downstream	1	1	1	41	73.5	65.5	2	3_BT-20_VGLL1_hg38::1	108	Gene LOC105379494		uncharacterized LOC105379494
LOC105374530	4	24589191	24598366	9175	-	4	1_PANC10-05_VGLL1_hg38::1::6086, 2_Bewo_VGLL1_hg38::1::23297, 3_BT-20_VGLL1_hg38::1::19094, 3_BT-20_VGLL1_hg38::1::19095	158, 158, 3310, 158	in gene, in gene, in gene, in gene	1	1	1	34	27	65.5	2	3_BT-20_VGLL1_hg38::1	74	Gene LOC105374530		uncharacterized LOC105374530
LOC105377527	4	169059361	169072194	12833	-	4	1_PANC10-05_VGLL1_hg38::1::6368, 1_PANC10-05_VGLL1_hg38::1::6369, 2_Bewo_VGLL1_hg38::1::24578, 3_BT-20_VGLL1_hg38::1::20112	2018, -8030, 2018, 1890	in gene, upstream, in gene, in gene	1	1	1	51.5	40.5	65.5	2	3_BT-20_VGLL1_hg38::1	129	Gene LOC105377527		uncharacterized LOC105377527
MFSD2B	2	24010083	24025874	15791	+	5	1_PANC10-05_VGLL1_hg38::1::4145, 2_Bewo_VGLL1_hg38::1::16055, 2_Bewo_VGLL1_hg38::1::16056, 3_BT-20_VGLL1_hg38::1::12650, 3_BT-20_VGLL1_hg38::1::12651	5597, 1853, 5661, 5629, 11229	in gene, in gene, in gene, in gene, in gene	1	1	1	35.5	38.667	65.333	3	3_BT-20_VGLL1_hg38::1	163	Gene MFSD2B	MFSD2B	major facilitator superfamily domain containing 2B
TXNRD2	22	19875518	19941992	66474	-	6	1_PANC10-05_VGLL1_hg38::1::5265, 2_Bewo_VGLL1_hg38::1::20047, 2_Bewo_VGLL1_hg38::1::20048, 2_Bewo_VGLL1_hg38::1::20049, 3_BT-20_VGLL1_hg38::1::16403, 3_BT-20_VGLL1_hg38::1::16404	60632, 60680, 50248, 6664, 60648, 6632	in gene, in gene, in gene, in gene, in gene, in gene	1	1	1	22.667	85	65.333	3	2_Bewo_VGLL1_hg38::1	166	Gene TXNRD2	TXNRD2, TR3, TR-BETA, TR, TRXR2, SELZ	thioredoxin reductase 2
SLC12A8	3	125082636	125212765	130129	-	20	1_PANC10-05_VGLL1_hg38::1::5669, 1_PANC10-05_VGLL1_hg38::1::5670, 2_Bewo_VGLL1_hg38::1::22058, 2_Bewo_VGLL1_hg38::1::22059, 2_Bewo_VGLL1_hg38::1::22060, 2_Bewo_VGLL1_hg38::1::22061, 2_Bewo_VGLL1_hg38::1::22062, 2_Bewo_VGLL1_hg38::1::22063, 2_Bewo_VGLL1_hg38::1::22064, 2_Bewo_VGLL1_hg38::1::22065, 2_Bewo_VGLL1_hg38::1::22066, 3_BT-20_VGLL1_hg38::1::17979, 3_BT-20_VGLL1_hg38::1::17980, 3_BT-20_VGLL…	83709, 72509, 132925, 86845, 83709, 75101, 71101, 68653, 68253, 2525, -1571, 132893, 95901, 86813, 83645, 75085, 72493, 68573, 58957, -1603	in gene, in gene, downstream, in gene, in gene, in gene, in gene, in gene, in gene, in gene, upstream, downstream, in gene, in gene, in gene, in gene, in gene, in gene, in gene, upstream	1	1	1	10.667	53.083	65.333	12	3_BT-20_VGLL1_hg38::1	200	Gene SLC12A8	FLJ23188, SLC12A8, CCC9, DKFZp686L18248
VTCN1	1	117143587	117270368	126781	-	14	1_PANC10-05_VGLL1_hg38::1::334, 2_Bewo_VGLL1_hg38::1::1740, 2_Bewo_VGLL1_hg38::1::1741, 2_Bewo_VGLL1_hg38::1::1742, 2_Bewo_VGLL1_hg38::1::1743, 2_Bewo_VGLL1_hg38::1::1744, 2_Bewo_VGLL1_hg38::1::1745, 2_Bewo_VGLL1_hg38::1::1746, 3_BT-20_VGLL1_hg38::1::1353, 3_BT-20_VGLL1_hg38::1::1354, 3_BT-20_VGLL1_hg38::1::1355, 3_BT-20_VGLL1_hg38::1::1356, 3_BT-20_VGLL1_hg38::1::1357, 3_BT-20_VGLL1_hg38::1::1358	1216, 132768, 88544, 84656, 68384, 59392, 7200, 1248, 128048, 123104, 59360, 37632, 1248, -1792	in gene, downstream, in gene, in gene, in gene, in gene, in gene, in gene, downstream, in gene, in gene, in gene, in gene, upstream	1	1	1	9.556	54.455	65.182	11	3_BT-20_VGLL1_hg38::1	296	Gene VTCN1	B7h.5, B7-H4, RP11-229A19.4, B7H4, PRO1291, VTCN1, B7X, VCTN1, B7S1, FLJ22418	V-set domain containing T cell activation inhibitor 1
LOC101929476	1	209372042	209379690	7648	+	12	1_PANC10-05_VGLL1_hg38::1::599, 1_PANC10-05_VGLL1_hg38::1::600, 2_Bewo_VGLL1_hg38::1::2820, 2_Bewo_VGLL1_hg38::1::2821, 2_Bewo_VGLL1_hg38::1::2822, 3_BT-20_VGLL1_hg38::1::2269, 3_BT-20_VGLL1_hg38::1::2270, 3_BT-20_VGLL1_hg38::1::2271, 3_BT-20_VGLL1_hg38::1::2272, 3_BT-20_VGLL1_hg38::1::2273, 3_BT-20_VGLL1_hg38::1::2274, 3_BT-20_VGLL1_hg38::1::2275	-7114, 17398, -7498, -7098, 12022, -7146, -4490, 3286, 4086, 12086, 16054, 17382	upstream, downstream, upstream, upstream, downstream, upstream, upstream, in gene, in gene, downstream, downstream, downstream	1	1	1	23.857	21.286	65.143	7	3_BT-20_VGLL1_hg38::1	89	Gene LOC101929476		uncharacterized LOC101929476
MET	7	116672405	116798386	125981	+	21	1_PANC10-05_VGLL1_hg38::1::7929, 1_PANC10-05_VGLL1_hg38::1::7930, 1_PANC10-05_VGLL1_hg38::1::7931, 1_PANC10-05_VGLL1_hg38::1::7932, 2_Bewo_VGLL1_hg38::1::30597, 2_Bewo_VGLL1_hg38::1::30598, 2_Bewo_VGLL1_hg38::1::30599, 2_Bewo_VGLL1_hg38::1::30600, 2_Bewo_VGLL1_hg38::1::30601, 3_BT-20_VGLL1_hg38::1::24793, 3_BT-20_VGLL1_hg38::1::24794, 3_BT-20_VGLL1_hg38::1::24795, 3_BT-20_VGLL1_hg38::1::24796, 3_…	17675, 20363, 34315, 108683, 108651, 111515, 129099, 130187, 134955, -309, 20347, 29835, 34315, 58411, 100299, 104459, 105419, 108715, 111499, 128907, 130187	in gene, in gene, in gene, in gene, in gene, in gene, downstream, downstream, downstream, upstream, in gene, in gene, in gene, in gene, in gene, in gene, in gene, in gene, in gene, downstream, downstream	1	1	1	23.286	28.714	65.143	14	3_BT-20_VGLL1_hg38::1	200	Gene MET	RCCP2, HGFR, MET, c-Met, DFNB97, AUTS9	MET proto-oncogene, receptor tyrosine kinase
RCC1	1	28505943	28539196	33253	+	4	1_PANC10-05_VGLL1_hg38::1::92, 2_Bewo_VGLL1_hg38::1::418, 2_Bewo_VGLL1_hg38::1::419, 3_BT-20_VGLL1_hg38::1::382	21097, 3209, 21129, 21097	in gene, in gene, in gene, in gene	1	1	1	36.5	42.5	65	2	3_BT-20_VGLL1_hg38::1	106	Gene RCC1	RCC1, CHC1, RCC1-I, SNHG3-RCC1	regulator of chromosome condensation 1
LOC102723834	1	225700693	225716434	15741	+	3	1_PANC10-05_VGLL1_hg38::1::675, 2_Bewo_VGLL1_hg38::1::3082, 3_BT-20_VGLL1_hg38::1::2511	-213, 12779, -261	upstream, in gene, upstream	1	1	1	37	68	65	2	3_BT-20_VGLL1_hg38::1	124	Gene LOC102723834		uncharacterized LOC102723834
LOC105376548	11	11152396	11156532	4136	-	3	1_PANC10-05_VGLL1_hg38::1::1255, 2_Bewo_VGLL1_hg38::1::5398, 3_BT-20_VGLL1_hg38::1::4141	8228, 8276, 8212	downstream, downstream, downstream	1	1	1	30	26	65	1	3_BT-20_VGLL1_hg38::1	65	Gene LOC105376548		uncharacterized LOC105376548
IL16	15	81182600	81312763	130163	+	8	1_PANC10-05_VGLL1_hg38::1::2894, 1_PANC10-05_VGLL1_hg38::1::2895, 2_Bewo_VGLL1_hg38::1::11491, 2_Bewo_VGLL1_hg38::1::11492, 3_BT-20_VGLL1_hg38::1::9085, 3_BT-20_VGLL1_hg38::1::9086, 3_BT-20_VGLL1_hg38::1::9087, 3_BT-20_VGLL1_hg38::1::9088	114808, 130680, 99512, 105192, 99512, 114808, 115640, 130680	in gene, downstream, in gene, in gene, in gene, in gene, in gene, downstream	1	1	1	29.8	17.4	65	5	3_BT-20_VGLL1_hg38::1	113	Gene IL16	IL16, prIL-16, FLJ16806, FLJ44234, LCF, PRIL16, FLJ42735, NIL16
LOC101927998	16	73609525	73811427	201902	-	4	1_PANC10-05_VGLL1_hg38::1::3213, 2_Bewo_VGLL1_hg38::1::12584, 3_BT-20_VGLL1_hg38::1::10022, 3_BT-20_VGLL1_hg38::1::10023	159635, 205955, 205955, 159651	in gene, downstream, downstream, in gene	1	1	1	18.5	62.5	65	2	2_Bewo_VGLL1_hg38::1	111	Gene LOC101927998		uncharacterized LOC101927998
C2orf61	2	47086991	47155378	68387	-	4	1_PANC10-05_VGLL1_hg38::1::4278, 2_Bewo_VGLL1_hg38::1::16535, 2_Bewo_VGLL1_hg38::1::16536, 3_BT-20_VGLL1_hg38::1::13044	78354, 78418, 22162, 78418	downstream, downstream, in gene, downstream	1	1	1	41	52.5	65	2	3_BT-20_VGLL1_hg38::1	120	Gene C2orf61	C2orf61, FLJ40172	chromosome 2 open reading frame 61
OSER1	20	44195939	44210906	14967	-	6	1_PANC10-05_VGLL1_hg38::1::5102, 2_Bewo_VGLL1_hg38::1::19289, 2_Bewo_VGLL1_hg38::1::19290, 3_BT-20_VGLL1_hg38::1::15547, 3_BT-20_VGLL1_hg38::1::15548, 3_BT-20_VGLL1_hg38::1::15549	6586, 23322, -9126, 23258, 6618, 1882	in gene, downstream, upstream, downstream, in gene, in gene	1	1	1	35	21.25	65	4	3_BT-20_VGLL1_hg38::1	122	Gene OSER1	OSER1, dJ1183I21.1, C20orf111, HSPC207, Osr1, Perit1	oxidative stress responsive serine-rich 1
RTP2	3	187698259	187716720	18461	-	3	1_PANC10-05_VGLL1_hg38::1::5904, 2_Bewo_VGLL1_hg38::1::22900, 3_BT-20_VGLL1_hg38::1::18693	21760, 21776, 21744	downstream, downstream, downstream	1	1	1	41	76	65	1	2_Bewo_VGLL1_hg38::1	76	Gene RTP2	RTP2, MGC78665, Z3CXXC2	receptor (chemosensory) transporter protein 2
AP5Z1	7	4775631	4794395	18764	+	3	1_PANC10-05_VGLL1_hg38::1::7541, 2_Bewo_VGLL1_hg38::1::29466, 3_BT-20_VGLL1_hg38::1::23704	19249, 19217, 19121	downstream, downstream, downstream	1	1	1	28	125	65	1	2_Bewo_VGLL1_hg38::1	125	Gene AP5Z1	SPG48, KIAA0415, AP5Z1, zeta	adaptor related protein complex 5 zeta 1 subunit
MIR4656	7	4788565	4788639	74	-	3	1_PANC10-05_VGLL1_hg38::1::7541, 2_Bewo_VGLL1_hg38::1::29466, 3_BT-20_VGLL1_hg38::1::23704	-6241, -6209, -6113	upstream, upstream, upstream	1	1	1	28	125	65	1	2_Bewo_VGLL1_hg38::1	125	Gene MIR4656	MIR4656	microRNA 4656
SEMA5A	5	9035026	9546121	511095	-	31	1_PANC10-05_VGLL1_hg38::1::6455, 1_PANC10-05_VGLL1_hg38::1::6456, 2_Bewo_VGLL1_hg38::1::24821, 2_Bewo_VGLL1_hg38::1::24822, 2_Bewo_VGLL1_hg38::1::24823, 2_Bewo_VGLL1_hg38::1::24824, 2_Bewo_VGLL1_hg38::1::24825, 2_Bewo_VGLL1_hg38::1::24826, 2_Bewo_VGLL1_hg38::1::24827, 2_Bewo_VGLL1_hg38::1::24828, 2_Bewo_VGLL1_hg38::1::24829, 2_Bewo_VGLL1_hg38::1::24830, 2_Bewo_VGLL1_hg38::1::24831, 3_BT-20_VGLL1_…	499273, 229257, 280169, 248777, 229897, 229257, 221705, 201049, 198121, 197305, 187225, 186697, 165769, 499273, 372297, 306889, 306281, 248809, 229865, 229257, 221673, 210089, 202825, 201065, 197257, 187273, 186601, 165801, 105481, 62697, 47337	in gene, in gene, in gene, in gene, in gene, in gene, in gene, in gene, in gene, in gene, in gene, in gene, in gene, in gene, in gene, in gene, in gene, in gene, in gene, in gene, in gene, in gene, in gene, in gene, in gene, in gene, in gene, in gene, in gene, in gene, in gene	1	1	1	8.389	39.947	64.947	19	2_Bewo_VGLL1_hg38::1	179	Gene SEMA5A	semF, FLJ12815, SEMAF, SEMA5A
MITF	3	69739435	69968337	228902	+	11	1_PANC10-05_VGLL1_hg38::1::5528, 2_Bewo_VGLL1_hg38::1::21653, 2_Bewo_VGLL1_hg38::1::21654, 3_BT-20_VGLL1_hg38::1::17581, 3_BT-20_VGLL1_hg38::1::17582, 3_BT-20_VGLL1_hg38::1::17583, 3_BT-20_VGLL1_hg38::1::17584, 3_BT-20_VGLL1_hg38::1::17585, 3_BT-20_VGLL1_hg38::1::17586, 3_BT-20_VGLL1_hg38::1::17587, 3_BT-20_VGLL1_hg38::1::17588	30901, 29237, 30933, 22613, 29205, 30837, 31733, 34709, 67621, 128069, 151413	in gene, in gene, in gene, in gene, in gene, in gene, in gene, in gene, in gene, in gene, in gene	1	1	1	8.625	11.5	64.75	8	3_BT-20_VGLL1_hg38::1	151	Gene MITF	WS2, MITF, MI, bHLHe32, WS2A, CMM8	microphthalmia-associated transcription factor
THSD7A	7	11370435	11832198	461763	-	7	1_PANC10-05_VGLL1_hg38::1::7567, 2_Bewo_VGLL1_hg38::1::29537, 3_BT-20_VGLL1_hg38::1::23766, 3_BT-20_VGLL1_hg38::1::23767, 3_BT-20_VGLL1_hg38::1::23768, 3_BT-20_VGLL1_hg38::1::23769, 3_BT-20_VGLL1_hg38::1::23770	115766, 80017, 416934, 291462, 82406, 47302, 45798	in gene, in gene, in gene, in gene, in gene, in gene, in gene	1	1	1	12.714	11.857	64.714	7	3_BT-20_VGLL1_hg38::1	164	Gene THSD7A	THSD7A, KIAA0960	thrombospondin type 1 domain containing 7A
LOC105375824	8	48627871	48635955	8084	-	13	1_PANC10-05_VGLL1_hg38::1::8198, 1_PANC10-05_VGLL1_hg38::1::8199, 1_PANC10-05_VGLL1_hg38::1::8200, 1_PANC10-05_VGLL1_hg38::1::8201, 2_Bewo_VGLL1_hg38::1::31678, 2_Bewo_VGLL1_hg38::1::31679, 2_Bewo_VGLL1_hg38::1::31680, 3_BT-20_VGLL1_hg38::1::25486, 3_BT-20_VGLL1_hg38::1::25487, 3_BT-20_VGLL1_hg38::1::25488, 3_BT-20_VGLL1_hg38::1::25489, 3_BT-20_VGLL1_hg38::1::25490, 3_BT-20_VGLL1_hg38::1::25491	8659, 7187, 5459, -1421, 7219, -1405, -7501, 15827, 13971, 8659, 7219, 5523, -1389	downstream, in gene, in gene, upstream, in gene, upstream, upstream, downstream, downstream, downstream, in gene, in gene, upstream	1	1	1	59.286	29.167	64.714	7	1_PANC10-05_VGLL1_hg38::1	132	Gene LOC105375824		uncharacterized LOC105375824
LOC105378929	1	117815461	117821182	5721	-	4	1_PANC10-05_VGLL1_hg38::1::335, 2_Bewo_VGLL1_hg38::1::1755, 3_BT-20_VGLL1_hg38::1::1367, 3_BT-20_VGLL1_hg38::1::1368	-674, 14958, -738, -5554	upstream, downstream, upstream, upstream	1	1	1	18	8.667	64.667	3	3_BT-20_VGLL1_hg38::1	130	Gene LOC105378929		uncharacterized LOC105378929
MIR6869	20	1392900	1392961	61	-	5	1_PANC10-05_VGLL1_hg38::1::4938, 1_PANC10-05_VGLL1_hg38::1::4939, 2_Bewo_VGLL1_hg38::1::18746, 3_BT-20_VGLL1_hg38::1::15063, 3_BT-20_VGLL1_hg38::1::15064	2897, -7167, -6911, -7183, -9407	downstream, upstream, upstream, upstream, upstream	1	1	1	38.667	17	64.667	3	3_BT-20_VGLL1_hg38::1	108	Gene MIR6869	MIR6869, hsa-mir-6869	microRNA 6869
LOC340184	6	11690060	11723500	33440	+	5	1_PANC10-05_VGLL1_hg38::1::7060, 2_Bewo_VGLL1_hg38::1::27330, 3_BT-20_VGLL1_hg38::1::22047, 3_BT-20_VGLL1_hg38::1::22048, 3_BT-20_VGLL1_hg38::1::22049	-4524, -4492, -7244, -4492, 39124	upstream, upstream, upstream, upstream, downstream	1	1	1	28	17	64.667	3	3_BT-20_VGLL1_hg38::1	92	Gene LOC340184		uncharacterized LOC340184
STARD13	13	33103135	33676835	573700	-	27	1_PANC10-05_VGLL1_hg38::1::2233, 1_PANC10-05_VGLL1_hg38::1::2234, 1_PANC10-05_VGLL1_hg38::1::2235, 1_PANC10-05_VGLL1_hg38::1::2236, 2_Bewo_VGLL1_hg38::1::8749, 2_Bewo_VGLL1_hg38::1::8750, 2_Bewo_VGLL1_hg38::1::8751, 2_Bewo_VGLL1_hg38::1::8752, 2_Bewo_VGLL1_hg38::1::8753, 3_BT-20_VGLL1_hg38::1::6885, 3_BT-20_VGLL1_hg38::1::6886, 3_BT-20_VGLL1_hg38::1::6887, 3_BT-20_VGLL1_hg38::1::6888, 3_BT-20_VGL…	550499, 440707, 413123, 181763, 558259, 550467, 468035, 458627, 229539, 556675, 550467, 524259, 468067, 462467, 458659, 441603, 440707, 425475, 413155, 396739, 391011, 231651, 229603, 193155, 181811, 42531, 39395	in gene, in gene, in gene, in gene, in gene, in gene, in gene, in gene, in gene, in gene, in gene, in gene, in gene, in gene, in gene, in gene, in gene, in gene, in gene, in gene, in gene, in gene, in gene, in gene, in gene, in gene, in gene	1	1	1	13.5	12.842	64.579	19	3_BT-20_VGLL1_hg38::1	154	Gene STARD13	GT650, STARD13, DLC2, FLJ37385, ARHGAP37, LINC00464	StAR related lipid transfer domain containing 13
PAPD7	5	6713953	6757048	43095	+	11	1_PANC10-05_VGLL1_hg38::1::6451, 1_PANC10-05_VGLL1_hg38::1::6452, 2_Bewo_VGLL1_hg38::1::24810, 2_Bewo_VGLL1_hg38::1::24811, 2_Bewo_VGLL1_hg38::1::24812, 2_Bewo_VGLL1_hg38::1::24813, 2_Bewo_VGLL1_hg38::1::24814, 3_BT-20_VGLL1_hg38::1::20317, 3_BT-20_VGLL1_hg38::1::20318, 3_BT-20_VGLL1_hg38::1::20319, 3_BT-20_VGLL1_hg38::1::20320	45711, 52799, 2623, 10335, 22255, 45727, 52927, -9409, 40671, 45727, 52831	downstream, downstream, in gene, in gene, in gene, downstream, downstream, upstream, in gene, downstream, downstream	1	1	1	16.286	50.143	64.571	7	3_BT-20_VGLL1_hg38::1	185	Gene PAPD7	TRF4-1, POLK, POLS, TUTASE5, LAK-1, TRF4, LAK1, PAPD7, TRF41	PAP associated domain containing 7
VAV2	9	133761894	133992374	230480	-	14	1_PANC10-05_VGLL1_hg38::1::9074, 2_Bewo_VGLL1_hg38::1::34078, 2_Bewo_VGLL1_hg38::1::34079, 2_Bewo_VGLL1_hg38::1::34080, 2_Bewo_VGLL1_hg38::1::34081, 2_Bewo_VGLL1_hg38::1::34082, 2_Bewo_VGLL1_hg38::1::34083, 2_Bewo_VGLL1_hg38::1::34084, 2_Bewo_VGLL1_hg38::1::34085, 3_BT-20_VGLL1_hg38::1::27583, 3_BT-20_VGLL1_hg38::1::27584, 3_BT-20_VGLL1_hg38::1::27585, 3_BT-20_VGLL1_hg38::1::27586, 3_BT-20_VGLL1_…	118102, 238486, 237878, 136342, 128150, 118166, 111126, 108278, 25206, 136342, 118134, 111094, 25190, 20246	in gene, downstream, downstream, in gene, in gene, in gene, in gene, in gene, in gene, in gene, in gene, in gene, in gene, in gene	1	1	1	10.556	70.222	64.556	9	2_Bewo_VGLL1_hg38::1	175	Gene VAV2	VAV2	vav guanine nucleotide exchange factor 2
LRRC42	1	53946326	53968168	21842	+	5	1_PANC10-05_VGLL1_hg38::1::153, 2_Bewo_VGLL1_hg38::1::884, 2_Bewo_VGLL1_hg38::1::885, 3_BT-20_VGLL1_hg38::1::652, 3_BT-20_VGLL1_hg38::1::653	11066, -3686, 11098, -3670, 11066	in gene, upstream, in gene, upstream, in gene	1	1	1	35.5	90.5	64.5	2	2_Bewo_VGLL1_hg38::1	129	Gene LRRC42	dJ167A19.4, MGC8974, LRRC42	leucine rich repeat containing 42
LOC101928008	11	9839142	9929263	90121	+	6	1_PANC10-05_VGLL1_hg38::1::1247, 2_Bewo_VGLL1_hg38::1::5360, 2_Bewo_VGLL1_hg38::1::5361, 2_Bewo_VGLL1_hg38::1::5362, 3_BT-20_VGLL1_hg38::1::4104, 3_BT-20_VGLL1_hg38::1::4105	67034, -4678, 67034, 80458, -70, 67034	in gene, upstream, in gene, in gene, upstream, in gene	1	1	1	17	64.25	64.5	4	3_BT-20_VGLL1_hg38::1	221	Gene LOC101928008	RP11-1H15.2	uncharacterized LOC101928008
SLC7A6	16	68263830	68301823	37993	+	6	1_PANC10-05_VGLL1_hg38::1::3178, 2_Bewo_VGLL1_hg38::1::12443, 2_Bewo_VGLL1_hg38::1::12444, 3_BT-20_VGLL1_hg38::1::9891, 3_BT-20_VGLL1_hg38::1::9892, 3_BT-20_VGLL1_hg38::1::9893	1578, 1418, 28042, -5558, 1514, 16042	in gene, in gene, in gene, upstream, in gene, in gene	1	1	1	13	103.75	64.5	4	2_Bewo_VGLL1_hg38::1	202	Gene SLC7A6	LAT-2, LAT3, SLC7A6, y+LAT-2, DKFZp686K15246, KIAA0245
C2orf54	2	240886048	240896889	10841	-	8	1_PANC10-05_VGLL1_hg38::1::4932, 1_PANC10-05_VGLL1_hg38::1::4933, 1_PANC10-05_VGLL1_hg38::1::4934, 2_Bewo_VGLL1_hg38::1::18721, 2_Bewo_VGLL1_hg38::1::18722, 3_BT-20_VGLL1_hg38::1::15046, 3_BT-20_VGLL1_hg38::1::15047, 3_BT-20_VGLL1_hg38::1::15048	3289, 729, -1607, 729, -6087, 3225, 729, -1607	in gene, in gene, upstream, in gene, upstream, in gene, in gene, upstream	1	1	1	56.5	42.25	64.5	4	3_BT-20_VGLL1_hg38::1	166	Gene C2orf54	FLJ22671, C2orf54, MGC150431, MGC150432	chromosome 2 open reading frame 54
LOC101928007	4	158179052	158182737	3685	-	4	1_PANC10-05_VGLL1_hg38::1::6334, 2_Bewo_VGLL1_hg38::1::24463, 3_BT-20_VGLL1_hg38::1::20042, 3_BT-20_VGLL1_hg38::1::20043	6481, 6465, 6481, 5745	downstream, downstream, downstream, downstream	1	1	1	26	18.5	64.5	2	3_BT-20_VGLL1_hg38::1	75	Gene LOC101928007		uncharacterized LOC101928007
FZD6	8	103298433	103332866	34433	+	4	1_PANC10-05_VGLL1_hg38::1::8408, 2_Bewo_VGLL1_hg38::1::32147, 2_Bewo_VGLL1_hg38::1::32148, 3_BT-20_VGLL1_hg38::1::25886	10191, 10255, 43167, 10239	in gene, in gene, downstream, in gene	1	1	1	25	75	64.5	2	3_BT-20_VGLL1_hg38::1	119	Gene FZD6	NDNC10, FZ6, HFZ6, FZD6, FZ-6	frizzled class receptor 6
LY6E	8	143018485	143022410	3925	+	4	1_PANC10-05_VGLL1_hg38::1::8639, 2_Bewo_VGLL1_hg38::1::32532, 2_Bewo_VGLL1_hg38::1::32533, 3_BT-20_VGLL1_hg38::1::26351	-2421, -2421, -1877, -2389	upstream, upstream, upstream, upstream	1	1	1	15.5	85.5	64.5	2	2_Bewo_VGLL1_hg38::1	114	Gene LY6E	TSA-1, SCA2, LY6E, SCA-2, RIGE, RIG-E	lymphocyte antigen 6 complex, locus E
LOC105376220	9	112028538	112031297	2759	-	8	1_PANC10-05_VGLL1_hg38::1::8976, 1_PANC10-05_VGLL1_hg38::1::8977, 2_Bewo_VGLL1_hg38::1::33693, 2_Bewo_VGLL1_hg38::1::33694, 2_Bewo_VGLL1_hg38::1::33695, 3_BT-20_VGLL1_hg38::1::27279, 3_BT-20_VGLL1_hg38::1::27280, 3_BT-20_VGLL1_hg38::1::27281	10401, 1153, 2129, 1137, -6047, 10401, 1121, -6143	downstream, in gene, in gene, in gene, upstream, downstream, in gene, upstream	1	1	1	36.25	35.75	64.5	4	3_BT-20_VGLL1_hg38::1	139	Gene LOC105376220		uncharacterized LOC105376220
SPNS3	17	4433924	4488204	54280	+	10	1_PANC10-05_VGLL1_hg38::1::3301, 1_PANC10-05_VGLL1_hg38::1::3302, 1_PANC10-05_VGLL1_hg38::1::3303, 2_Bewo_VGLL1_hg38::1::12879, 2_Bewo_VGLL1_hg38::1::12880, 3_BT-20_VGLL1_hg38::1::10350, 3_BT-20_VGLL1_hg38::1::10351, 3_BT-20_VGLL1_hg38::1::10352, 3_BT-20_VGLL1_hg38::1::10353, 3_BT-20_VGLL1_hg38::1::10354	10972, 42684, 49692, 41228, 56988, 42716, 49724, 56956, 59132, 63612	in gene, in gene, in gene, in gene, downstream, in gene, in gene, downstream, downstream, downstream	1	1	1	20.714	40.857	64.429	7	2_Bewo_VGLL1_hg38::1	178	Gene SPNS3	SPNS3, MGC29671	spinster homolog 3 (Drosophila)
LOC105371385	16	85520673	85522866	2193	-	8	1_PANC10-05_VGLL1_hg38::1::3258, 2_Bewo_VGLL1_hg38::1::12722, 2_Bewo_VGLL1_hg38::1::12723, 2_Bewo_VGLL1_hg38::1::12724, 2_Bewo_VGLL1_hg38::1::12725, 3_BT-20_VGLL1_hg38::1::10225, 3_BT-20_VGLL1_hg38::1::10226, 3_BT-20_VGLL1_hg38::1::10227	7826, 7666, 1810, -1854, -3790, 7682, 1842, -1902	downstream, downstream, in gene, upstream, upstream, downstream, in gene, upstream	1	1	1	25.333	81.5	64.25	4	2_Bewo_VGLL1_hg38::1	169	Gene LOC105371385		uncharacterized LOC105371385
C2CD2	21	41885110	41953957	68847	-	11	1_PANC10-05_VGLL1_hg38::1::5250, 1_PANC10-05_VGLL1_hg38::1::5251, 2_Bewo_VGLL1_hg38::1::19944, 2_Bewo_VGLL1_hg38::1::19945, 3_BT-20_VGLL1_hg38::1::16306, 3_BT-20_VGLL1_hg38::1::16307, 3_BT-20_VGLL1_hg38::1::16308, 3_BT-20_VGLL1_hg38::1::16309, 3_BT-20_VGLL1_hg38::1::16310, 3_BT-20_VGLL1_hg38::1::16311, 3_BT-20_VGLL1_hg38::1::16312	62629, -4347, -2395, -4347, 62693, 58693, 27381, 21797, -2411, -4315, -5499	in gene, upstream, upstream, upstream, in gene, in gene, in gene, in gene, upstream, upstream, upstream	1	1	1	17.857	20	64.143	7	3_BT-20_VGLL1_hg38::1	114	Gene C2CD2	DKFZp686O198, MGC71445, C21orf25, C21orf258, DKFZp586F0422, C2CD2, TMEM24L	C2 calcium-dependent domain containing 2
EFNA1	1	155127873	155134910	7037	+	10	1_PANC10-05_VGLL1_hg38::1::386, 1_PANC10-05_VGLL1_hg38::1::387, 2_Bewo_VGLL1_hg38::1::1923, 2_Bewo_VGLL1_hg38::1::1924, 2_Bewo_VGLL1_hg38::1::1925, 2_Bewo_VGLL1_hg38::1::1926, 2_Bewo_VGLL1_hg38::1::1927, 3_BT-20_VGLL1_hg38::1::1552, 3_BT-20_VGLL1_hg38::1::1553, 3_BT-20_VGLL1_hg38::1::1554	-3201, 2095, -10049, -7473, -3105, -2177, 2127, -3137, -1121, 2079	upstream, in gene, upstream, upstream, upstream, upstream, in gene, upstream, upstream, in gene	1	1	1	12.167	53.5	64	6	3_BT-20_VGLL1_hg38::1	184	Gene EFNA1	TNFAIP4, EFNA1, ECKLG, EFL1, EPLG1, B61, LERK1	ephrin-A1
ATP1A2	1	160115730	160143591	27861	+	3	1_PANC10-05_VGLL1_hg38::1::409, 2_Bewo_VGLL1_hg38::1::2017, 3_BT-20_VGLL1_hg38::1::1612	9246, 9198, 9230	in gene, in gene, in gene	1	1	1	75	36	64	1	1_PANC10-05_VGLL1_hg38::1	75	Gene ATP1A2	FHM2, ATP1A2, MHP2, MGC59864	ATPase Na+/K+ transporting subunit alpha 2
OR5B3	11	58402465	58403409	944	-	4	1_PANC10-05_VGLL1_hg38::1::1393, 2_Bewo_VGLL1_hg38::1::5781, 3_BT-20_VGLL1_hg38::1::4594, 3_BT-20_VGLL1_hg38::1::4595	8977, 9009, 10513, 9009	downstream, downstream, downstream, downstream	1	1	1	41.5	38.5	64	2	3_BT-20_VGLL1_hg38::1	104	Gene OR5B3	OR5B13, OST129, OR5B3, OR11-239	olfactory receptor family 5 subfamily B member 3
LRP6	12	12116025	12267007	150982	-	4	1_PANC10-05_VGLL1_hg38::1::1728, 2_Bewo_VGLL1_hg38::1::7011, 2_Bewo_VGLL1_hg38::1::7012, 3_BT-20_VGLL1_hg38::1::5631	-161, 87551, -161, -145	upstream, in gene, upstream, upstream	1	1	1	33.5	68.5	64	2	3_BT-20_VGLL1_hg38::1	125	Gene LRP6	FLJ90421, LRP6, FLJ90062, ADCAD2, STHAG7	LDL receptor related protein 6
TRP-AGG2-3	14	20609336	20609407	71	-	3	1_PANC10-05_VGLL1_hg38::1::2342, 2_Bewo_VGLL1_hg38::1::9459, 3_BT-20_VGLL1_hg38::1::7452	-4097, -4129, -4129	upstream, upstream, upstream	1	1	1	56	91	64	1	2_Bewo_VGLL1_hg38::1	91	Gene TRP-AGG2-3	TRP-AGG2-3, TRNAP1, TRP1, TRNP1, TRP-AGG2-5	transfer RNA-Pro (AGG) 2-5
TRL-AAG2-1	14	20610132	20610213	81	+	3	1_PANC10-05_VGLL1_hg38::1::2342, 2_Bewo_VGLL1_hg38::1::9459, 3_BT-20_VGLL1_hg38::1::7452	3372, 3404, 3404	downstream, downstream, downstream	1	1	1	56	91	64	1	2_Bewo_VGLL1_hg38::1	91	Gene TRL-AAG2-1	TRL-AAG2-3, TRL-AAG2-1, TRL1, TRNAL1, TRNP1	transfer RNA-Leu (AAG) 2-3
TRP-AGG2-4	14	20613401	20613472	71	-	3	1_PANC10-05_VGLL1_hg38::1::2342, 2_Bewo_VGLL1_hg38::1::9459, 3_BT-20_VGLL1_hg38::1::7452	-32, -64, -64	upstream, upstream, upstream	1	1	1	56	91	64	1	2_Bewo_VGLL1_hg38::1	91	Gene TRP-AGG2-4	TRP-AGG2-4, TRP2, TRNAP2, TRNP1, TRP-AGG2-6	transfer RNA-Pro (AGG) 2-6
TRT-TGT3-1	14	20613790	20613862	72	-	3	1_PANC10-05_VGLL1_hg38::1::2342, 2_Bewo_VGLL1_hg38::1::9459, 3_BT-20_VGLL1_hg38::1::7452	358, 326, 326	downstream, downstream, downstream	1	1	1	56	91	64	1	2_Bewo_VGLL1_hg38::1	91	Gene TRT-TGT3-1	TRT-TGT3-1, TRT2, TRNAT2	transfer RNA-Thr (TGT) 3-1
CNGB1	16	57882340	57979295	96955	-	4	1_PANC10-05_VGLL1_hg38::1::3151, 2_Bewo_VGLL1_hg38::1::12359, 2_Bewo_VGLL1_hg38::1::12360, 3_BT-20_VGLL1_hg38::1::9804	85183, 85167, 191, 85183	in gene, in gene, in gene, in gene	1	1	1	38	47	64	2	3_BT-20_VGLL1_hg38::1	126	Gene CNGB1	CNCG3L, RP45, CNCG4, CNGB1, RCNCbeta, CNG4, CNGB1B, GAR1, RCNCb, CNCG2, RCNC2, GARP, GARP2	cyclic nucleotide gated channel beta 1
PLSCR1	3	146515178	146544841	29663	-	3	1_PANC10-05_VGLL1_hg38::1::5757, 2_Bewo_VGLL1_hg38::1::22412, 3_BT-20_VGLL1_hg38::1::18255	38089, 7865, 38057	downstream, in gene, downstream	1	1	1	32	31.5	64	2	3_BT-20_VGLL1_hg38::1	64	Gene PLSCR1	MMTRA1B, PLSCR1	phospholipid scramblase 1
OR5V1	6	29355230	29457067	101837	-	4	1_PANC10-05_VGLL1_hg38::1::7137, 2_Bewo_VGLL1_hg38::1::27661, 3_BT-20_VGLL1_hg38::1::22313, 3_BT-20_VGLL1_hg38::1::22314	-8405, -8437, 9227, -8405	upstream, upstream, in gene, upstream	1	1	1	23	20.5	64	2	3_BT-20_VGLL1_hg38::1	79	Gene OR5V1	6M1-21, OR5V1, hs6M1-21	olfactory receptor family 5 subfamily V member 1
OR2H1	6	29457133	29464322	7189	+	4	1_PANC10-05_VGLL1_hg38::1::7137, 2_Bewo_VGLL1_hg38::1::27661, 3_BT-20_VGLL1_hg38::1::22313, 3_BT-20_VGLL1_hg38::1::22314	8339, 8371, -9293, 8339	downstream, downstream, upstream, downstream	1	1	1	23	20.5	64	2	3_BT-20_VGLL1_hg38::1	79	Gene OR2H1	OR2H6, OR2H8, HS6M1-16, 6M1-16, OLFR42A-9004-14, dJ994E9.4, OR6-2, OR2H1	olfactory receptor family 2 subfamily H member 1
LINC01333	5	74322486	74328357	5871	+	9	1_PANC10-05_VGLL1_hg38::1::6652, 1_PANC10-05_VGLL1_hg38::1::6653, 2_Bewo_VGLL1_hg38::1::25557, 2_Bewo_VGLL1_hg38::1::25558, 2_Bewo_VGLL1_hg38::1::25559, 3_BT-20_VGLL1_hg38::1::20937, 3_BT-20_VGLL1_hg38::1::20938, 3_BT-20_VGLL1_hg38::1::20939, 3_BT-20_VGLL1_hg38::1::20940	-6230, 4682, -7414, -6070, 4650, -7414, -6070, 3578, 4650	upstream, in gene, upstream, upstream, in gene, upstream, upstream, in gene, in gene	1	1	1	31.5	48.25	63.75	4	2_Bewo_VGLL1_hg38::1	101	Gene LINC01333	LINC01333	long intergenic non-protein coding RNA 1333
SVIL	10	29457338	29736935	279597	-	18	1_PANC10-05_VGLL1_hg38::1::845, 2_Bewo_VGLL1_hg38::1::3999, 2_Bewo_VGLL1_hg38::1::4000, 2_Bewo_VGLL1_hg38::1::4001, 2_Bewo_VGLL1_hg38::1::4002, 2_Bewo_VGLL1_hg38::1::4003, 2_Bewo_VGLL1_hg38::1::4004, 3_BT-20_VGLL1_hg38::1::3273, 3_BT-20_VGLL1_hg38::1::3274, 3_BT-20_VGLL1_hg38::1::3275, 3_BT-20_VGLL1_hg38::1::3276, 3_BT-20_VGLL1_hg38::1::3277, 3_BT-20_VGLL1_hg38::1::3278, 3_BT-20_VGLL1_hg38::1::32…	77863, 210087, 149095, 147783, 115591, 37111, 18247, 265767, 265319, 153079, 149159, 147831, 146695, 106599, 77831, 68167, 37095, 17735	in gene, in gene, in gene, in gene, in gene, in gene, in gene, in gene, in gene, in gene, in gene, in gene, in gene, in gene, in gene, in gene, in gene, in gene	1	1	1	8.385	27.75	63.692	13	3_BT-20_VGLL1_hg38::1	152	Gene SVIL	SVIL, DKFZp686A17191	supervillin
ZC3H4	19	47064187	47113752	49565	-	10	1_PANC10-05_VGLL1_hg38::1::4011, 1_PANC10-05_VGLL1_hg38::1::4012, 2_Bewo_VGLL1_hg38::1::15559, 2_Bewo_VGLL1_hg38::1::15560, 2_Bewo_VGLL1_hg38::1::15561, 2_Bewo_VGLL1_hg38::1::15562, 3_BT-20_VGLL1_hg38::1::12228, 3_BT-20_VGLL1_hg38::1::12229, 3_BT-20_VGLL1_hg38::1::12230, 3_BT-20_VGLL1_hg38::1::12231	54808, 34104, 54808, 51384, 34168, -8776, 51352, 34136, 19608, -8808	downstream, in gene, downstream, downstream, in gene, upstream, downstream, in gene, in gene, upstream	1	1	1	21	78.4	63.6	5	2_Bewo_VGLL1_hg38::1	187	Gene ZC3H4	ZC3H4, KIAA1064, C19orf7	zinc finger CCCH-type containing 4
DCDC2	6	24171755	24383292	211537	-	4	1_PANC10-05_VGLL1_hg38::1::7121, 2_Bewo_VGLL1_hg38::1::27581, 3_BT-20_VGLL1_hg38::1::22265, 3_BT-20_VGLL1_hg38::1::22266	69740, 69724, 69692, 50748	in gene, in gene, in gene, in gene	1	1	1	25	99	63.5	2	2_Bewo_VGLL1_hg38::1	197	Gene DCDC2	RU2, DCDC2, DCDC2A, RU2S, DFNB66, NPHP19	doublecortin domain containing 2
LOC105377923	6	105637105	105893062	255957	-	9	1_PANC10-05_VGLL1_hg38::1::7359, 2_Bewo_VGLL1_hg38::1::28495, 2_Bewo_VGLL1_hg38::1::28496, 2_Bewo_VGLL1_hg38::1::28497, 3_BT-20_VGLL1_hg38::1::22921, 3_BT-20_VGLL1_hg38::1::22922, 3_BT-20_VGLL1_hg38::1::22923, 3_BT-20_VGLL1_hg38::1::22924, 3_BT-20_VGLL1_hg38::1::22925	129398, 215206, 10070, -3386, 129414, 122918, 60582, 10022, -3338	in gene, in gene, in gene, upstream, in gene, in gene, in gene, in gene, upstream	1	1	1	7.5	47	63.5	6	3_BT-20_VGLL1_hg38::1	173	Gene LOC105377923		uncharacterized LOC105377923
SLC1A3	5	36606355	36688334	81979	+	26	1_PANC10-05_VGLL1_hg38::1::6517, 1_PANC10-05_VGLL1_hg38::1::6518, 2_Bewo_VGLL1_hg38::1::25127, 2_Bewo_VGLL1_hg38::1::25128, 2_Bewo_VGLL1_hg38::1::25129, 2_Bewo_VGLL1_hg38::1::25130, 2_Bewo_VGLL1_hg38::1::25131, 2_Bewo_VGLL1_hg38::1::25132, 2_Bewo_VGLL1_hg38::1::25133, 2_Bewo_VGLL1_hg38::1::25134, 2_Bewo_VGLL1_hg38::1::25135, 2_Bewo_VGLL1_hg38::1::25136, 2_Bewo_VGLL1_hg38::1::25137, 2_Bewo_VGLL1_h…	31837, 40509, -9395, 1165, 7085, 23597, 29869, 31277, 31869, 38541, 40461, 42285, 54189, 60813, 61645, 2029, 7053, 29853, 31853, 50397, 51341, 54189, 58557, 60845, 61613, 84189	in gene, in gene, upstream, in gene, in gene, in gene, in gene, in gene, in gene, in gene, in gene, in gene, in gene, in gene, in gene, in gene, in gene, in gene, in gene, in gene, in gene, in gene, in gene, in gene, in gene, downstream	1	1	1	9.294	67.444	63.444	18	2_Bewo_VGLL1_hg38::1	223	Gene SLC1A3	FLJ25094, GLAST, GLAST1, SLC1A3, EA6, EAAT1
LOC105378608	1	3546961	3550526	3565	+	4	1_PANC10-05_VGLL1_hg38::1::8, 2_Bewo_VGLL1_hg38::1::16, 3_BT-20_VGLL1_hg38::1::21, 3_BT-20_VGLL1_hg38::1::22	-3473, 1487, -3473, 1423	upstream, in gene, upstream, in gene	1	1	1	20.5	25.5	63	2	3_BT-20_VGLL1_hg38::1	91	Gene LOC105378608		uncharacterized LOC105378608
DCST2	1	155017448	155033781	16333	-	6	1_PANC10-05_VGLL1_hg38::1::385, 2_Bewo_VGLL1_hg38::1::1920, 2_Bewo_VGLL1_hg38::1::1921, 3_BT-20_VGLL1_hg38::1::1546, 3_BT-20_VGLL1_hg38::1::1547, 3_BT-20_VGLL1_hg38::1::1548	6997, 11429, 6981, 16341, 11413, 6965	in gene, in gene, in gene, downstream, in gene, in gene	1	1	1	22	43.667	63	3	3_BT-20_VGLL1_hg38::1	85	Gene DCST2	DCST2, FLJ32934	DC-STAMP domain containing 2
LOC105369466	11	104671229	104696722	25493	+	3	1_PANC10-05_VGLL1_hg38::1::1567, 2_Bewo_VGLL1_hg38::1::6346, 3_BT-20_VGLL1_hg38::1::5059	-1997, -1981, -1981	upstream, upstream, upstream	1	1	1	43	39	63	1	3_BT-20_VGLL1_hg38::1	63	Gene LOC105369466		uncharacterized LOC105369466
LINC00370	13	109282027	109287470	5443	+	3	1_PANC10-05_VGLL1_hg38::1::2324, 2_Bewo_VGLL1_hg38::1::9370, 3_BT-20_VGLL1_hg38::1::7371	-7723, -7675, -7659	upstream, upstream, upstream	1	1	1	28	43	63	1	3_BT-20_VGLL1_hg38::1	63	Gene LINC00370	LINC00370	long intergenic non-protein coding RNA 370
NSD1	5	177133025	177300213	167188	+	4	1_PANC10-05_VGLL1_hg38::1::6991, 1_PANC10-05_VGLL1_hg38::1::6992, 2_Bewo_VGLL1_hg38::1::27031, 3_BT-20_VGLL1_hg38::1::21849	61375, 168799, 61375, 61375	in gene, downstream, in gene, in gene	1	1	1	52	32.5	63	2	3_BT-20_VGLL1_hg38::1	89	Gene NSD1	ARA267, NSD1, FLJ44628, DKFZp666C163, SOTOS1, STO, FLJ10684, SOTOS, KMT3B, FLJ22263	nuclear receptor binding SET domain protein 1
DFNA5	7	24698355	24758020	59665	-	9	1_PANC10-05_VGLL1_hg38::1::7622, 1_PANC10-05_VGLL1_hg38::1::7623, 2_Bewo_VGLL1_hg38::1::29644, 2_Bewo_VGLL1_hg38::1::29645, 2_Bewo_VGLL1_hg38::1::29646, 3_BT-20_VGLL1_hg38::1::23926, 3_BT-20_VGLL1_hg38::1::23927, 3_BT-20_VGLL1_hg38::1::23928, 3_BT-20_VGLL1_hg38::1::23929	57508, 56292, 24132, 23508, 5732, 57444, 56228, 45604, 36100	in gene, in gene, in gene, in gene, in gene, in gene, in gene, in gene, in gene	1	1	1	18.857	22.429	63	7	3_BT-20_VGLL1_hg38::1	98	Gene DFNA5	ICERE-1, DFNA5	deafness, autosomal dominant 5
ASAP2	2	9206765	9405683	198918	+	21	1_PANC10-05_VGLL1_hg38::1::4075, 1_PANC10-05_VGLL1_hg38::1::4076, 1_PANC10-05_VGLL1_hg38::1::4077, 1_PANC10-05_VGLL1_hg38::1::4078, 1_PANC10-05_VGLL1_hg38::1::4079, 1_PANC10-05_VGLL1_hg38::1::4080, 1_PANC10-05_VGLL1_hg38::1::4081, 2_Bewo_VGLL1_hg38::1::15845, 2_Bewo_VGLL1_hg38::1::15846, 2_Bewo_VGLL1_hg38::1::15847, 2_Bewo_VGLL1_hg38::1::15848, 2_Bewo_VGLL1_hg38::1::15849, 3_BT-20_VGLL1_hg38::1::…	28147, 45107, 80563, 81059, 106867, 108659, 180403, 26387, 81027, 85779, 108627, 180451, 26339, 28147, 45075, 81027, 81651, 85811, 103763, 108691, 180115	in gene, in gene, in gene, in gene, in gene, in gene, in gene, in gene, in gene, in gene, in gene, in gene, in gene, in gene, in gene, in gene, in gene, in gene, in gene, in gene, in gene	1	1	1	43.273	39.818	62.909	11	3_BT-20_VGLL1_hg38::1	134	Gene ASAP2	PAG3, CENTB3, KIAA0400, PAP, ASAP2, DDEF2, SHAG1, Pap-alpha, AMAP2, FLJ42910	ArfGAP with SH3 domain, ankyrin repeat and PH domain 2
SDC4	20	45325285	45348424	23139	-	15	1_PANC10-05_VGLL1_hg38::1::5112, 1_PANC10-05_VGLL1_hg38::1::5113, 2_Bewo_VGLL1_hg38::1::19321, 2_Bewo_VGLL1_hg38::1::19322, 2_Bewo_VGLL1_hg38::1::19323, 2_Bewo_VGLL1_hg38::1::19324, 3_BT-20_VGLL1_hg38::1::15579, 3_BT-20_VGLL1_hg38::1::15580, 3_BT-20_VGLL1_hg38::1::15581, 3_BT-20_VGLL1_hg38::1::15582, 3_BT-20_VGLL1_hg38::1::15583, 3_BT-20_VGLL1_hg38::1::15584, 3_BT-20_VGLL1_hg38::1::15585, 3_BT-20…	10504, 2664, 16936, 2600, 1352, -6296, 26376, 18664, 11656, 10536, 5992, 4008, 2696, 1336, -9048	in gene, in gene, in gene, in gene, in gene, upstream, downstream, in gene, in gene, in gene, in gene, in gene, in gene, in gene, upstream	1	1	1	16.636	22.727	62.909	11	3_BT-20_VGLL1_hg38::1	144	Gene SDC4	SDC4, MGC22217, SYND4	syndecan 4
AMOTL1	11	94706436	94876753	170317	+	16	1_PANC10-05_VGLL1_hg38::1::1539, 1_PANC10-05_VGLL1_hg38::1::1540, 1_PANC10-05_VGLL1_hg38::1::1541, 1_PANC10-05_VGLL1_hg38::1::1542, 2_Bewo_VGLL1_hg38::1::6275, 2_Bewo_VGLL1_hg38::1::6276, 2_Bewo_VGLL1_hg38::1::6277, 2_Bewo_VGLL1_hg38::1::6278, 2_Bewo_VGLL1_hg38::1::6279, 2_Bewo_VGLL1_hg38::1::6280, 3_BT-20_VGLL1_hg38::1::4973, 3_BT-20_VGLL1_hg38::1::4974, 3_BT-20_VGLL1_hg38::1::4975, 3_BT-20_VGLL…	31084, 40892, 61740, 126396, 31036, 40892, 41468, 54044, 69932, 126284, 22236, 31004, 41468, 43164, 126332, 173916	in gene, in gene, in gene, in gene, in gene, in gene, in gene, in gene, in gene, in gene, in gene, in gene, in gene, in gene, in gene, downstream	1	1	1	21.333	23	62.889	9	3_BT-20_VGLL1_hg38::1	159	Gene AMOTL1	JEAP, AMOTL1	angiomotin like 1
CDH1	16	68737292	68835542	98250	+	28	1_PANC10-05_VGLL1_hg38::1::3182, 1_PANC10-05_VGLL1_hg38::1::3183, 1_PANC10-05_VGLL1_hg38::1::3184, 1_PANC10-05_VGLL1_hg38::1::3185, 1_PANC10-05_VGLL1_hg38::1::3186, 1_PANC10-05_VGLL1_hg38::1::3187, 2_Bewo_VGLL1_hg38::1::12457, 2_Bewo_VGLL1_hg38::1::12458, 2_Bewo_VGLL1_hg38::1::12459, 2_Bewo_VGLL1_hg38::1::12460, 2_Bewo_VGLL1_hg38::1::12461, 2_Bewo_VGLL1_hg38::1::12462, 2_Bewo_VGLL1_hg38::1::12463…	-4844, 9844, 18948, 41620, 53108, 86292, -4764, 37124, 53076, 53812, 55860, 61460, 63220, 65076, 70228, 71108, 74004, 86292, -4812, 7604, 9828, 18996, 28260, 41732, 53012, 55892, 63156, 86292	upstream, in gene, in gene, in gene, in gene, in gene, upstream, in gene, in gene, in gene, in gene, in gene, in gene, in gene, in gene, in gene, in gene, in gene, upstream, in gene, in gene, in gene, in gene, in gene, in gene, in gene, in gene, in gene	1	1	1	18.471	53.529	62.588	17	3_BT-20_VGLL1_hg38::1	197	Gene CDH1	CDH1, CDHE, ECAD, Arc-1, LCAM, CD324, UVO	cadherin 1
TGFB2	1	218345334	218444619	99285	+	9	1_PANC10-05_VGLL1_hg38::1::635, 1_PANC10-05_VGLL1_hg38::1::636, 2_Bewo_VGLL1_hg38::1::2975, 2_Bewo_VGLL1_hg38::1::2976, 3_BT-20_VGLL1_hg38::1::2391, 3_BT-20_VGLL1_hg38::1::2392, 3_BT-20_VGLL1_hg38::1::2393, 3_BT-20_VGLL1_hg38::1::2394, 3_BT-20_VGLL1_hg38::1::2395	32106, 35338, -3734, 23498, 5770, 32074, 35242, 45450, 67050	in gene, in gene, upstream, in gene, in gene, in gene, in gene, in gene, in gene	1	1	1	19.286	13.143	62.571	7	3_BT-20_VGLL1_hg38::1	159	Gene TGFB2	LDS4, MGC116892, TGFB2, TGF-beta2	transforming growth factor beta 2
FBLIM1	1	15756171	15786589	30418	+	6	1_PANC10-05_VGLL1_hg38::1::45, 1_PANC10-05_VGLL1_hg38::1::46, 2_Bewo_VGLL1_hg38::1::168, 2_Bewo_VGLL1_hg38::1::169, 3_BT-20_VGLL1_hg38::1::179, 3_BT-20_VGLL1_hg38::1::180	32133, 39125, 32117, 39141, 32149, 39189	downstream, downstream, downstream, downstream, downstream, downstream	1	1	1	27.5	29.5	62.5	2	3_BT-20_VGLL1_hg38::1	65	Gene FBLIM1	FBLP1, CAL, RP11-169K16.5, FBLIM1, DKFZp434G171, FBLP-1	filamin binding LIM protein 1
HMGA1P4	9	128663134	128663578	444	-	5	1_PANC10-05_VGLL1_hg38::1::9051, 2_Bewo_VGLL1_hg38::1::33977, 2_Bewo_VGLL1_hg38::1::33978, 3_BT-20_VGLL1_hg38::1::27508, 3_BT-20_VGLL1_hg38::1::27509	-3046, 6714, -3110, 6746, -3014	upstream, downstream, upstream, downstream, upstream	1	1	1	31	57	62.5	2	2_Bewo_VGLL1_hg38::1	65	Gene HMGA1P4	HMGA1P4	high mobility group AT-hook 1 pseudogene 4
RPTN	1	152153595	152159228	5633	-	6	1_PANC10-05_VGLL1_hg38::1::366, 1_PANC10-05_VGLL1_hg38::1::367, 1_PANC10-05_VGLL1_hg38::1::368, 2_Bewo_VGLL1_hg38::1::1879, 3_BT-20_VGLL1_hg38::1::1497, 3_BT-20_VGLL1_hg38::1::1498	-3780, -5700, -8804, -8804, -3796, -8820	upstream, upstream, upstream, upstream, upstream, upstream	1	1	1	56.333	14.333	62.333	3	3_BT-20_VGLL1_hg38::1	101	Gene RPTN	RPTN, FLJ39117	repetin
ZMYND8	20	47209214	47356889	147675	-	19	1_PANC10-05_VGLL1_hg38::1::5121, 1_PANC10-05_VGLL1_hg38::1::5122, 1_PANC10-05_VGLL1_hg38::1::5123, 2_Bewo_VGLL1_hg38::1::19352, 2_Bewo_VGLL1_hg38::1::19353, 2_Bewo_VGLL1_hg38::1::19354, 2_Bewo_VGLL1_hg38::1::19355, 2_Bewo_VGLL1_hg38::1::19356, 2_Bewo_VGLL1_hg38::1::19357, 2_Bewo_VGLL1_hg38::1::19358, 3_BT-20_VGLL1_hg38::1::15620, 3_BT-20_VGLL1_hg38::1::15621, 3_BT-20_VGLL1_hg38::1::15622, 3_BT-20…	152377, 22585, -2455, 156729, 73289, 36969, 29817, 15353, -2535, -3415, 152377, 79481, 73305, 39433, 36985, 22585, -807, -2471, -3431	downstream, in gene, upstream, downstream, in gene, in gene, in gene, in gene, upstream, upstream, downstream, in gene, in gene, in gene, in gene, in gene, upstream, upstream, upstream	1	1	1	19.167	40.167	62.333	12	3_BT-20_VGLL1_hg38::1	148	Gene ZMYND8	MGC31836, PRKCBP1, ZMYND8, RACK7, PRO2893	zinc finger MYND-type containing 8
ADGRF1	6	46997703	47042363	44660	-	13	1_PANC10-05_VGLL1_hg38::1::7238, 1_PANC10-05_VGLL1_hg38::1::7239, 1_PANC10-05_VGLL1_hg38::1::7240, 1_PANC10-05_VGLL1_hg38::1::7241, 1_PANC10-05_VGLL1_hg38::1::7242, 2_Bewo_VGLL1_hg38::1::28004, 2_Bewo_VGLL1_hg38::1::28005, 3_BT-20_VGLL1_hg38::1::22583, 3_BT-20_VGLL1_hg38::1::22584, 3_BT-20_VGLL1_hg38::1::22585, 3_BT-20_VGLL1_hg38::1::22586, 3_BT-20_VGLL1_hg38::1::22587, 3_BT-20_VGLL1_hg38::1::225…	48299, 45339, 7243, -2245, -5285, 43707, -5285, 48315, 43707, 7227, -37, -2213, -5285	downstream, downstream, in gene, upstream, upstream, in gene, upstream, downstream, in gene, in gene, upstream, upstream, upstream	1	1	1	38.286	10.714	62.286	7	3_BT-20_VGLL1_hg38::1	103	Gene ADGRF1	KPG_012, hGPCR36, PGR19, FLJ22684, MGC125952, GPR110, FLJ30646, ADGRF1	adhesion G protein-coupled receptor F1
KYNU	2	142748928	143042316	293388	+	11	1_PANC10-05_VGLL1_hg38::1::4540, 2_Bewo_VGLL1_hg38::1::17546, 3_BT-20_VGLL1_hg38::1::13861, 3_BT-20_VGLL1_hg38::1::13862, 3_BT-20_VGLL1_hg38::1::13863, 3_BT-20_VGLL1_hg38::1::13864, 3_BT-20_VGLL1_hg38::1::13865, 3_BT-20_VGLL1_hg38::1::13866, 3_BT-20_VGLL1_hg38::1::13867, 3_BT-20_VGLL1_hg38::1::13868, 3_BT-20_VGLL1_hg38::1::13869	231456, 231472, 85248, 109024, 124640, 125568, 155008, 195920, 205728, 225584, 231488	in gene, in gene, in gene, in gene, in gene, in gene, in gene, in gene, in gene, in gene, in gene	1	1	1	14.222	7.125	62.222	9	3_BT-20_VGLL1_hg38::1	115	Gene KYNU	KYNUU, KYNU
LOC105375783	8	141023547	141033014	9467	+	11	1_PANC10-05_VGLL1_hg38::1::8624, 1_PANC10-05_VGLL1_hg38::1::8625, 2_Bewo_VGLL1_hg38::1::32501, 2_Bewo_VGLL1_hg38::1::32502, 2_Bewo_VGLL1_hg38::1::32503, 2_Bewo_VGLL1_hg38::1::32504, 3_BT-20_VGLL1_hg38::1::26319, 3_BT-20_VGLL1_hg38::1::26320, 3_BT-20_VGLL1_hg38::1::26321, 3_BT-20_VGLL1_hg38::1::26322, 3_BT-20_VGLL1_hg38::1::26323	-5787, 5077, -9051, -5755, 3269, 5061, -9083, -5819, 3333, 5093, 18133	upstream, in gene, upstream, upstream, in gene, in gene, upstream, upstream, in gene, in gene, downstream	1	1	1	35	63.2	62.2	5	2_Bewo_VGLL1_hg38::1	140	Gene LOC105375783		uncharacterized LOC105375783
DAP	5	10679230	10761275	82045	-	22	1_PANC10-05_VGLL1_hg38::1::6460, 1_PANC10-05_VGLL1_hg38::1::6461, 1_PANC10-05_VGLL1_hg38::1::6462, 2_Bewo_VGLL1_hg38::1::24856, 2_Bewo_VGLL1_hg38::1::24857, 2_Bewo_VGLL1_hg38::1::24858, 2_Bewo_VGLL1_hg38::1::24859, 2_Bewo_VGLL1_hg38::1::24860, 2_Bewo_VGLL1_hg38::1::24861, 2_Bewo_VGLL1_hg38::1::24862, 2_Bewo_VGLL1_hg38::1::24863, 3_BT-20_VGLL1_hg38::1::20380, 3_BT-20_VGLL1_hg38::1::20381, 3_BT-20_…	69211, 58955, 41147, 82827, 70619, 69243, 58971, 58203, 37547, 26843, -1989, 82795, 69211, 61563, 58939, 58267, 57595, 56859, 55387, 41115, 36155, 15931	in gene, in gene, in gene, downstream, in gene, in gene, in gene, in gene, in gene, in gene, upstream, downstream, in gene, in gene, in gene, in gene, in gene, in gene, in gene, in gene, in gene, in gene	1	1	1	15.067	46.4	62.067	15	3_BT-20_VGLL1_hg38::1	155	Gene DAP	DAP, MGC99796	death-associated protein
SYT2	1	202587637	202710444	122807	-	5	1_PANC10-05_VGLL1_hg38::1::551, 2_Bewo_VGLL1_hg38::1::2652, 3_BT-20_VGLL1_hg38::1::2121, 3_BT-20_VGLL1_hg38::1::2122, 3_BT-20_VGLL1_hg38::1::2123	121068, 121036, 121068, 116396, 25500	in gene, in gene, in gene, in gene, in gene	1	1	1	38	23	62	3	3_BT-20_VGLL1_hg38::1	112	Gene SYT2	FLJ42519, SYT2, CMS7, SytII, MYSPC
MAP2K1	15	66386873	66491544	104671	+	10	1_PANC10-05_VGLL1_hg38::1::2808, 1_PANC10-05_VGLL1_hg38::1::2809, 1_PANC10-05_VGLL1_hg38::1::2810, 1_PANC10-05_VGLL1_hg38::1::2811, 2_Bewo_VGLL1_hg38::1::11255, 2_Bewo_VGLL1_hg38::1::11256, 3_BT-20_VGLL1_hg38::1::8795, 3_BT-20_VGLL1_hg38::1::8796, 3_BT-20_VGLL1_hg38::1::8797, 3_BT-20_VGLL1_hg38::1::8798	69479, 85895, 94343, 96327, 41063, 85767, 69447, 85831, 94247, 96391	in gene, in gene, in gene, in gene, in gene, in gene, in gene, in gene, in gene, in gene	1	1	1	45.6	24.6	62	5	3_BT-20_VGLL1_hg38::1	105	Gene MAP2K1	CFC3, MAP2K1, MEK1, MKK1, MAPKK1, PRKMK1	mitogen-activated protein kinase kinase 1
TEX19	17	82359247	82363776	4529	+	3	1_PANC10-05_VGLL1_hg38::1::3646, 2_Bewo_VGLL1_hg38::1::14045, 3_BT-20_VGLL1_hg38::1::11175	-3087, -3087, -3055	upstream, upstream, upstream	1	1	1	50	29	62	1	3_BT-20_VGLL1_hg38::1	62	Gene TEX19	TEX19, FLJ35767	testis expressed 19
LOC101927252	2	189338594	189441118	102524	-	12	1_PANC10-05_VGLL1_hg38::1::4699, 2_Bewo_VGLL1_hg38::1::18051, 2_Bewo_VGLL1_hg38::1::18052, 2_Bewo_VGLL1_hg38::1::18053, 2_Bewo_VGLL1_hg38::1::18054, 2_Bewo_VGLL1_hg38::1::18055, 3_BT-20_VGLL1_hg38::1::14343, 3_BT-20_VGLL1_hg38::1::14344, 3_BT-20_VGLL1_hg38::1::14345, 3_BT-20_VGLL1_hg38::1::14346, 3_BT-20_VGLL1_hg38::1::14347, 3_BT-20_VGLL1_hg38::1::14348	47518, 75422, 74606, 61726, 60926, 3454, 74590, 71390, 66382, 61726, 60958, 47534	in gene, in gene, in gene, in gene, in gene, in gene, in gene, in gene, in gene, in gene, in gene, in gene	1	1	1	11.714	42.125	62	8	3_BT-20_VGLL1_hg38::1	206	Gene LOC101927252		uncharacterized LOC101927252
FSTL5	4	161383892	162164034	780142	-	5	1_PANC10-05_VGLL1_hg38::1::6346, 2_Bewo_VGLL1_hg38::1::24507, 3_BT-20_VGLL1_hg38::1::20076, 3_BT-20_VGLL1_hg38::1::20077, 3_BT-20_VGLL1_hg38::1::20078	227202, 227234, 227234, 213762, -1182	in gene, in gene, in gene, in gene, upstream	1	1	1	28	14.5	62	3	3_BT-20_VGLL1_hg38::1	139	Gene FSTL5	KIAA1263, DKFZp566D234, FSTL5	follistatin like 5
CCDC28A	6	138773520	138808327	34807	+	3	1_PANC10-05_VGLL1_hg38::1::7432, 2_Bewo_VGLL1_hg38::1::28916, 3_BT-20_VGLL1_hg38::1::23316	44448, 44432, 44432	downstream, downstream, downstream	1	1	1	26	54	62	1	3_BT-20_VGLL1_hg38::1	62	Gene CCDC28A	CCRL1AP, DKFZp586D0623, C6orf80, MGC131913, CCDC28A	coiled-coil domain containing 28A
TMEM139	7	143284899	143288049	3150	+	3	1_PANC10-05_VGLL1_hg38::1::8021, 2_Bewo_VGLL1_hg38::1::30950, 3_BT-20_VGLL1_hg38::1::25052	653, 669, 637	in gene, in gene, in gene	1	1	1	27	31	62	1	3_BT-20_VGLL1_hg38::1	62	Gene TMEM139	TMEM139, FLJ90586	transmembrane protein 139
CASP2	7	143288215	143307696	19481	+	3	1_PANC10-05_VGLL1_hg38::1::8021, 2_Bewo_VGLL1_hg38::1::30950, 3_BT-20_VGLL1_hg38::1::25052	-2663, -2647, -2679	upstream, upstream, upstream	1	1	1	27	31	62	1	3_BT-20_VGLL1_hg38::1	62	Gene CASP2	PPP1R57, ICH-1L/1S, CASP2, NEDD2, ICH-1L, ICH1, CASP-2, ICH-1S
AZIN1-AS1	8	102864271	102977876	113605	+	11	1_PANC10-05_VGLL1_hg38::1::8405, 1_PANC10-05_VGLL1_hg38::1::8406, 2_Bewo_VGLL1_hg38::1::32139, 2_Bewo_VGLL1_hg38::1::32140, 2_Bewo_VGLL1_hg38::1::32141, 2_Bewo_VGLL1_hg38::1::32142, 3_BT-20_VGLL1_hg38::1::25881, 3_BT-20_VGLL1_hg38::1::25882, 3_BT-20_VGLL1_hg38::1::25883, 3_BT-20_VGLL1_hg38::1::25884, 3_BT-20_VGLL1_hg38::1::25885	42193, 45713, 8209, 30961, 42161, 100529, 6257, 8241, 42161, 45713, 73361	in gene, in gene, in gene, in gene, in gene, in gene, in gene, in gene, in gene, in gene, in gene	1	1	1	26.857	40.571	61.857	7	3_BT-20_VGLL1_hg38::1	149	Gene AZIN1-AS1	AZIN1-AS1	AZIN1 antisense RNA 1
PXDN	2	1631887	1744852	112965	-	18	1_PANC10-05_VGLL1_hg38::1::4049, 1_PANC10-05_VGLL1_hg38::1::4050, 1_PANC10-05_VGLL1_hg38::1::4051, 2_Bewo_VGLL1_hg38::1::15775, 2_Bewo_VGLL1_hg38::1::15776, 2_Bewo_VGLL1_hg38::1::15777, 2_Bewo_VGLL1_hg38::1::15778, 2_Bewo_VGLL1_hg38::1::15779, 3_BT-20_VGLL1_hg38::1::12372, 3_BT-20_VGLL1_hg38::1::12373, 3_BT-20_VGLL1_hg38::1::12374, 3_BT-20_VGLL1_hg38::1::12375, 3_BT-20_VGLL1_hg38::1::12376, 3_BT-…	119380, 91540, 22964, 119268, 58804, 57972, 54260, 7988, 119284, 112820, 91572, 90708, 58836, 54324, 27508, 22964, 14676, 1780	downstream, in gene, in gene, downstream, in gene, in gene, in gene, in gene, downstream, in gene, in gene, in gene, in gene, in gene, in gene, in gene, in gene, in gene	1	1	1	16.75	36.778	61.833	12	3_BT-20_VGLL1_hg38::1	149	Gene PXDN	KIAA0230, VPO, PXN, COPOA, D2S448, PXDN, D2S448E, MG50, PRG2
LOC105374469	2	38694895	38733550	38655	-	11	1_PANC10-05_VGLL1_hg38::1::4219, 1_PANC10-05_VGLL1_hg38::1::4220, 2_Bewo_VGLL1_hg38::1::16344, 2_Bewo_VGLL1_hg38::1::16345, 2_Bewo_VGLL1_hg38::1::16346, 2_Bewo_VGLL1_hg38::1::16347, 2_Bewo_VGLL1_hg38::1::16348, 3_BT-20_VGLL1_hg38::1::12879, 3_BT-20_VGLL1_hg38::1::12880, 3_BT-20_VGLL1_hg38::1::12881, 3_BT-20_VGLL1_hg38::1::12882	42590, 12622, 47630, 42446, 40302, 17198, 12494, 42574, 36270, 17198, 12654	downstream, in gene, downstream, downstream, downstream, in gene, in gene, downstream, in gene, in gene, in gene	1	1	1	19.667	48.167	61.833	6	3_BT-20_VGLL1_hg38::1	150	Gene LOC105374469		uncharacterized LOC105374469
SCIN	7	12570349	12653603	83254	+	7	1_PANC10-05_VGLL1_hg38::1::7570, 1_PANC10-05_VGLL1_hg38::1::7571, 2_Bewo_VGLL1_hg38::1::29540, 3_BT-20_VGLL1_hg38::1::23777, 3_BT-20_VGLL1_hg38::1::23778, 3_BT-20_VGLL1_hg38::1::23779, 3_BT-20_VGLL1_hg38::1::23780	77523, 90259, 11731, 11699, 77523, 82899, 90259	in gene, downstream, in gene, in gene, in gene, in gene, downstream	1	1	1	39.25	16	61.75	4	3_BT-20_VGLL1_hg38::1	135	Gene SCIN	SCIN, KIAA1905	scinderin
LOC105375731	8	121158673	121162325	3652	-	7	1_PANC10-05_VGLL1_hg38::1::8476, 1_PANC10-05_VGLL1_hg38::1::8477, 2_Bewo_VGLL1_hg38::1::32261, 2_Bewo_VGLL1_hg38::1::32262, 3_BT-20_VGLL1_hg38::1::26046, 3_BT-20_VGLL1_hg38::1::26047, 3_BT-20_VGLL1_hg38::1::26048	-1931, -3083, -1899, -5787, 7765, -1931, -3019	upstream, upstream, upstream, upstream, downstream, upstream, upstream	1	1	1	35.25	31	61.75	4	3_BT-20_VGLL1_hg38::1	155	Gene LOC105375731		uncharacterized LOC105375731
LOC105374118	3	134325021	134327299	2278	-	19	1_PANC10-05_VGLL1_hg38::1::5710, 1_PANC10-05_VGLL1_hg38::1::5711, 1_PANC10-05_VGLL1_hg38::1::5712, 1_PANC10-05_VGLL1_hg38::1::5713, 1_PANC10-05_VGLL1_hg38::1::5714, 2_Bewo_VGLL1_hg38::1::22253, 2_Bewo_VGLL1_hg38::1::22254, 2_Bewo_VGLL1_hg38::1::22255, 2_Bewo_VGLL1_hg38::1::22256, 2_Bewo_VGLL1_hg38::1::22257, 2_Bewo_VGLL1_hg38::1::22258, 2_Bewo_VGLL1_hg38::1::22259, 2_Bewo_VGLL1_hg38::1::22260, 3_…	6371, 227, -509, -4317, -7869, 8931, 6339, 3171, 1987, 195, -973, -4605, -6461, 9667, 2019, 195, -4221, -6413, -7837	downstream, in gene, upstream, upstream, upstream, downstream, downstream, downstream, in gene, in gene, upstream, upstream, upstream, downstream, in gene, in gene, upstream, upstream, upstream	1	1	1	27.667	100.556	61.667	9	2_Bewo_VGLL1_hg38::1	252	Gene LOC105374118		uncharacterized LOC105374118
CUL4B	X	120524589	120575829	51240	-	8	1_PANC10-05_VGLL1_hg38::1::9213, 2_Bewo_VGLL1_hg38::1::34716, 2_Bewo_VGLL1_hg38::1::34717, 2_Bewo_VGLL1_hg38::1::34718, 3_BT-20_VGLL1_hg38::1::28136, 3_BT-20_VGLL1_hg38::1::28137, 3_BT-20_VGLL1_hg38::1::28138, 3_BT-20_VGLL1_hg38::1::28139	25749, 26709, 25685, 22533, 57781, 26709, 25717, 19413	in gene, in gene, in gene, in gene, downstream, in gene, in gene, in gene	1	1	1	13.8	27.4	61.6	5	3_BT-20_VGLL1_hg38::1	98	Gene CUL4B	MRXHF2, KIAA0695, MRXSC, DKFZp686F1470, SFM2, CUL4B, MRXS15	cullin 4B
GSE1	16	85170003	85676206	506203	+	33	1_PANC10-05_VGLL1_hg38::1::3256, 1_PANC10-05_VGLL1_hg38::1::3257, 1_PANC10-05_VGLL1_hg38::1::3258, 1_PANC10-05_VGLL1_hg38::1::3259, 2_Bewo_VGLL1_hg38::1::12719, 2_Bewo_VGLL1_hg38::1::12720, 2_Bewo_VGLL1_hg38::1::12721, 2_Bewo_VGLL1_hg38::1::12722, 2_Bewo_VGLL1_hg38::1::12723, 2_Bewo_VGLL1_hg38::1::12724, 2_Bewo_VGLL1_hg38::1::12725, 2_Bewo_VGLL1_hg38::1::12726, 2_Bewo_VGLL1_hg38::1::12727, 2_Bewo…	184013, 322061, 345037, 475469, 184013, 302157, 322381, 345197, 351053, 354717, 356653, 365597, 376813, 438029, 438605, 475405, 3309, 4509, 17277, 181133, 184045, 185037, 287533, 289069, 302189, 322381, 345181, 351021, 354765, 400077, 400589, 442429, 475437	in gene, in gene, in gene, in gene, in gene, in gene, in gene, in gene, in gene, in gene, in gene, in gene, in gene, in gene, in gene, in gene, in gene, in gene, in gene, in gene, in gene, in gene, in gene, in gene, in gene, in gene, in gene, in gene, in gene, in gene, in gene, in gene, in gene	1	1	1	16.05	40.909	61.591	22	3_BT-20_VGLL1_hg38::1	184	Gene GSE1	GSE1, KIAA0182	Gse1 coiled-coil protein
PDPR	16	70113626	70162534	48908	+	3	1_PANC10-05_VGLL1_hg38::1::3195, 2_Bewo_VGLL1_hg38::1::12502, 3_BT-20_VGLL1_hg38::1::9935	38550, -3834, 38518	in gene, upstream, in gene	1	1	1	19	30.5	61.5	2	3_BT-20_VGLL1_hg38::1	105	Gene PDPR	DKFZp686A088, PDP3, PDPR, DKFZp686D16130, FLJ10079	pyruvate dehydrogenase phosphatase regulatory subunit
PIM3	22	49960495	49964072	3577	+	5	1_PANC10-05_VGLL1_hg38::1::5388, 1_PANC10-05_VGLL1_hg38::1::5389, 2_Bewo_VGLL1_hg38::1::20579, 3_BT-20_VGLL1_hg38::1::16797, 3_BT-20_VGLL1_hg38::1::16798	-9023, -7983, -7983, -9071, -7967	upstream, upstream, upstream, upstream, upstream	1	1	1	42.5	58	61.5	2	2_Bewo_VGLL1_hg38::1	101	Gene PIM3	PIM3, pim-3	Pim-3 proto-oncogene, serine/threonine kinase
LOC105379054	5	83507040	83562372	55332	-	5	1_PANC10-05_VGLL1_hg38::1::6686, 2_Bewo_VGLL1_hg38::1::25755, 2_Bewo_VGLL1_hg38::1::25756, 3_BT-20_VGLL1_hg38::1::21030, 3_BT-20_VGLL1_hg38::1::21031	-5948, -1500, -5948, -1468, -5932	upstream, upstream, upstream, upstream, upstream	1	1	1	30	45.5	61.5	2	3_BT-20_VGLL1_hg38::1	69	Gene LOC105379054		uncharacterized LOC105379054
DCBLD1	6	117453819	117569858	116039	+	14	1_PANC10-05_VGLL1_hg38::1::7391, 1_PANC10-05_VGLL1_hg38::1::7392, 2_Bewo_VGLL1_hg38::1::28672, 2_Bewo_VGLL1_hg38::1::28673, 2_Bewo_VGLL1_hg38::1::28674, 2_Bewo_VGLL1_hg38::1::28675, 2_Bewo_VGLL1_hg38::1::28676, 3_BT-20_VGLL1_hg38::1::23133, 3_BT-20_VGLL1_hg38::1::23134, 3_BT-20_VGLL1_hg38::1::23135, 3_BT-20_VGLL1_hg38::1::23136, 3_BT-20_VGLL1_hg38::1::23137, 3_BT-20_VGLL1_hg38::1::23138, 3_BT-20_…	-4923, 91493, 66149, 82629, 95109, 96517, 99045, -4955, 10117, 29381, 82629, 91525, 95109, 96389	upstream, in gene, in gene, in gene, in gene, in gene, in gene, upstream, in gene, in gene, in gene, in gene, in gene, in gene	1	1	1	11.778	42.778	61.444	9	2_Bewo_VGLL1_hg38::1	140	Gene DCBLD1	DKFZp686L21135, dJ94G16.1, MGC46341, DCBLD1	discoidin, CUB and LCCL domain containing 1
OPN3	1	241593150	241640399	47249	-	14	1_PANC10-05_VGLL1_hg38::1::748, 2_Bewo_VGLL1_hg38::1::3417, 2_Bewo_VGLL1_hg38::1::3418, 2_Bewo_VGLL1_hg38::1::3419, 2_Bewo_VGLL1_hg38::1::3420, 3_BT-20_VGLL1_hg38::1::2788, 3_BT-20_VGLL1_hg38::1::2789, 3_BT-20_VGLL1_hg38::1::2790, 3_BT-20_VGLL1_hg38::1::2791, 3_BT-20_VGLL1_hg38::1::2792, 3_BT-20_VGLL1_hg38::1::2793, 3_BT-20_VGLL1_hg38::1::2794, 3_BT-20_VGLL1_hg38::1::2795, 3_BT-20_VGLL1_hg38::1::…	48879, 48543, 43727, 30095, 2703, 57391, 48911, 48015, 33647, 30063, 29135, 27567, 3071, -1489	downstream, downstream, in gene, in gene, in gene, downstream, downstream, downstream, in gene, in gene, in gene, in gene, in gene, upstream	1	1	1	11.4	33.3	61.4	10	3_BT-20_VGLL1_hg38::1	176	Gene OPN3	PPP1R116, ECPN, OPN3	opsin 3
LOC105371436	1	150521058	150535829	14771	+	5	1_PANC10-05_VGLL1_hg38::1::347, 2_Bewo_VGLL1_hg38::1::1834, 2_Bewo_VGLL1_hg38::1::1835, 3_BT-20_VGLL1_hg38::1::1448, 3_BT-20_VGLL1_hg38::1::1449	15134, 10494, 15038, 15038, 17086	downstream, in gene, downstream, downstream, downstream	1	1	1	34.667	130.333	61.333	3	2_Bewo_VGLL1_hg38::1	288	Gene LOC105371436		uncharacterized LOC105371436
FJX1	11	35618187	35620873	2686	+	5	1_PANC10-05_VGLL1_hg38::1::1360, 2_Bewo_VGLL1_hg38::1::5636, 3_BT-20_VGLL1_hg38::1::4477, 3_BT-20_VGLL1_hg38::1::4478, 3_BT-20_VGLL1_hg38::1::4479	11957, 4117, -2859, 4085, 11957	downstream, downstream, upstream, downstream, downstream	1	1	1	45	13.667	61.333	3	3_BT-20_VGLL1_hg38::1	116	Gene FJX1	FLJ22416, FJX1, FLJ25593
CCDC26	8	129351694	129680239	328545	-	11	1_PANC10-05_VGLL1_hg38::1::8567, 1_PANC10-05_VGLL1_hg38::1::8568, 1_PANC10-05_VGLL1_hg38::1::8569, 2_Bewo_VGLL1_hg38::1::32374, 2_Bewo_VGLL1_hg38::1::32375, 3_BT-20_VGLL1_hg38::1::26208, 3_BT-20_VGLL1_hg38::1::26209, 3_BT-20_VGLL1_hg38::1::26210, 3_BT-20_VGLL1_hg38::1::26211, 3_BT-20_VGLL1_hg38::1::26212, 3_BT-20_VGLL1_hg38::1::26213	220303, 164463, -5553, 164495, 2127, 220303, 165807, 164463, 2095, 463, -5505	in gene, in gene, upstream, in gene, in gene, in gene, in gene, in gene, in gene, in gene, upstream	1	1	1	64.833	24.333	61.333	6	1_PANC10-05_VGLL1_hg38::1	148	Gene CCDC26	CCDC26, MGC27434, RAM	CCDC26 long non-coding RNA
LOC105374213	3	170683121	170754724	71603	+	24	1_PANC10-05_VGLL1_hg38::1::5837, 1_PANC10-05_VGLL1_hg38::1::5838, 1_PANC10-05_VGLL1_hg38::1::5839, 2_Bewo_VGLL1_hg38::1::22634, 2_Bewo_VGLL1_hg38::1::22635, 2_Bewo_VGLL1_hg38::1::22636, 2_Bewo_VGLL1_hg38::1::22637, 2_Bewo_VGLL1_hg38::1::22638, 2_Bewo_VGLL1_hg38::1::22639, 2_Bewo_VGLL1_hg38::1::22640, 2_Bewo_VGLL1_hg38::1::22641, 2_Bewo_VGLL1_hg38::1::22642, 2_Bewo_VGLL1_hg38::1::22643, 3_BT-20_VG…	6575, 62367, 68527, 6607, 9007, 25007, 29887, 31503, 47727, 59055, 62415, 63215, 77167, -3761, 6607, 25007, 29871, 31599, 43695, 58783, 62383, 68623, 69807, 77199	in gene, in gene, in gene, in gene, in gene, in gene, in gene, in gene, in gene, in gene, in gene, in gene, downstream, upstream, in gene, in gene, in gene, in gene, in gene, in gene, in gene, in gene, in gene, downstream	1	1	1	24.429	59.857	61.286	14	3_BT-20_VGLL1_hg38::1	176	Gene LOC105374213		uncharacterized LOC105374213
ZFHX3	16	72782885	73058635	275750	-	45	1_PANC10-05_VGLL1_hg38::1::3207, 1_PANC10-05_VGLL1_hg38::1::3208, 1_PANC10-05_VGLL1_hg38::1::3209, 1_PANC10-05_VGLL1_hg38::1::3210, 2_Bewo_VGLL1_hg38::1::12553, 2_Bewo_VGLL1_hg38::1::12554, 2_Bewo_VGLL1_hg38::1::12555, 2_Bewo_VGLL1_hg38::1::12556, 2_Bewo_VGLL1_hg38::1::12557, 2_Bewo_VGLL1_hg38::1::12558, 2_Bewo_VGLL1_hg38::1::12559, 2_Bewo_VGLL1_hg38::1::12560, 2_Bewo_VGLL1_hg38::1::12561, 2_Bewo…	181003, 21899, 11211, 5003, 196907, 187147, 182795, 180027, 155323, 128971, 105467, 97483, 91691, 85643, 70859, 68235, 66347, 61851, 61387, 42795, 38667, 27147, 21915, 20683, 14443, 11275, 209755, 196971, 182875, 181003, 180011, 130795, 129131, 105531, 70891, 68875, 68299, 61387, 55979, 42859, 38107, 21899, 11243, 3723, -629	in gene, in gene, in gene, in gene, in gene, in gene, in gene, in gene, in gene, in gene, in gene, in gene, in gene, in gene, in gene, in gene, in gene, in gene, in gene, in gene, in gene, in gene, in gene, in gene, in gene, in gene, in gene, in gene, in gene, in gene, in gene, in gene, in gene, in gene, in gene, in gene, in gene, in gene, in gene, in gene, in gene, in gene, in gene, in gene, ups…	1	1	1	11	44.367	61.167	30	3_BT-20_VGLL1_hg38::1	219	Gene ZFHX3	ZFHX3, ATBF1, ATBT, ZNF927	zinc finger homeobox 3
RPS27	1	153990763	153992155	1392	+	3	1_PANC10-05_VGLL1_hg38::1::383, 2_Bewo_VGLL1_hg38::1::1899, 3_BT-20_VGLL1_hg38::1::1535	11077, 11029, 11093	downstream, downstream, downstream	1	1	1	52	62	61	1	2_Bewo_VGLL1_hg38::1	62	Gene RPS27	MPS-1, RPS27, MPS1, S27	ribosomal protein S27
LOC102723886	1	219409459	219557280	147821	-	8	1_PANC10-05_VGLL1_hg38::1::647, 2_Bewo_VGLL1_hg38::1::2984, 2_Bewo_VGLL1_hg38::1::2985, 2_Bewo_VGLL1_hg38::1::2986, 3_BT-20_VGLL1_hg38::1::2421, 3_BT-20_VGLL1_hg38::1::2422, 3_BT-20_VGLL1_hg38::1::2423, 3_BT-20_VGLL1_hg38::1::2424	38512, 58544, 39968, 38512, 97472, 40000, 38496, -9216	in gene, in gene, in gene, in gene, in gene, in gene, in gene, upstream	1	1	1	13	28	61	5	3_BT-20_VGLL1_hg38::1	177	Gene LOC102723886		uncharacterized LOC102723886
LOC105370572	14	75515339	75517779	2440	+	3	1_PANC10-05_VGLL1_hg38::1::2567, 2_Bewo_VGLL1_hg38::1::10308, 3_BT-20_VGLL1_hg38::1::8026	6261, 6261, 6229	downstream, downstream, downstream	1	1	1	48	73	61	1	2_Bewo_VGLL1_hg38::1	73	Gene LOC105370572		uncharacterized LOC105370572
MOK	14	102224450	102305200	80750	-	5	1_PANC10-05_VGLL1_hg38::1::2644, 2_Bewo_VGLL1_hg38::1::10652, 2_Bewo_VGLL1_hg38::1::10653, 3_BT-20_VGLL1_hg38::1::8268, 3_BT-20_VGLL1_hg38::1::8269	25200, 58384, 25136, 25200, 24464	in gene, in gene, in gene, in gene, in gene	1	1	1	25	28.333	61	3	3_BT-20_VGLL1_hg38::1	133	Gene MOK	RAGE, MOK, STK30, RAGE1
USP10	16	84699949	84779922	79973	+	6	1_PANC10-05_VGLL1_hg38::1::3250, 1_PANC10-05_VGLL1_hg38::1::3251, 2_Bewo_VGLL1_hg38::1::12709, 2_Bewo_VGLL1_hg38::1::12710, 3_BT-20_VGLL1_hg38::1::10189, 3_BT-20_VGLL1_hg38::1::10190	30675, 86419, 25763, 30739, 30675, 86579	in gene, downstream, in gene, in gene, in gene, downstream	1	1	1	26.333	43	61	3	3_BT-20_VGLL1_hg38::1	85	Gene USP10	USP10, UBPO, KIAA0190, MGC2621	ubiquitin specific peptidase 10
DMKN	19	35497217	35513668	16451	-	4	1_PANC10-05_VGLL1_hg38::1::3951, 2_Bewo_VGLL1_hg38::1::15347, 3_BT-20_VGLL1_hg38::1::12013, 3_BT-20_VGLL1_hg38::1::12014	3156, 3172, 3140, -4860	in gene, in gene, in gene, upstream	1	1	1	26.5	36.5	61	2	3_BT-20_VGLL1_hg38::1	77	Gene DMKN	FLJ79374, DMKN, UNQ729, FLJ79374,, ZD52F10	dermokine
PUM2	2	20248692	20352229	103537	-	5	1_PANC10-05_VGLL1_hg38::1::4132, 2_Bewo_VGLL1_hg38::1::16018, 3_BT-20_VGLL1_hg38::1::12609, 3_BT-20_VGLL1_hg38::1::12610, 3_BT-20_VGLL1_hg38::1::12611	49957, 60997, 63013, 60997, 49989	in gene, in gene, in gene, in gene, in gene	1	1	1	23.667	23.333	61	3	3_BT-20_VGLL1_hg38::1	82	Gene PUM2	MGC138251, PUML2, MGC138253, KIAA0235, PUMH2, PUM2, FLJ36528	pumilio RNA binding family member 2
LOC102800447	2	67086446	67289244	202798	+	5	1_PANC10-05_VGLL1_hg38::1::4331, 1_PANC10-05_VGLL1_hg38::1::4332, 2_Bewo_VGLL1_hg38::1::16777, 3_BT-20_VGLL1_hg38::1::13206, 3_BT-20_VGLL1_hg38::1::13207	203762, 204338, -3502, 173362, 204306	downstream, downstream, upstream, in gene, downstream	1	1	1	28.333	12	61	3	3_BT-20_VGLL1_hg38::1	96	Gene LOC102800447		uncharacterized LOC102800447
LOC105372567	20	22772813	22774034	1221	+	6	1_PANC10-05_VGLL1_hg38::1::5028, 1_PANC10-05_VGLL1_hg38::1::5029, 2_Bewo_VGLL1_hg38::1::18988, 2_Bewo_VGLL1_hg38::1::18989, 3_BT-20_VGLL1_hg38::1::15279, 3_BT-20_VGLL1_hg38::1::15280	-9325, 3123, -3965, 3091, -9389, 3123	upstream, downstream, upstream, downstream, upstream, downstream	1	1	1	87.5	39.667	61	3	1_PANC10-05_VGLL1_hg38::1	91	Gene LOC105372567		uncharacterized LOC105372567
C21orf59	21	32601674	32612608	10934	-	3	1_PANC10-05_VGLL1_hg38::1::5226, 2_Bewo_VGLL1_hg38::1::19753, 3_BT-20_VGLL1_hg38::1::16115	-128, -160, -192	upstream, upstream, upstream	1	1	1	21	49	61	1	3_BT-20_VGLL1_hg38::1	61	Gene C21orf59	C21orf59, FLJ20467, C21orf48, FLJ37137, CILD26, FLJ40247, FBB18	chromosome 21 open reading frame 59
LINC00501	3	177294442	177323435	28993	+	5	1_PANC10-05_VGLL1_hg38::1::5857, 1_PANC10-05_VGLL1_hg38::1::5858, 2_Bewo_VGLL1_hg38::1::22722, 3_BT-20_VGLL1_hg38::1::18547, 3_BT-20_VGLL1_hg38::1::18548	-8154, 86, -8186, -8202, 86	upstream, in gene, upstream, upstream, in gene	1	1	1	33.5	47.5	61	2	2_Bewo_VGLL1_hg38::1	93	Gene LINC00501	LINC00501	long intergenic non-protein coding RNA 501
LOC105379057	5	84384790	84538785	153995	+	4	1_PANC10-05_VGLL1_hg38::1::6691, 2_Bewo_VGLL1_hg38::1::25764, 3_BT-20_VGLL1_hg38::1::21041, 3_BT-20_VGLL1_hg38::1::21042	51178, 51178, 51178, 53034	in gene, in gene, in gene, in gene	1	1	1	32.5	61.5	61	2	2_Bewo_VGLL1_hg38::1	122	Gene LOC105379057		uncharacterized LOC105379057
TMEM14C	6	10722915	10731129	8214	+	3	1_PANC10-05_VGLL1_hg38::1::7052, 2_Bewo_VGLL1_hg38::1::27301, 3_BT-20_VGLL1_hg38::1::22015	11981, 11949, 11965	downstream, downstream, downstream	1	1	1	47	40	61	1	3_BT-20_VGLL1_hg38::1	61	Gene TMEM14C	HSPC194, bA421M1.6, C6orf53, MSTP073, NET26, TMEM14C	transmembrane protein 14C
TINAG	6	54307792	54390152	82360	+	5	1_PANC10-05_VGLL1_hg38::1::7270, 1_PANC10-05_VGLL1_hg38::1::7271, 2_Bewo_VGLL1_hg38::1::28103, 3_BT-20_VGLL1_hg38::1::22655, 3_BT-20_VGLL1_hg38::1::22656	28272, 59056, 28240, 28208, 59024	in gene, in gene, in gene, in gene, in gene	1	1	1	64.5	24.5	61	2	1_PANC10-05_VGLL1_hg38::1	66	Gene TINAG	TIN-AG, TINAG	tubulointerstitial nephritis antigen
MIR29B1	7	130877459	130877539	80	-	3	1_PANC10-05_VGLL1_hg38::1::7969, 2_Bewo_VGLL1_hg38::1::30750, 3_BT-20_VGLL1_hg38::1::24899	-9853, -9805, -9821	upstream, upstream, upstream	1	1	1	54	20	61	1	3_BT-20_VGLL1_hg38::1	61	Gene MIR29B1	mir-29b-1, miR-29b, miRNA29B1, MIRN29B1, MIR29B1	microRNA 29b-1
FNBP1	9	129887187	130043194	156007	-	9	1_PANC10-05_VGLL1_hg38::1::9057, 1_PANC10-05_VGLL1_hg38::1::9058, 2_Bewo_VGLL1_hg38::1::34011, 3_BT-20_VGLL1_hg38::1::27531, 3_BT-20_VGLL1_hg38::1::27532, 3_BT-20_VGLL1_hg38::1::27533, 3_BT-20_VGLL1_hg38::1::27534, 3_BT-20_VGLL1_hg38::1::27535, 3_BT-20_VGLL1_hg38::1::27536	132442, 18426, -838, 132474, 74298, 70202, 26410, 20010, 18426	in gene, in gene, upstream, in gene, in gene, in gene, in gene, in gene, in gene	1	1	1	13.429	14.857	61	7	3_BT-20_VGLL1_hg38::1	108	Gene FNBP1	FBP17, FNBP1, KIAA0554, MGC126804	formin binding protein 1
DIO2-AS1	14	80211419	80455467	244048	+	13	1_PANC10-05_VGLL1_hg38::1::2587, 1_PANC10-05_VGLL1_hg38::1::2588, 1_PANC10-05_VGLL1_hg38::1::2589, 2_Bewo_VGLL1_hg38::1::10407, 2_Bewo_VGLL1_hg38::1::10408, 2_Bewo_VGLL1_hg38::1::10409, 2_Bewo_VGLL1_hg38::1::10410, 3_BT-20_VGLL1_hg38::1::8081, 3_BT-20_VGLL1_hg38::1::8082, 3_BT-20_VGLL1_hg38::1::8083, 3_BT-20_VGLL1_hg38::1::8084, 3_BT-20_VGLL1_hg38::1::8085, 3_BT-20_VGLL1_hg38::1::8086	177733, 179621, 214341, 153541, 177781, 179557, 214533, 12661, 177829, 179557, 214389, 215493, 216837	in gene, in gene, in gene, in gene, in gene, in gene, in gene, in gene, in gene, in gene, in gene, in gene, in gene	1	1	1	39.571	25.714	60.857	7	3_BT-20_VGLL1_hg38::1	119	Gene DIO2-AS1	DIO2-AS1	DIO2 antisense RNA 1
LOC105379037	5	74258785	74321276	62491	-	11	1_PANC10-05_VGLL1_hg38::1::6652, 1_PANC10-05_VGLL1_hg38::1::6653, 2_Bewo_VGLL1_hg38::1::25557, 2_Bewo_VGLL1_hg38::1::25558, 2_Bewo_VGLL1_hg38::1::25559, 3_BT-20_VGLL1_hg38::1::20935, 3_BT-20_VGLL1_hg38::1::20936, 3_BT-20_VGLL1_hg38::1::20937, 3_BT-20_VGLL1_hg38::1::20938, 3_BT-20_VGLL1_hg38::1::20939, 3_BT-20_VGLL1_hg38::1::20940	5020, -5892, 6204, 4860, -5860, 49084, 48044, 6204, 4860, -4788, -5860	in gene, upstream, in gene, in gene, upstream, in gene, in gene, in gene, in gene, upstream, upstream	1	1	1	29	36	60.833	6	2_Bewo_VGLL1_hg38::1	101	Gene LOC105379037	linc-Enc1, LINC01157	long intergenic non-protein coding RNA 1157
GSS	20	34928433	34955992	27559	-	7	1_PANC10-05_VGLL1_hg38::1::5070, 2_Bewo_VGLL1_hg38::1::19124, 2_Bewo_VGLL1_hg38::1::19125, 3_BT-20_VGLL1_hg38::1::15379, 3_BT-20_VGLL1_hg38::1::15380, 3_BT-20_VGLL1_hg38::1::15381, 3_BT-20_VGLL1_hg38::1::15382	33112, 33112, 18936, 33144, 28024, 6072, 488	downstream, downstream, in gene, downstream, downstream, in gene, in gene	1	1	1	15.6	34	60.8	5	3_BT-20_VGLL1_hg38::1	164	Gene GSS	HEL-S-64p, GSS, GSHS, MGC14098, HEL-S-88n	glutathione synthetase
LOC105372988	22	30182935	30207134	24199	-	8	1_PANC10-05_VGLL1_hg38::1::5290, 1_PANC10-05_VGLL1_hg38::1::5291, 2_Bewo_VGLL1_hg38::1::20210, 2_Bewo_VGLL1_hg38::1::20211, 3_BT-20_VGLL1_hg38::1::16514, 3_BT-20_VGLL1_hg38::1::16515, 3_BT-20_VGLL1_hg38::1::16516, 3_BT-20_VGLL1_hg38::1::16517	-2, -5570, 23102, 30, 10814, -2, -3330, -5522	upstream, upstream, in gene, in gene, in gene, upstream, upstream, upstream	1	1	1	19.6	17.4	60.8	5	3_BT-20_VGLL1_hg38::1	113	Gene LOC105372988		uncharacterized LOC105372988
AHCYL1	1	109984741	110023742	39001	+	6	1_PANC10-05_VGLL1_hg38::1::314, 2_Bewo_VGLL1_hg38::1::1574, 2_Bewo_VGLL1_hg38::1::1575, 3_BT-20_VGLL1_hg38::1::1171, 3_BT-20_VGLL1_hg38::1::1172, 3_BT-20_VGLL1_hg38::1::1173	-8789, -8821, 11931, -8821, -4837, 11899	upstream, upstream, in gene, upstream, upstream, in gene	1	1	1	12.333	69	60.667	3	2_Bewo_VGLL1_hg38::1	177	Gene AHCYL1	IRBIT, PRO0233, PPP1R78, DCAL, XPVKONA, AHCYL1	adenosylhomocysteinase like 1
NFRKB	11	129863773	129895595	31822	-	5	1_PANC10-05_VGLL1_hg38::1::1665, 2_Bewo_VGLL1_hg38::1::6681, 2_Bewo_VGLL1_hg38::1::6682, 3_BT-20_VGLL1_hg38::1::5407, 3_BT-20_VGLL1_hg38::1::5408	33659, 33611, -9989, 33611, 30667	downstream, downstream, upstream, downstream, in gene	1	1	1	20	35.333	60.667	3	3_BT-20_VGLL1_hg38::1	114	Gene NFRKB	NFRKB, DKFZp547B2013, INO80G	nuclear factor related to kappaB binding protein
HMCN1	1	185734381	186190953	456572	+	7	3_BT-20_VGLL1_hg38::1::1989, 1_PANC10-05_VGLL1_hg38::1::507, 2_Bewo_VGLL1_hg38::1::2495, 3_BT-20_VGLL1_hg38::1::1990, 3_BT-20_VGLL1_hg38::1::1991, 3_BT-20_VGLL1_hg38::1::1992, 3_BT-20_VGLL1_hg38::1::1993	119523, 454115, 418419, 418771, 449043, 453299, 454067	in gene, in gene, in gene, in gene, in gene, in gene, in gene	1	1	1	18.6	9.6	60.6	5	3_BT-20_VGLL1_hg38::1	117	Gene HMCN1	FIBL6, ARMD1, FIBL-6, FBLN6, HMCN1	hemicentin 1
ACSS2	20	34874942	34927966	53024	+	10	1_PANC10-05_VGLL1_hg38::1::5069, 1_PANC10-05_VGLL1_hg38::1::5070, 2_Bewo_VGLL1_hg38::1::19122, 2_Bewo_VGLL1_hg38::1::19123, 2_Bewo_VGLL1_hg38::1::19124, 2_Bewo_VGLL1_hg38::1::19125, 3_BT-20_VGLL1_hg38::1::15377, 3_BT-20_VGLL1_hg38::1::15378, 3_BT-20_VGLL1_hg38::1::15379, 3_BT-20_VGLL1_hg38::1::15380	32802, 47938, -7038, 21458, 47938, 62114, 32770, 43234, 47906, 53026	in gene, in gene, upstream, in gene, in gene, downstream, in gene, in gene, in gene, downstream	1	1	1	16.286	42.714	60.571	7	3_BT-20_VGLL1_hg38::1	164	Gene ACSS2	ACECS, ACSA, dJ1161H23.1, ACSS2, ACS, DKFZp762G026, ACAS2	acyl-CoA synthetase short-chain family member 2
CYP4B1	1	46798995	46819349	20354	+	4	1_PANC10-05_VGLL1_hg38::1::136, 2_Bewo_VGLL1_hg38::1::788, 3_BT-20_VGLL1_hg38::1::601, 3_BT-20_VGLL1_hg38::1::602	5613, 7917, 5613, 7885	in gene, in gene, in gene, in gene	1	1	1	20.5	22.5	60.5	2	3_BT-20_VGLL1_hg38::1	78	Gene CYP4B1	P-450HP, CYPIVB1, CYP4B1	cytochrome P450 family 4 subfamily B member 1
LOC105370190	13	45224489	45243393	18904	-	3	1_PANC10-05_VGLL1_hg38::1::2260, 2_Bewo_VGLL1_hg38::1::8927, 3_BT-20_VGLL1_hg38::1::7069	23233, 4161, 23265	downstream, in gene, downstream	1	1	1	39	112	60.5	2	3_BT-20_VGLL1_hg38::1	117	Gene LOC105370190		uncharacterized LOC105370190
LOC105370872	15	68271011	68277926	6915	-	5	1_PANC10-05_VGLL1_hg38::1::2830, 2_Bewo_VGLL1_hg38::1::11306, 2_Bewo_VGLL1_hg38::1::11307, 3_BT-20_VGLL1_hg38::1::8842, 3_BT-20_VGLL1_hg38::1::8843	5798, 5830, 4582, 5830, 4806	in gene, in gene, in gene, in gene, in gene	1	1	1	27.5	58.5	60.5	2	3_BT-20_VGLL1_hg38::1	95	Gene LOC105370872		uncharacterized LOC105370872
FEM1B	15	68277756	68295865	18109	+	5	1_PANC10-05_VGLL1_hg38::1::2830, 2_Bewo_VGLL1_hg38::1::11306, 2_Bewo_VGLL1_hg38::1::11307, 3_BT-20_VGLL1_hg38::1::8842, 3_BT-20_VGLL1_hg38::1::8843	-5628, -5660, -4412, -5660, -4636	upstream, upstream, upstream, upstream, upstream	1	1	1	27.5	58.5	60.5	2	3_BT-20_VGLL1_hg38::1	95	Gene FEM1B	FEM1B, FIAA, F1AA, DKFZp451E0710, F1A-ALPHA	fem-1 homolog b (C. elegans)
TEPP	16	57976435	57988354	11919	+	4	1_PANC10-05_VGLL1_hg38::1::3152, 2_Bewo_VGLL1_hg38::1::12360, 2_Bewo_VGLL1_hg38::1::12361, 3_BT-20_VGLL1_hg38::1::9805	16589, 2669, 16605, 16589	downstream, in gene, downstream, downstream	1	1	1	16.5	78.5	60.5	2	2_Bewo_VGLL1_hg38::1	123	Gene TEPP	MGC129931, TEPP, MGC129930	testis, prostate and placenta expressed
LDHD	16	75111860	75116772	4912	-	3	1_PANC10-05_VGLL1_hg38::1::3217, 2_Bewo_VGLL1_hg38::1::12602, 3_BT-20_VGLL1_hg38::1::10036	7716, 9924, 7524	downstream, downstream, downstream	1	1	1	21.5	24	60.5	2	3_BT-20_VGLL1_hg38::1	112	Gene LDHD	LDHD, MGC57726, DLD	lactate dehydrogenase D
TMEM14B	6	10747759	10759774	12015	+	4	1_PANC10-05_VGLL1_hg38::1::7053, 1_PANC10-05_VGLL1_hg38::1::7054, 2_Bewo_VGLL1_hg38::1::27302, 3_BT-20_VGLL1_hg38::1::22016	11665, 12465, 11681, 11649	in gene, downstream, in gene, in gene	1	1	1	47	21	60.5	2	3_BT-20_VGLL1_hg38::1	94	Gene TMEM14B	FLJ60468, TMEM14B, MGC1223	transmembrane protein 14B
RNA5SP203	6	10752791	10752926	135	-	4	1_PANC10-05_VGLL1_hg38::1::7053, 1_PANC10-05_VGLL1_hg38::1::7054, 2_Bewo_VGLL1_hg38::1::27302, 3_BT-20_VGLL1_hg38::1::22016	-6498, -7298, -6514, -6482	upstream, upstream, upstream, upstream	1	1	1	47	21	60.5	2	3_BT-20_VGLL1_hg38::1	94	Gene RNA5SP203	RNA5SP203, RN5S203	RNA, 5S ribosomal pseudogene 203
MAK	6	10762723	10838605	75882	-	4	1_PANC10-05_VGLL1_hg38::1::7053, 1_PANC10-05_VGLL1_hg38::1::7054, 2_Bewo_VGLL1_hg38::1::27302, 3_BT-20_VGLL1_hg38::1::22016	79181, 78381, 79165, 79197	downstream, downstream, downstream, downstream	1	1	1	47	21	60.5	2	3_BT-20_VGLL1_hg38::1	94	Gene MAK	MAK, dJ417M14.2, RP62	male germ cell associated kinase
LOC105374283	3	193787249	193792084	4835	+	6	1_PANC10-05_VGLL1_hg38::1::5935, 1_PANC10-05_VGLL1_hg38::1::5936, 2_Bewo_VGLL1_hg38::1::23015, 3_BT-20_VGLL1_hg38::1::18808, 3_BT-20_VGLL1_hg38::1::18809, 3_BT-20_VGLL1_hg38::1::18810	-6289, -4753, -4785, -6193, -4785, -3537	upstream, upstream, upstream, upstream, upstream, upstream	1	1	1	37.333	76.667	60.333	3	2_Bewo_VGLL1_hg38::1	196	Gene LOC105374283		uncharacterized LOC105374283
MAFK	7	1530732	1543043	12311	+	5	1_PANC10-05_VGLL1_hg38::1::7528, 1_PANC10-05_VGLL1_hg38::1::7529, 2_Bewo_VGLL1_hg38::1::29401, 3_BT-20_VGLL1_hg38::1::23666, 3_BT-20_VGLL1_hg38::1::23667	2132, 6580, 6612, 6580, 7476	in gene, in gene, in gene, in gene, in gene	1	1	1	31	23.333	60.333	3	3_BT-20_VGLL1_hg38::1	102	Gene MAFK	NFE2U, FLJ32205, MAFK, MGC71717, P18	v-maf avian musculoaponeurotic fibrosarcoma oncogene homolog K
LOC100128653	7	1532454	1534880	2426	-	5	1_PANC10-05_VGLL1_hg38::1::7528, 1_PANC10-05_VGLL1_hg38::1::7529, 2_Bewo_VGLL1_hg38::1::29401, 3_BT-20_VGLL1_hg38::1::23666, 3_BT-20_VGLL1_hg38::1::23667	2016, -2432, -2464, -2432, -3328	in gene, upstream, upstream, upstream, upstream	1	1	1	31	23.333	60.333	3	3_BT-20_VGLL1_hg38::1	102	Gene LOC100128653		uncharacterized LOC100128653
PSG5	19	43032810	43186536	153726	-	14	1_PANC10-05_VGLL1_hg38::1::3982, 1_PANC10-05_VGLL1_hg38::1::3983, 1_PANC10-05_VGLL1_hg38::1::3984, 2_Bewo_VGLL1_hg38::1::15481, 3_BT-20_VGLL1_hg38::1::12143, 3_BT-20_VGLL1_hg38::1::12144, 3_BT-20_VGLL1_hg38::1::12145, 3_BT-20_VGLL1_hg38::1::12146, 3_BT-20_VGLL1_hg38::1::12147, 3_BT-20_VGLL1_hg38::1::12148, 3_BT-20_VGLL1_hg38::1::12149, 3_BT-20_VGLL1_hg38::1::12150, 3_BT-20_VGLL1_hg38::1::12151, 3…	65944, 4488, 4200, 4200, 126856, 126120, 108520, 108072, 65896, 58952, 38024, 27464, 22472, 4200	in gene, in gene, in gene, in gene, in gene, in gene, in gene, in gene, in gene, in gene, in gene, in gene, in gene, in gene	1	1	1	14.4	8.5	60.3	10	3_BT-20_VGLL1_hg38::1	129	Gene PSG5	PSG5, FL-NCA-3, PSG	pregnancy specific beta-1-glycoprotein 5
TTC7A	2	46916129	47076136	160007	+	26	1_PANC10-05_VGLL1_hg38::1::4273, 1_PANC10-05_VGLL1_hg38::1::4274, 1_PANC10-05_VGLL1_hg38::1::4275, 1_PANC10-05_VGLL1_hg38::1::4276, 1_PANC10-05_VGLL1_hg38::1::4277, 1_PANC10-05_VGLL1_hg38::1::4278, 2_Bewo_VGLL1_hg38::1::16529, 2_Bewo_VGLL1_hg38::1::16530, 2_Bewo_VGLL1_hg38::1::16531, 2_Bewo_VGLL1_hg38::1::16532, 2_Bewo_VGLL1_hg38::1::16533, 2_Bewo_VGLL1_hg38::1::16534, 2_Bewo_VGLL1_hg38::1::16535…	100511, 118207, 127615, 149999, 153631, 160895, 47295, 51183, 118271, 120015, 150047, 153759, 160831, 24543, 39199, 47295, 49183, 51231, 100527, 112927, 118239, 119071, 127599, 149983, 153711, 160831	in gene, in gene, in gene, in gene, in gene, downstream, in gene, in gene, in gene, in gene, in gene, in gene, downstream, in gene, in gene, in gene, in gene, in gene, in gene, in gene, in gene, in gene, in gene, in gene, in gene, downstream	1	1	1	34.214	51.786	60.286	14	2_Bewo_VGLL1_hg38::1	137	Gene TTC7A	GIDID, TTC7, MGC134830, MGC131720, TTC7A, MINAT	tetratricopeptide repeat domain 7A
LOC105375208	7	28037569	28063180	25611	+	9	1_PANC10-05_VGLL1_hg38::1::7637, 2_Bewo_VGLL1_hg38::1::29688, 2_Bewo_VGLL1_hg38::1::29689, 2_Bewo_VGLL1_hg38::1::29690, 3_BT-20_VGLL1_hg38::1::23969, 3_BT-20_VGLL1_hg38::1::23970, 3_BT-20_VGLL1_hg38::1::23971, 3_BT-20_VGLL1_hg38::1::23972, 3_BT-20_VGLL1_hg38::1::23973	4095, 4015, 28063, 28527, -2753, -673, 4095, 17695, 25263	in gene, in gene, downstream, downstream, upstream, upstream, in gene, in gene, in gene	1	1	1	15	12.286	60.286	7	3_BT-20_VGLL1_hg38::1	193	Gene LOC105375208		uncharacterized LOC105375208
AFF3	2	99545864	100142583	596719	-	18	1_PANC10-05_VGLL1_hg38::1::4417, 1_PANC10-05_VGLL1_hg38::1::4418, 2_Bewo_VGLL1_hg38::1::17141, 2_Bewo_VGLL1_hg38::1::17142, 2_Bewo_VGLL1_hg38::1::17143, 2_Bewo_VGLL1_hg38::1::17144, 2_Bewo_VGLL1_hg38::1::17145, 3_BT-20_VGLL1_hg38::1::13484, 3_BT-20_VGLL1_hg38::1::13485, 3_BT-20_VGLL1_hg38::1::13486, 3_BT-20_VGLL1_hg38::1::13487, 3_BT-20_VGLL1_hg38::1::13488, 3_BT-20_VGLL1_hg38::1::13489, 3_BT-20_…	335687, 332199, 581271, 571143, 532663, 460151, 332151, 604247, 539927, 532631, 431831, 335671, 333527, 332119, 330807, 262247, 260535, 85975	in gene, in gene, in gene, in gene, in gene, in gene, in gene, downstream, in gene, in gene, in gene, in gene, in gene, in gene, in gene, in gene, in gene, in gene	1	1	1	14.571	16.923	60.214	14	3_BT-20_VGLL1_hg38::1	240	Gene AFF3	AFF3, MLLT2-like, LAF4
TIAM2	6	155090289	155257723	167434	+	13	1_PANC10-05_VGLL1_hg38::1::7481, 1_PANC10-05_VGLL1_hg38::1::7482, 1_PANC10-05_VGLL1_hg38::1::7483, 2_Bewo_VGLL1_hg38::1::29182, 2_Bewo_VGLL1_hg38::1::29183, 3_BT-20_VGLL1_hg38::1::23515, 3_BT-20_VGLL1_hg38::1::23516, 3_BT-20_VGLL1_hg38::1::23517, 3_BT-20_VGLL1_hg38::1::23518, 3_BT-20_VGLL1_hg38::1::23519, 3_BT-20_VGLL1_hg38::1::23520, 3_BT-20_VGLL1_hg38::1::23521, 3_BT-20_VGLL1_hg38::1::23522	-4465, 12959, 81103, 27135, 29839, 13007, 27151, 29855, 58191, 64015, 72527, 111711, 157455	upstream, in gene, in gene, in gene, in gene, in gene, in gene, in gene, in gene, in gene, in gene, in gene, in gene	1	1	1	13.9	12.3	60.1	10	3_BT-20_VGLL1_hg38::1	96	Gene TIAM2	TIAM-2, STEF, FLJ41865, TIAM2	T-cell lymphoma invasion and metastasis 2
LINC00330	13	44799504	44809630	10126	-	4	1_PANC10-05_VGLL1_hg38::1::2258, 2_Bewo_VGLL1_hg38::1::8921, 2_Bewo_VGLL1_hg38::1::8922, 3_BT-20_VGLL1_hg38::1::7060	-6317, -6242, -7842, -6242	upstream, upstream, upstream, upstream	1	1	1	18	67	60	2	2_Bewo_VGLL1_hg38::1	94	Gene LINC00330	RP11-96M12.1, LINC00330, NCRNA00330	long intergenic non-protein coding RNA 330
LYRM9	17	27878314	27893383	15069	-	5	1_PANC10-05_VGLL1_hg38::1::3337, 2_Bewo_VGLL1_hg38::1::13162, 2_Bewo_VGLL1_hg38::1::13163, 3_BT-20_VGLL1_hg38::1::10579, 3_BT-20_VGLL1_hg38::1::10580	4199, 19431, 4183, 19335, 4135	in gene, downstream, in gene, downstream, in gene	1	1	1	36	83	60	2	2_Bewo_VGLL1_hg38::1	119	Gene LYRM9	HSD24, LYRM9, C17orf108	LYR motif containing 9
MIR371A	19	53787675	53787741	66	+	6	1_PANC10-05_VGLL1_hg38::1::4026, 2_Bewo_VGLL1_hg38::1::15685, 2_Bewo_VGLL1_hg38::1::15686, 2_Bewo_VGLL1_hg38::1::15687, 3_BT-20_VGLL1_hg38::1::12322, 3_BT-20_VGLL1_hg38::1::12323	-2363, -6971, -2331, 5429, -2331, 5189	upstream, upstream, upstream, downstream, upstream, downstream	1	1	1	20	77.333	60	3	3_BT-20_VGLL1_hg38::1	134	Gene MIR371A	MIR371A, hsa-mir-371a, MIR371, MIRN371, hsa-mir-371	microRNA 371a
MIR371B	19	53787677	53787742	65	-	6	1_PANC10-05_VGLL1_hg38::1::4026, 2_Bewo_VGLL1_hg38::1::15685, 2_Bewo_VGLL1_hg38::1::15686, 2_Bewo_VGLL1_hg38::1::15687, 3_BT-20_VGLL1_hg38::1::12322, 3_BT-20_VGLL1_hg38::1::12323	2430, 7038, 2398, -5362, 2398, -5122	downstream, downstream, downstream, upstream, downstream, upstream	1	1	1	20	77.333	60	3	3_BT-20_VGLL1_hg38::1	134	Gene MIR371B	MIR371B	microRNA 371b
MIR372	19	53787890	53787956	66	+	6	1_PANC10-05_VGLL1_hg38::1::4026, 2_Bewo_VGLL1_hg38::1::15685, 2_Bewo_VGLL1_hg38::1::15686, 2_Bewo_VGLL1_hg38::1::15687, 3_BT-20_VGLL1_hg38::1::12322, 3_BT-20_VGLL1_hg38::1::12323	-2578, -7186, -2546, 5214, -2546, 4974	upstream, upstream, upstream, downstream, upstream, downstream	1	1	1	20	77.333	60	3	3_BT-20_VGLL1_hg38::1	134	Gene MIR372	MIR372, MIRN372, hsa-mir-372	microRNA 372
MIR373	19	53788705	53788773	68	+	6	1_PANC10-05_VGLL1_hg38::1::4026, 2_Bewo_VGLL1_hg38::1::15685, 2_Bewo_VGLL1_hg38::1::15686, 2_Bewo_VGLL1_hg38::1::15687, 3_BT-20_VGLL1_hg38::1::12322, 3_BT-20_VGLL1_hg38::1::12323	-3393, -8001, -3361, 4399, -3361, 4159	upstream, upstream, upstream, downstream, upstream, downstream	1	1	1	20	77.333	60	3	3_BT-20_VGLL1_hg38::1	134	Gene MIR373	mir-373, MIR373, miRNA373, MIRN373, hsa-mir-373	microRNA 373
SUPT7L	2	27642568	27663973	21405	-	3	1_PANC10-05_VGLL1_hg38::1::4161, 2_Bewo_VGLL1_hg38::1::16152, 3_BT-20_VGLL1_hg38::1::12698	229, 197, 213	in gene, in gene, in gene	1	1	1	38	68	60	1	2_Bewo_VGLL1_hg38::1	68	Gene SUPT7L	MGC90306, SUPT7L, STAF65(gamma), SPT7L, SUPT7H, KIAA0764, STAF65, STAF65G	SPT7-like STAGA complex gamma subunit
CDH4	20	61252426	61940617	688191	+	4	1_PANC10-05_VGLL1_hg38::1::5201, 2_Bewo_VGLL1_hg38::1::19566, 2_Bewo_VGLL1_hg38::1::19567, 3_BT-20_VGLL1_hg38::1::15954	2678, 248502, 687286, 248854	in gene, in gene, in gene, in gene	1	1	1	13.333	44	60	3	3_BT-20_VGLL1_hg38::1	148	Gene CDH4	MGC138355, RCAD, CAD4, FLJ22202, FLJ40547, MGC126700, CDH4	cadherin 4
CCDC80	3	112604386	112641143	36757	-	7	1_PANC10-05_VGLL1_hg38::1::5619, 1_PANC10-05_VGLL1_hg38::1::5620, 2_Bewo_VGLL1_hg38::1::21896, 2_Bewo_VGLL1_hg38::1::21897, 3_BT-20_VGLL1_hg38::1::17851, 3_BT-20_VGLL1_hg38::1::17852, 3_BT-20_VGLL1_hg38::1::17853	-5705, -6121, 17335, -6153, 791, -6121, -8297	upstream, upstream, in gene, upstream, in gene, upstream, upstream	1	1	1	25.5	59.25	60	4	2_Bewo_VGLL1_hg38::1	174	Gene CCDC80	CCDC80, MGC134851, MGC131805, URB, okuribin, SSG1, DRO1	coiled-coil domain containing 80
AKR1B1	7	134442351	134459136	16785	-	6	1_PANC10-05_VGLL1_hg38::1::7990, 2_Bewo_VGLL1_hg38::1::30800, 2_Bewo_VGLL1_hg38::1::30801, 2_Bewo_VGLL1_hg38::1::30802, 3_BT-20_VGLL1_hg38::1::24937, 3_BT-20_VGLL1_hg38::1::24938	23760, 23872, -192, -3360, 23808, -3296	downstream, downstream, upstream, upstream, downstream, upstream	1	1	1	14.333	41.667	60	3	3_BT-20_VGLL1_hg38::1	123	Gene AKR1B1	AR, ALR2, ADR, MGC1804, ALDR1, AKR1B1	aldo-keto reductase family 1, member B1 (aldose reductase)
LIPC	15	58410754	58568874	158120	+	24	1_PANC10-05_VGLL1_hg38::1::2761, 1_PANC10-05_VGLL1_hg38::1::2762, 1_PANC10-05_VGLL1_hg38::1::2763, 1_PANC10-05_VGLL1_hg38::1::2764, 1_PANC10-05_VGLL1_hg38::1::2765, 2_Bewo_VGLL1_hg38::1::11101, 2_Bewo_VGLL1_hg38::1::11102, 2_Bewo_VGLL1_hg38::1::11103, 2_Bewo_VGLL1_hg38::1::11104, 2_Bewo_VGLL1_hg38::1::11105, 2_Bewo_VGLL1_hg38::1::11106, 2_Bewo_VGLL1_hg38::1::11107, 2_Bewo_VGLL1_hg38::1::11108, 2_…	29566, 30302, 59390, 110990, 136734, 14526, 29886, 30366, 31550, 59326, 110974, 117518, 133246, 136734, 141070, 29502, 31614, 59358, 63134, 111038, 113758, 117502, 135870, 136734	in gene, in gene, in gene, in gene, in gene, in gene, in gene, in gene, in gene, in gene, in gene, in gene, in gene, in gene, in gene, in gene, in gene, in gene, in gene, in gene, in gene, in gene, in gene, in gene	1	1	1	29	37.214	59.857	14	3_BT-20_VGLL1_hg38::1	166	Gene LIPC	HL, LIPH, HDLCQ12, LIPC, HTGL	lipase C, hepatic type
LOC105372497	20	1405146	1411146	6000	-	9	1_PANC10-05_VGLL1_hg38::1::4939, 1_PANC10-05_VGLL1_hg38::1::4940, 2_Bewo_VGLL1_hg38::1::18746, 2_Bewo_VGLL1_hg38::1::18747, 2_Bewo_VGLL1_hg38::1::18748, 3_BT-20_VGLL1_hg38::1::15063, 3_BT-20_VGLL1_hg38::1::15064, 3_BT-20_VGLL1_hg38::1::15065, 3_BT-20_VGLL1_hg38::1::15066	11018, -4950, 11274, 6714, -7446, 11002, 8778, -4950, -7478	downstream, upstream, downstream, downstream, upstream, downstream, downstream, upstream, upstream	1	1	1	26.6	26.4	59.8	5	3_BT-20_VGLL1_hg38::1	108	Gene LOC105372497		uncharacterized LOC105372497
LOC105374076	3	124545196	124584583	39387	-	9	1_PANC10-05_VGLL1_hg38::1::5660, 1_PANC10-05_VGLL1_hg38::1::5661, 2_Bewo_VGLL1_hg38::1::22038, 2_Bewo_VGLL1_hg38::1::22039, 2_Bewo_VGLL1_hg38::1::22040, 3_BT-20_VGLL1_hg38::1::17956, 3_BT-20_VGLL1_hg38::1::17957, 3_BT-20_VGLL1_hg38::1::17958, 3_BT-20_VGLL1_hg38::1::17959	32135, -8281, 32135, 7143, -8249, 32087, 26631, 25127, -8281	in gene, upstream, in gene, in gene, upstream, in gene, in gene, in gene, upstream	1	1	1	26.4	33.4	59.8	5	3_BT-20_VGLL1_hg38::1	133	Gene LOC105374076		uncharacterized LOC105374076
S100A9	1	153357854	153361027	3173	+	6	1_PANC10-05_VGLL1_hg38::1::376, 2_Bewo_VGLL1_hg38::1::1887, 3_BT-20_VGLL1_hg38::1::1519, 3_BT-20_VGLL1_hg38::1::1520, 3_BT-20_VGLL1_hg38::1::1521, 3_BT-20_VGLL1_hg38::1::1522	6530, 6498, -638, -158, 6498, 7618	downstream, downstream, upstream, upstream, downstream, downstream	1	1	1	22.75	27.5	59.75	4	3_BT-20_VGLL1_hg38::1	114	Gene S100A9	L1AG, MAC387, MIF, MRP14, CGLB, LIAG, NIF, 60B8AG, CAGB, S100A9, P14, CFAG	S100 calcium binding protein A9
LOC105370995	15	95564367	95592086	27719	+	6	1_PANC10-05_VGLL1_hg38::1::2934, 1_PANC10-05_VGLL1_hg38::1::2935, 2_Bewo_VGLL1_hg38::1::11675, 3_BT-20_VGLL1_hg38::1::9248, 3_BT-20_VGLL1_hg38::1::9249, 3_BT-20_VGLL1_hg38::1::9250	-6639, -4399, -4319, -6703, -4335, -559	upstream, upstream, upstream, upstream, upstream, upstream	1	1	1	28.667	9.667	59.667	3	3_BT-20_VGLL1_hg38::1	77	Gene LOC105370995		uncharacterized LOC105370995
CACNG6	19	53991149	54012666	21517	+	5	1_PANC10-05_VGLL1_hg38::1::4029, 2_Bewo_VGLL1_hg38::1::15690, 3_BT-20_VGLL1_hg38::1::12327, 3_BT-20_VGLL1_hg38::1::12328, 3_BT-20_VGLL1_hg38::1::12329	29235, 29267, 10419, 11875, 29235	downstream, downstream, in gene, in gene, downstream	1	1	1	12	21	59.667	3	3_BT-20_VGLL1_hg38::1	76	Gene CACNG6	CACNG6	calcium voltage-gated channel auxiliary subunit gamma 6
KU-MEL-3	6	4610565	4611919	1354	+	7	1_PANC10-05_VGLL1_hg38::1::7032, 2_Bewo_VGLL1_hg38::1::27199, 2_Bewo_VGLL1_hg38::1::27200, 2_Bewo_VGLL1_hg38::1::27201, 3_BT-20_VGLL1_hg38::1::21934, 3_BT-20_VGLL1_hg38::1::21935, 3_BT-20_VGLL1_hg38::1::21936	-3045, -7205, -2981, 10491, -7157, -3061, 10491	upstream, upstream, upstream, downstream, upstream, upstream, downstream	1	1	1	23.333	52.667	59.667	3	3_BT-20_VGLL1_hg38::1	77	Gene KU-MEL-3		uncharacterized LOC497048
ARL6IP5	3	69084939	69106088	21149	+	10	1_PANC10-05_VGLL1_hg38::1::5522, 1_PANC10-05_VGLL1_hg38::1::5523, 2_Bewo_VGLL1_hg38::1::21639, 2_Bewo_VGLL1_hg38::1::21640, 2_Bewo_VGLL1_hg38::1::21641, 2_Bewo_VGLL1_hg38::1::21642, 3_BT-20_VGLL1_hg38::1::17568, 3_BT-20_VGLL1_hg38::1::17569, 3_BT-20_VGLL1_hg38::1::17570, 3_BT-20_VGLL1_hg38::1::17571	5280, 17605, -2827, 1557, 5333, 7285, -2891, 1605, 5349, 17653	in gene, in gene, upstream, in gene, in gene, in gene, upstream, in gene, in gene, in gene	1	1	1	13.2	50.8	59.6	5	3_BT-20_VGLL1_hg38::1	107	Gene ARL6IP5	addicsin, HSPC127, GTRAP3-18, DERP11, Yip6b, JWA, ARL6IP5, jmx, hp22, PRAF3	ADP ribosylation factor like GTPase 6 interacting protein 5
KIAA0922	4	153466346	153637608	171262	+	16	1_PANC10-05_VGLL1_hg38::1::6319, 2_Bewo_VGLL1_hg38::1::24443, 2_Bewo_VGLL1_hg38::1::24444, 2_Bewo_VGLL1_hg38::1::24445, 2_Bewo_VGLL1_hg38::1::24446, 3_BT-20_VGLL1_hg38::1::19964, 3_BT-20_VGLL1_hg38::1::19965, 3_BT-20_VGLL1_hg38::1::19966, 3_BT-20_VGLL1_hg38::1::19967, 3_BT-20_VGLL1_hg38::1::19968, 3_BT-20_VGLL1_hg38::1::19969, 3_BT-20_VGLL1_hg38::1::19970, 3_BT-20_VGLL1_hg38::1::19971, 3_BT-20_VG…	46262, 8118, 26582, 46262, 71382, 1494, 20086, 26614, 29318, 39158, 46342, 47526, 104982, 127510, 128054, 145510	in gene, in gene, in gene, in gene, in gene, in gene, in gene, in gene, in gene, in gene, in gene, in gene, in gene, in gene, in gene, in gene	1	1	1	7.2	22	59.538	13	3_BT-20_VGLL1_hg38::1	144	Gene KIAA0922	KIAA0922, FLJ10592, DKFZp586H1322, TMEM131L	KIAA0922
PRR5L	11	36296175	36465204	169029	+	10	1_PANC10-05_VGLL1_hg38::1::1362, 1_PANC10-05_VGLL1_hg38::1::1363, 1_PANC10-05_VGLL1_hg38::1::1364, 2_Bewo_VGLL1_hg38::1::5659, 2_Bewo_VGLL1_hg38::1::5660, 2_Bewo_VGLL1_hg38::1::5661, 3_BT-20_VGLL1_hg38::1::4492, 3_BT-20_VGLL1_hg38::1::4493, 3_BT-20_VGLL1_hg38::1::4494, 3_BT-20_VGLL1_hg38::1::4495	124817, 135793, 151953, 58609, 152017, 155329, 58641, 124801, 151969, 159793	in gene, in gene, in gene, in gene, in gene, in gene, in gene, in gene, in gene, in gene	1	1	1	19.333	32.667	59.5	6	3_BT-20_VGLL1_hg38::1	155	Gene PRR5L	PROTOR2, MGC16218, FLJ14213, FLJ22630, PRR5L	proline rich 5 like
LOC105370707	14	92508774	92514640	5866	-	4	1_PANC10-05_VGLL1_hg38::1::2616, 2_Bewo_VGLL1_hg38::1::10517, 3_BT-20_VGLL1_hg38::1::8145, 3_BT-20_VGLL1_hg38::1::8146	10672, 10704, 10608, 2544	downstream, downstream, downstream, in gene	1	1	1	24	56.5	59.5	2	2_Bewo_VGLL1_hg38::1	100	Gene LOC105370707		spidroin-1-like
ATOX1	5	151742822	151758649	15827	-	4	1_PANC10-05_VGLL1_hg38::1::6904, 2_Bewo_VGLL1_hg38::1::26639, 3_BT-20_VGLL1_hg38::1::21595, 3_BT-20_VGLL1_hg38::1::21596	16825, 16809, 18617, 16793	downstream, downstream, downstream, downstream	1	1	1	32	29.5	59.5	2	3_BT-20_VGLL1_hg38::1	80	Gene ATOX1	ATOX1, HAH1, MGC138455, ATX1, MGC138453	antioxidant 1 copper chaperone
PLS3-AS1	X	115518189	115562731	44542	-	6	1_PANC10-05_VGLL1_hg38::1::9209, 1_PANC10-05_VGLL1_hg38::1::9210, 2_Bewo_VGLL1_hg38::1::34678, 2_Bewo_VGLL1_hg38::1::34679, 3_BT-20_VGLL1_hg38::1::28088, 3_BT-20_VGLL1_hg38::1::28089	2315, 2107, 2219, 43, 2187, 43	in gene, in gene, in gene, in gene, in gene, in gene	1	1	1	17	25.5	59.5	2	3_BT-20_VGLL1_hg38::1	83	Gene PLS3-AS1	PLS3-AS1, RP1-93I3.1	PLS3 antisense RNA 1
RNA5SP19	1	228555793	228555901	108	+	9	1_PANC10-05_VGLL1_hg38::1::689, 1_PANC10-05_VGLL1_hg38::1::690, 2_Bewo_VGLL1_hg38::1::3144, 2_Bewo_VGLL1_hg38::1::3145, 2_Bewo_VGLL1_hg38::1::3146, 3_BT-20_VGLL1_hg38::1::2560, 3_BT-20_VGLL1_hg38::1::2561, 3_BT-20_VGLL1_hg38::1::2562, 3_BT-20_VGLL1_hg38::1::2563	-2865, -1473, -9553, -2833, -1489, -11633, -2833, -1489, -1121	upstream, upstream, upstream, upstream, upstream, upstream, upstream, upstream, upstream	1	1	1	36.2	45.2	59.4	5	3_BT-20_VGLL1_hg38::1	167	Gene RNA5SP19	RNA5SP19, RN5S19	RNA, 5S ribosomal pseudogene 19
ASCC2	22	29788608	29838304	49696	-	7	1_PANC10-05_VGLL1_hg38::1::5289, 2_Bewo_VGLL1_hg38::1::20205, 2_Bewo_VGLL1_hg38::1::20206, 2_Bewo_VGLL1_hg38::1::20207, 3_BT-20_VGLL1_hg38::1::16506, 3_BT-20_VGLL1_hg38::1::16507, 3_BT-20_VGLL1_hg38::1::16508	38912, 42496, 38976, 16704, 42432, 38944, 16704	in gene, in gene, in gene, in gene, in gene, in gene, in gene	1	1	1	15	48.667	59.333	3	2_Bewo_VGLL1_hg38::1	88	Gene ASCC2	ASCC2, ASC1p100, p100	activating signal cointegrator 1 complex subunit 2
WNT7A	3	13818217	13880121	61904	-	9	1_PANC10-05_VGLL1_hg38::1::5424, 2_Bewo_VGLL1_hg38::1::20773, 2_Bewo_VGLL1_hg38::1::20774, 2_Bewo_VGLL1_hg38::1::20775, 2_Bewo_VGLL1_hg38::1::20776, 3_BT-20_VGLL1_hg38::1::16965, 3_BT-20_VGLL1_hg38::1::16966, 3_BT-20_VGLL1_hg38::1::16967, 3_BT-20_VGLL1_hg38::1::16968	29561, 55353, 54713, 29593, 20489, 57881, 55385, 38777, 29641	in gene, in gene, in gene, in gene, in gene, in gene, in gene, in gene, in gene	1	1	1	9.833	58.833	59.333	6	2_Bewo_VGLL1_hg38::1	151	Gene WNT7A	WNT7A	wingless-type MMTV integration site family member 7A
LOC105374896	6	4599288	4602420	3132	-	7	1_PANC10-05_VGLL1_hg38::1::7031, 1_PANC10-05_VGLL1_hg38::1::7032, 2_Bewo_VGLL1_hg38::1::27199, 2_Bewo_VGLL1_hg38::1::27200, 3_BT-20_VGLL1_hg38::1::21933, 3_BT-20_VGLL1_hg38::1::21934, 3_BT-20_VGLL1_hg38::1::21935	2292, -5100, -940, -5164, 2308, -988, -5084	in gene, upstream, upstream, upstream, in gene, upstream, upstream	1	1	1	36.333	32.667	59.333	3	3_BT-20_VGLL1_hg38::1	77	Gene LOC105374896		uncharacterized LOC105374896
LOC105377965	6	117526822	117537178	10356	-	5	1_PANC10-05_VGLL1_hg38::1::7392, 2_Bewo_VGLL1_hg38::1::28672, 2_Bewo_VGLL1_hg38::1::28673, 3_BT-20_VGLL1_hg38::1::23136, 3_BT-20_VGLL1_hg38::1::23137	-8134, 17210, 730, 730, -8166	upstream, downstream, in gene, in gene, upstream	1	1	1	13.667	78	59.333	3	2_Bewo_VGLL1_hg38::1	140	Gene LOC105377965		uncharacterized LOC105377965
PLCXD2	3	111674676	111846447	171771	+	26	1_PANC10-05_VGLL1_hg38::1::5609, 1_PANC10-05_VGLL1_hg38::1::5610, 1_PANC10-05_VGLL1_hg38::1::5611, 1_PANC10-05_VGLL1_hg38::1::5612, 1_PANC10-05_VGLL1_hg38::1::5613, 2_Bewo_VGLL1_hg38::1::21872, 2_Bewo_VGLL1_hg38::1::21873, 2_Bewo_VGLL1_hg38::1::21874, 2_Bewo_VGLL1_hg38::1::21875, 2_Bewo_VGLL1_hg38::1::21876, 2_Bewo_VGLL1_hg38::1::21877, 3_BT-20_VGLL1_hg38::1::17818, 3_BT-20_VGLL1_hg38::1::17819, …	2156, 60780, 93996, 128620, 177084, 60812, 127276, 137292, 148940, 154524, 163596, -6164, -4628, 2092, 7340, 43020, 60812, 86988, 94124, 107308, 127788, 128652, 133948, 137260, 172364, 177036	in gene, in gene, in gene, in gene, downstream, in gene, in gene, in gene, in gene, in gene, in gene, upstream, upstream, in gene, in gene, in gene, in gene, in gene, in gene, in gene, in gene, in gene, in gene, in gene, downstream, downstream	1	1	1	22.684	33.833	59.105	19	3_BT-20_VGLL1_hg38::1	231	Gene PLCXD2	FLJ31579, PLCXD2	phosphatidylinositol specific phospholipase C X domain containing 2
ICMT	1	6221193	6235984	14791	-	3	1_PANC10-05_VGLL1_hg38::1::10, 2_Bewo_VGLL1_hg38::1::32, 3_BT-20_VGLL1_hg38::1::36	15568, 15568, 15568	downstream, downstream, downstream	1	1	1	34	41	59	1	3_BT-20_VGLL1_hg38::1	59	Gene ICMT	PPMT, PCMT, MSTP098, ICMT, PCCMT, HSTE14, MST098, MGC39955	isoprenylcysteine carboxyl methyltransferase
AKIP1	11	8911118	8920079	8961	+	6	1_PANC10-05_VGLL1_hg38::1::1240, 1_PANC10-05_VGLL1_hg38::1::1241, 2_Bewo_VGLL1_hg38::1::5318, 3_BT-20_VGLL1_hg38::1::4083, 3_BT-20_VGLL1_hg38::1::4084, 3_BT-20_VGLL1_hg38::1::4085	-4270, 6546, 6514, -4270, 6514, 13026	upstream, in gene, in gene, upstream, in gene, downstream	1	1	1	22.667	22.333	59	3	3_BT-20_VGLL1_hg38::1	76	Gene AKIP1	BCA3, C11orf17, AKIP1	A-kinase interacting protein 1
HEATR3	16	50065970	50105481	39511	+	3	1_PANC10-05_VGLL1_hg38::1::3108, 2_Bewo_VGLL1_hg38::1::12238, 3_BT-20_VGLL1_hg38::1::9668	48590, 48654, 48622	downstream, downstream, downstream	1	1	1	47	46	59	1	3_BT-20_VGLL1_hg38::1	59	Gene HEATR3	HEATR3, FLJ20718, SYO1	HEAT repeat containing 3
LOC101927250	16	50100478	50153014	52536	-	3	1_PANC10-05_VGLL1_hg38::1::3108, 2_Bewo_VGLL1_hg38::1::12238, 3_BT-20_VGLL1_hg38::1::9668	38454, 38390, 38422	in gene, in gene, in gene	1	1	1	47	46	59	1	3_BT-20_VGLL1_hg38::1	59	Gene LOC101927250		uncharacterized LOC101927250
ANXA13	8	123680794	123737407	56613	-	10	1_PANC10-05_VGLL1_hg38::1::8500, 1_PANC10-05_VGLL1_hg38::1::8501, 1_PANC10-05_VGLL1_hg38::1::8502, 2_Bewo_VGLL1_hg38::1::32275, 2_Bewo_VGLL1_hg38::1::32276, 3_BT-20_VGLL1_hg38::1::26083, 3_BT-20_VGLL1_hg38::1::26084, 3_BT-20_VGLL1_hg38::1::26085, 3_BT-20_VGLL1_hg38::1::26086, 3_BT-20_VGLL1_hg38::1::26087	56703, 49727, 43583, 56783, 43583, 66239, 56767, 56319, 49663, 43647	downstream, in gene, in gene, downstream, in gene, downstream, downstream, in gene, in gene, in gene	1	1	1	57	14.4	59	5	1_PANC10-05_VGLL1_hg38::1	97	Gene ANXA13	ISA, ANX13, ANXA13, MGC150460	annexin A13
LOC105374465	2	37719544	37737598	18054	-	4	1_PANC10-05_VGLL1_hg38::1::4212, 2_Bewo_VGLL1_hg38::1::16325, 3_BT-20_VGLL1_hg38::1::12853, 3_BT-20_VGLL1_hg38::1::12854	26046, -1026, 26046, 25566	downstream, upstream, downstream, downstream	1	1	1	26.667	58	58.667	3	2_Bewo_VGLL1_hg38::1	130	Gene LOC105374465		uncharacterized LOC105374465
SOGA1	20	36777442	36863684	86242	-	11	1_PANC10-05_VGLL1_hg38::1::5081, 2_Bewo_VGLL1_hg38::1::19177, 2_Bewo_VGLL1_hg38::1::19178, 2_Bewo_VGLL1_hg38::1::19179, 2_Bewo_VGLL1_hg38::1::19180, 3_BT-20_VGLL1_hg38::1::15420, 3_BT-20_VGLL1_hg38::1::15421, 3_BT-20_VGLL1_hg38::1::15422, 3_BT-20_VGLL1_hg38::1::15423, 3_BT-20_VGLL1_hg38::1::15424, 3_BT-20_VGLL1_hg38::1::15425	-300, 48836, 39364, 35652, 16516, 94532, 42532, 41316, 39332, 35636, 16516	upstream, in gene, in gene, in gene, in gene, downstream, in gene, in gene, in gene, in gene, in gene	1	1	1	5.125	34.25	58.625	8	3_BT-20_VGLL1_hg38::1	123	Gene SOGA1	FLJ44670, KIAA0889, C20orf117, dJ132F21.1, SOGA, SOGA1	suppressor of glucose, autophagy associated 1
LOC105374119	3	134312189	134321167	8978	+	22	1_PANC10-05_VGLL1_hg38::1::5707, 1_PANC10-05_VGLL1_hg38::1::5708, 1_PANC10-05_VGLL1_hg38::1::5709, 1_PANC10-05_VGLL1_hg38::1::5710, 1_PANC10-05_VGLL1_hg38::1::5711, 1_PANC10-05_VGLL1_hg38::1::5712, 2_Bewo_VGLL1_hg38::1::22249, 2_Bewo_VGLL1_hg38::1::22250, 2_Bewo_VGLL1_hg38::1::22251, 2_Bewo_VGLL1_hg38::1::22252, 2_Bewo_VGLL1_hg38::1::22253, 2_Bewo_VGLL1_hg38::1::22254, 2_Bewo_VGLL1_hg38::1::22255…	-3549, -253, 1363, 8739, 14883, 15619, -3565, -2109, 195, 1315, 6179, 8771, 11939, 13123, 14915, 16083, -3549, 163, 1363, 5443, 13091, 14915	upstream, upstream, in gene, in gene, downstream, downstream, upstream, upstream, in gene, in gene, in gene, in gene, downstream, downstream, downstream, downstream, upstream, in gene, in gene, in gene, downstream, downstream	1	1	1	28.4	77.1	58.6	10	2_Bewo_VGLL1_hg38::1	252	Gene LOC105374119		uncharacterized LOC105374119
TTC21A	3	39107661	39138994	31333	+	7	1_PANC10-05_VGLL1_hg38::1::5474, 1_PANC10-05_VGLL1_hg38::1::5475, 2_Bewo_VGLL1_hg38::1::21119, 3_BT-20_VGLL1_hg38::1::17207, 3_BT-20_VGLL1_hg38::1::17208, 3_BT-20_VGLL1_hg38::1::17209, 3_BT-20_VGLL1_hg38::1::17210	18259, 33667, 39635, 18307, 24979, 33651, 39587	in gene, downstream, downstream, in gene, in gene, downstream, downstream	1	1	1	18	44	58.5	4	2_Bewo_VGLL1_hg38::1	144	Gene TTC21A	TTC21A, MGC70523, STI2, DKFZp686P18239, IFT139A, MGC156293	tetratricopeptide repeat domain 21A
LOC105377711	5	168350144	168352132	1988	-	8	1_PANC10-05_VGLL1_hg38::1::6945, 1_PANC10-05_VGLL1_hg38::1::6946, 2_Bewo_VGLL1_hg38::1::26821, 2_Bewo_VGLL1_hg38::1::26822, 2_Bewo_VGLL1_hg38::1::26823, 2_Bewo_VGLL1_hg38::1::26824, 3_BT-20_VGLL1_hg38::1::21678, 3_BT-20_VGLL1_hg38::1::21679	5508, -7852, 7716, 5508, 4164, -7868, 5508, -7884	downstream, upstream, downstream, downstream, downstream, upstream, downstream, upstream	1	1	1	45.25	104.5	58.5	4	2_Bewo_VGLL1_hg38::1	176	Gene LOC105377711		uncharacterized LOC105377711
SRI	7	88205115	88226993	21878	-	4	1_PANC10-05_VGLL1_hg38::1::7809, 2_Bewo_VGLL1_hg38::1::30266, 2_Bewo_VGLL1_hg38::1::30267, 3_BT-20_VGLL1_hg38::1::24518	-175, 9105, -239, -175	upstream, in gene, upstream, upstream	1	1	1	43.5	49	58.5	2	3_BT-20_VGLL1_hg38::1	115	Gene SRI	SCN, FLJ26259, CP22, SRI	sorcin
LOC102723885	7	88216660	88229768	13108	+	4	1_PANC10-05_VGLL1_hg38::1::7809, 2_Bewo_VGLL1_hg38::1::30266, 2_Bewo_VGLL1_hg38::1::30267, 3_BT-20_VGLL1_hg38::1::24518	10508, 1228, 10572, 10508	in gene, in gene, in gene, in gene	1	1	1	43.5	49	58.5	2	3_BT-20_VGLL1_hg38::1	115	Gene LOC102723885		uncharacterized LOC102723885
C15orf38-AP3S2	15	89830599	89912990	82391	-	16	1_PANC10-05_VGLL1_hg38::1::2920, 1_PANC10-05_VGLL1_hg38::1::2921, 1_PANC10-05_VGLL1_hg38::1::2922, 2_Bewo_VGLL1_hg38::1::11596, 2_Bewo_VGLL1_hg38::1::11597, 2_Bewo_VGLL1_hg38::1::11598, 2_Bewo_VGLL1_hg38::1::11599, 2_Bewo_VGLL1_hg38::1::11600, 2_Bewo_VGLL1_hg38::1::11601, 3_BT-20_VGLL1_hg38::1::9172, 3_BT-20_VGLL1_hg38::1::9173, 3_BT-20_VGLL1_hg38::1::9174, 3_BT-20_VGLL1_hg38::1::9175, 3_BT-20_VG…	76254, 67262, -2594, 76190, 67358, 60958, -2578, -3821, -4722, 91710, 89438, 76190, 67294, -2594, -3778, -4802	in gene, in gene, upstream, in gene, in gene, in gene, upstream, upstream, upstream, downstream, downstream, in gene, in gene, upstream, upstream, upstream	1	1	1	18.125	34.875	58.429	8	3_BT-20_VGLL1_hg38::1	115	Gene C15orf38-AP3S2	C15orf38-AP3S2, FLJ20488	C15orf38-AP3S2 readthrough
LOC105375724	8	118281186	118424994	143808	+	8	1_PANC10-05_VGLL1_hg38::1::8458, 2_Bewo_VGLL1_hg38::1::32236, 2_Bewo_VGLL1_hg38::1::32237, 2_Bewo_VGLL1_hg38::1::32238, 2_Bewo_VGLL1_hg38::1::32239, 3_BT-20_VGLL1_hg38::1::25996, 3_BT-20_VGLL1_hg38::1::25997, 3_BT-20_VGLL1_hg38::1::25998	51806, 44478, 51742, 95406, 134590, 8286, 51742, 134590	in gene, in gene, in gene, in gene, in gene, in gene, in gene, in gene	1	1	1	21.6	59.6	58.4	5	3_BT-20_VGLL1_hg38::1	136	Gene LOC105375724		uncharacterized LOC105375724
PKD1L2	16	81100879	81220370	119491	-	21	1_PANC10-05_VGLL1_hg38::1::3229, 1_PANC10-05_VGLL1_hg38::1::3230, 1_PANC10-05_VGLL1_hg38::1::3231, 2_Bewo_VGLL1_hg38::1::12658, 2_Bewo_VGLL1_hg38::1::12659, 2_Bewo_VGLL1_hg38::1::12660, 2_Bewo_VGLL1_hg38::1::12661, 2_Bewo_VGLL1_hg38::1::12662, 2_Bewo_VGLL1_hg38::1::12663, 2_Bewo_VGLL1_hg38::1::12664, 2_Bewo_VGLL1_hg38::1::12665, 2_Bewo_VGLL1_hg38::1::12666, 2_Bewo_VGLL1_hg38::1::12667, 2_Bewo_VGL…	76050, 45522, 38994, 113458, 93122, 85490, 79122, 76050, 73842, 56466, 44946, 38962, 33746, -238, -3182, 93202, 76114, 73826, 44962, 38994, 29554	in gene, in gene, in gene, in gene, in gene, in gene, in gene, in gene, in gene, in gene, in gene, in gene, in gene, upstream, upstream, in gene, in gene, in gene, in gene, in gene, in gene	1	1	1	13	62.231	58.385	13	3_BT-20_VGLL1_hg38::1	186	Gene PKD1L2	PC1L2, DKFZp686J19100, PKD1L2, FLJ45333	polycystin 1 like 2 (gene/pseudogene)
PKIG	20	44531781	44619037	87256	+	12	1_PANC10-05_VGLL1_hg38::1::5103, 1_PANC10-05_VGLL1_hg38::1::5104, 2_Bewo_VGLL1_hg38::1::19293, 2_Bewo_VGLL1_hg38::1::19294, 2_Bewo_VGLL1_hg38::1::19295, 2_Bewo_VGLL1_hg38::1::19296, 3_BT-20_VGLL1_hg38::1::15553, 3_BT-20_VGLL1_hg38::1::15554, 3_BT-20_VGLL1_hg38::1::15555, 3_BT-20_VGLL1_hg38::1::15556, 3_BT-20_VGLL1_hg38::1::15557, 3_BT-20_VGLL1_hg38::1::15558	41531, 45243, -7845, -6949, 34331, 48987, 1467, 34347, 41531, 45339, 49035, 78235	in gene, in gene, upstream, upstream, in gene, in gene, in gene, in gene, in gene, in gene, in gene, in gene	1	1	1	14.25	40.875	58.375	8	3_BT-20_VGLL1_hg38::1	166	Gene PKIG	PKIG, MGC126459, MGC126458	protein kinase (cAMP-dependent, catalytic) inhibitor gamma
TNFSF18	1	173041220	173050963	9743	-	5	1_PANC10-05_VGLL1_hg38::1::456, 2_Bewo_VGLL1_hg38::1::2204, 2_Bewo_VGLL1_hg38::1::2205, 3_BT-20_VGLL1_hg38::1::1800, 3_BT-20_VGLL1_hg38::1::1801	7859, 7859, -5581, -1997, -5645	in gene, in gene, upstream, upstream, upstream	1	1	1	38.333	28.333	58.333	3	3_BT-20_VGLL1_hg38::1	126	Gene TNFSF18	TNLG2A, AITRL, TNFSF18, hGITRL, MGC138237, TL6, GITRL	tumor necrosis factor superfamily member 18
C14orf93	14	22986901	23010201	23300	-	8	1_PANC10-05_VGLL1_hg38::1::2358, 1_PANC10-05_VGLL1_hg38::1::2359, 2_Bewo_VGLL1_hg38::1::9499, 2_Bewo_VGLL1_hg38::1::9500, 2_Bewo_VGLL1_hg38::1::9501, 3_BT-20_VGLL1_hg38::1::7493, 3_BT-20_VGLL1_hg38::1::7494, 3_BT-20_VGLL1_hg38::1::7495	32409, 27449, 32345, 29273, 27449, 32377, 29289, 27385	downstream, downstream, downstream, downstream, downstream, downstream, downstream, downstream	1	1	1	22.667	64.667	58.333	3	2_Bewo_VGLL1_hg38::1	123	Gene C14orf93	C14orf93, FLJ12154	chromosome 14 open reading frame 93
LOC105371318	16	66363896	66375804	11908	-	12	1_PANC10-05_VGLL1_hg38::1::3159, 1_PANC10-05_VGLL1_hg38::1::3160, 2_Bewo_VGLL1_hg38::1::12384, 2_Bewo_VGLL1_hg38::1::12385, 2_Bewo_VGLL1_hg38::1::12386, 2_Bewo_VGLL1_hg38::1::12387, 2_Bewo_VGLL1_hg38::1::12388, 2_Bewo_VGLL1_hg38::1::12389, 2_Bewo_VGLL1_hg38::1::12390, 3_BT-20_VGLL1_hg38::1::9842, 3_BT-20_VGLL1_hg38::1::9843, 3_BT-20_VGLL1_hg38::1::9844	-6660, -7300, 21340, 20028, 13884, -3300, -4911, -6692, -7332, 21340, -3268, -6660	upstream, upstream, downstream, downstream, downstream, upstream, upstream, upstream, upstream, downstream, upstream, upstream	1	1	1	15.333	95.167	58.333	6	3_BT-20_VGLL1_hg38::1	179	Gene LOC105371318		uncharacterized LOC105371318
BPIFA2	20	33161836	33181417	19581	+	5	1_PANC10-05_VGLL1_hg38::1::5063, 2_Bewo_VGLL1_hg38::1::19080, 2_Bewo_VGLL1_hg38::1::19081, 2_Bewo_VGLL1_hg38::1::19082, 3_BT-20_VGLL1_hg38::1::15346	17140, -5484, 17140, 25812, 17076	in gene, upstream, in gene, downstream, in gene	1	1	1	15.667	53	58.333	3	3_BT-20_VGLL1_hg38::1	168	Gene BPIFA2	BPIFA2, PSP, SPLUNC2, bA49G10.1, C20orf70	BPI fold containing family A member 2
ROPN1L	5	10441862	10482298	40436	+	9	1_PANC10-05_VGLL1_hg38::1::6457, 1_PANC10-05_VGLL1_hg38::1::6458, 2_Bewo_VGLL1_hg38::1::24845, 2_Bewo_VGLL1_hg38::1::24846, 2_Bewo_VGLL1_hg38::1::24847, 3_BT-20_VGLL1_hg38::1::20366, 3_BT-20_VGLL1_hg38::1::20367, 3_BT-20_VGLL1_hg38::1::20368, 3_BT-20_VGLL1_hg38::1::20369	11930, 37466, 9754, 39738, 43626, 9818, 11914, 13050, 37434	in gene, in gene, in gene, in gene, downstream, in gene, in gene, in gene, in gene	1	1	1	19.2	35.333	58.333	6	3_BT-20_VGLL1_hg38::1	155	Gene ROPN1L	RP11-1C1.7, ASP, ROPN1L, RSPH11, LINC01513, FLJ23003, FLJ25776	rhophilin associated tail protein 1-like
LOC105372589	20	31677434	31716844	39410	+	15	1_PANC10-05_VGLL1_hg38::1::5053, 1_PANC10-05_VGLL1_hg38::1::5054, 1_PANC10-05_VGLL1_hg38::1::5055, 1_PANC10-05_VGLL1_hg38::1::5056, 1_PANC10-05_VGLL1_hg38::1::5057, 2_Bewo_VGLL1_hg38::1::19048, 2_Bewo_VGLL1_hg38::1::19049, 2_Bewo_VGLL1_hg38::1::19050, 3_BT-20_VGLL1_hg38::1::15328, 3_BT-20_VGLL1_hg38::1::15329, 3_BT-20_VGLL1_hg38::1::15330, 3_BT-20_VGLL1_hg38::1::15331, 3_BT-20_VGLL1_hg38::1::1533…	18854, 27302, 35398, 42214, 42886, 1350, 35398, 42886, 1350, 18822, 27302, 33318, 35398, 36006, 42182	in gene, in gene, in gene, downstream, downstream, in gene, in gene, downstream, in gene, in gene, in gene, in gene, in gene, in gene, downstream	1	1	1	37.571	52.143	58.286	7	2_Bewo_VGLL1_hg38::1	162	Gene LOC105372589		uncharacterized LOC105372589
TRB	7	142299011	142813287	514276	+	22	1_PANC10-05_VGLL1_hg38::1::8012, 1_PANC10-05_VGLL1_hg38::1::8013, 1_PANC10-05_VGLL1_hg38::1::8014, 1_PANC10-05_VGLL1_hg38::1::8015, 1_PANC10-05_VGLL1_hg38::1::8016, 1_PANC10-05_VGLL1_hg38::1::8017, 2_Bewo_VGLL1_hg38::1::30934, 3_BT-20_VGLL1_hg38::1::25029, 3_BT-20_VGLL1_hg38::1::25030, 3_BT-20_VGLL1_hg38::1::25031, 3_BT-20_VGLL1_hg38::1::25032, 3_BT-20_VGLL1_hg38::1::25033, 3_BT-20_VGLL1_hg38::1:…	76733, 141661, 160765, 257885, 509949, 514445, 160797, 76781, 122141, 140765, 141629, 160829, 162653, 179933, 197949, 236317, 241053, 254365, 257885, 282589, 509117, 514493	in gene, in gene, in gene, in gene, in gene, downstream, in gene, in gene, in gene, in gene, in gene, in gene, in gene, in gene, in gene, in gene, in gene, in gene, in gene, in gene, in gene, downstream	1	1	1	23	9.125	58.25	16	3_BT-20_VGLL1_hg38::1	128	Gene TRB	TRB, TRB@, TCRB	T cell receptor beta locus
LOC105370880	15	70503907	70505995	2088	-	8	1_PANC10-05_VGLL1_hg38::1::2841, 1_PANC10-05_VGLL1_hg38::1::2842, 2_Bewo_VGLL1_hg38::1::11347, 3_BT-20_VGLL1_hg38::1::8899, 3_BT-20_VGLL1_hg38::1::8900, 3_BT-20_VGLL1_hg38::1::8901, 3_BT-20_VGLL1_hg38::1::8902, 3_BT-20_VGLL1_hg38::1::8903	10923, -2869, 10907, 10923, 1275, 203, -2005, -2869	downstream, upstream, downstream, downstream, in gene, in gene, upstream, upstream	1	1	1	31.2	9.8	58.2	5	3_BT-20_VGLL1_hg38::1	118	Gene LOC105370880		uncharacterized LOC105370880
STK31	7	23710167	23832513	122346	+	9	1_PANC10-05_VGLL1_hg38::1::7618, 1_PANC10-05_VGLL1_hg38::1::7619, 1_PANC10-05_VGLL1_hg38::1::7620, 2_Bewo_VGLL1_hg38::1::29631, 2_Bewo_VGLL1_hg38::1::29632, 2_Bewo_VGLL1_hg38::1::29633, 3_BT-20_VGLL1_hg38::1::23914, 3_BT-20_VGLL1_hg38::1::23915, 3_BT-20_VGLL1_hg38::1::23916	3241, 3849, 50121, 3849, 11593, 14057, 3241, 3849, 50153	in gene, in gene, in gene, in gene, in gene, in gene, in gene, in gene, in gene	1	1	1	32.25	36.6	58.2	5	3_BT-20_VGLL1_hg38::1	122	Gene STK31	FLJ16102, STK31, SGK396, TDRD8	serine/threonine kinase 31
SLC1A7	1	53087179	53142632	55453	-	8	1_PANC10-05_VGLL1_hg38::1::151, 2_Bewo_VGLL1_hg38::1::868, 2_Bewo_VGLL1_hg38::1::869, 2_Bewo_VGLL1_hg38::1::870, 2_Bewo_VGLL1_hg38::1::871, 3_BT-20_VGLL1_hg38::1::644, 3_BT-20_VGLL1_hg38::1::645, 3_BT-20_VGLL1_hg38::1::646	-3768, 34824, 29992, 26568, -3704, 34824, 26552, -3736	upstream, in gene, in gene, in gene, upstream, in gene, in gene, upstream	1	1	1	27.25	65.5	58	4	3_BT-20_VGLL1_hg38::1	95	Gene SLC1A7	SLC1A7, FLJ36602, AAAT, EAAT5
S100A2	1	153561108	153565830	4722	-	3	1_PANC10-05_VGLL1_hg38::1::378, 2_Bewo_VGLL1_hg38::1::1890, 3_BT-20_VGLL1_hg38::1::1526	-858, -906, -890	upstream, upstream, upstream	1	1	1	32	31	58	1	3_BT-20_VGLL1_hg38::1	58	Gene S100A2	MGC111539, S100A2, CAN19, S100L	S100 calcium binding protein A2
SLC50A1	1	155135344	155138858	3514	+	5	1_PANC10-05_VGLL1_hg38::1::387, 2_Bewo_VGLL1_hg38::1::1926, 2_Bewo_VGLL1_hg38::1::1927, 3_BT-20_VGLL1_hg38::1::1553, 3_BT-20_VGLL1_hg38::1::1554	-5376, -9648, -5344, -8592, -5392	upstream, upstream, upstream, upstream, upstream	1	1	1	14	31.333	58	3	3_BT-20_VGLL1_hg38::1	105	Gene SLC50A1	RAG1AP1, HsSWEET1, slv, SCP, SWEET1, SLC50A1
APOBEC3B	22	38982399	38992779	10380	+	3	1_PANC10-05_VGLL1_hg38::1::5331, 2_Bewo_VGLL1_hg38::1::20384, 3_BT-20_VGLL1_hg38::1::16648	2721, 2689, 2689	in gene, in gene, in gene	1	1	1	47	27	58	1	3_BT-20_VGLL1_hg38::1	58	Gene APOBEC3B	APOBEC1L, APOBEC3B, bK150C2.2, DJ742C19.2, PHRBNL, FLJ21201, ARP4, ARCD3, A3B	apolipoprotein B mRNA editing enzyme catalytic subunit 3B
APOBEC3B-AS1	22	38991559	38998220	6661	-	3	1_PANC10-05_VGLL1_hg38::1::5331, 2_Bewo_VGLL1_hg38::1::20384, 3_BT-20_VGLL1_hg38::1::16648	13100, 13132, 13132	downstream, downstream, downstream	1	1	1	47	27	58	1	3_BT-20_VGLL1_hg38::1	58	Gene APOBEC3B-AS1	APOBEC3B-AS1	APOBEC3B antisense RNA 1
LOC55338	5	87215735	87239201	23466	-	3	1_PANC10-05_VGLL1_hg38::1::6698, 2_Bewo_VGLL1_hg38::1::25776, 3_BT-20_VGLL1_hg38::1::21052	9249, 9249, 9249	in gene, in gene, in gene	1	1	1	82	93	58	1	2_Bewo_VGLL1_hg38::1	93	Gene LOC55338		uncharacterized LOC55338
COL9A1	6	70215061	70303083	88022	-	3	1_PANC10-05_VGLL1_hg38::1::7288, 2_Bewo_VGLL1_hg38::1::28156, 3_BT-20_VGLL1_hg38::1::22698	-9237, -9237, -9205	upstream, upstream, upstream	1	1	1	88	158	58	1	2_Bewo_VGLL1_hg38::1	158	Gene COL9A1	MED, EDM6, DJ149L1.1.2, FLJ40263, COL9A1, STL4	collagen type IX alpha 1
EYA2	20	46894624	47188844	294220	+	20	1_PANC10-05_VGLL1_hg38::1::5116, 1_PANC10-05_VGLL1_hg38::1::5117, 1_PANC10-05_VGLL1_hg38::1::5118, 1_PANC10-05_VGLL1_hg38::1::5119, 1_PANC10-05_VGLL1_hg38::1::5120, 2_Bewo_VGLL1_hg38::1::19348, 2_Bewo_VGLL1_hg38::1::19349, 2_Bewo_VGLL1_hg38::1::19350, 2_Bewo_VGLL1_hg38::1::19351, 3_BT-20_VGLL1_hg38::1::15609, 3_BT-20_VGLL1_hg38::1::15610, 3_BT-20_VGLL1_hg38::1::15611, 3_BT-20_VGLL1_hg38::1::15612…	230304, 232288, 239456, 247584, 252272, 117600, 256160, 286784, 301632, 36352, 59968, 64608, 69568, 96000, 230288, 239424, 245472, 252288, 256144, 286896	in gene, in gene, in gene, in gene, in gene, in gene, in gene, in gene, downstream, in gene, in gene, in gene, in gene, in gene, in gene, in gene, in gene, in gene, in gene, in gene	1	1	1	20.2	12.867	57.933	15	3_BT-20_VGLL1_hg38::1	113	Gene EYA2	MGC10614, EAB1, EYA2	EYA transcriptional coactivator and phosphatase 2
TUFT1	1	151540300	151583583	43283	+	25	1_PANC10-05_VGLL1_hg38::1::357, 1_PANC10-05_VGLL1_hg38::1::358, 1_PANC10-05_VGLL1_hg38::1::359, 1_PANC10-05_VGLL1_hg38::1::360, 2_Bewo_VGLL1_hg38::1::1854, 2_Bewo_VGLL1_hg38::1::1855, 2_Bewo_VGLL1_hg38::1::1856, 2_Bewo_VGLL1_hg38::1::1857, 2_Bewo_VGLL1_hg38::1::1858, 2_Bewo_VGLL1_hg38::1::1859, 2_Bewo_VGLL1_hg38::1::1860, 2_Bewo_VGLL1_hg38::1::1861, 2_Bewo_VGLL1_hg38::1::1862, 2_Bewo_VGLL1_hg38::…	-3020, 6932, 8660, 29620, 2452, 5908, 6964, 8660, 12692, 38836, 42932, 45428, 46804, 52660, -3628, -3052, 2516, 6948, 8660, 12692, 13540, 23300, 29588, 42900, 45492	upstream, in gene, in gene, in gene, in gene, in gene, in gene, in gene, in gene, in gene, in gene, downstream, downstream, downstream, upstream, upstream, in gene, in gene, in gene, in gene, in gene, in gene, in gene, in gene, downstream	1	1	1	17	45.533	57.8	15	3_BT-20_VGLL1_hg38::1	192	Gene TUFT1	TUFT1	tuftelin 1
LINC01182	4	13655179	13931228	276049	+	9	1_PANC10-05_VGLL1_hg38::1::6044, 1_PANC10-05_VGLL1_hg38::1::6045, 1_PANC10-05_VGLL1_hg38::1::6046, 2_Bewo_VGLL1_hg38::1::23248, 3_BT-20_VGLL1_hg38::1::19024, 3_BT-20_VGLL1_hg38::1::19025, 3_BT-20_VGLL1_hg38::1::19026, 3_BT-20_VGLL1_hg38::1::19027, 3_BT-20_VGLL1_hg38::1::19028	252341, 265509, 265973, 46901, 45557, 46869, 237045, 252309, 266005	in gene, in gene, in gene, in gene, in gene, in gene, in gene, in gene, in gene	1	1	1	28.2	8.2	57.8	5	3_BT-20_VGLL1_hg38::1	79	Gene LINC01182	LINC01182, RP11-341G5.1	long intergenic non-protein coding RNA 1182
NEBL	10	20779971	21174187	394216	-	12	1_PANC10-05_VGLL1_hg38::1::829, 2_Bewo_VGLL1_hg38::1::3850, 2_Bewo_VGLL1_hg38::1::3851, 2_Bewo_VGLL1_hg38::1::3852, 3_BT-20_VGLL1_hg38::1::3103, 3_BT-20_VGLL1_hg38::1::3104, 3_BT-20_VGLL1_hg38::1::3105, 2_Bewo_VGLL1_hg38::1::3853, 2_Bewo_VGLL1_hg38::1::3854, 3_BT-20_VGLL1_hg38::1::3106, 3_BT-20_VGLL1_hg38::1::3107, 3_BT-20_VGLL1_hg38::1::3108	356875, 284027, 282683, 275179, 288331, 282683, 275115, 76459, 12331, 126475, 90155, 76443	in gene, in gene, in gene, in gene, in gene, in gene, in gene, in gene, in gene, in gene, in gene, in gene	1	1	1	7.125	40.222	57.778	9	3_BT-20_VGLL1_hg38::1	161	Gene NEBL	LASP2, FLJ53769, LNEBL, MGC119747, NEBL, MGC119746, bA56H7.1	nebulette
CTNND2	5	10971840	11904043	932203	-	10	1_PANC10-05_VGLL1_hg38::1::6464, 1_PANC10-05_VGLL1_hg38::1::6465, 2_Bewo_VGLL1_hg38::1::24865, 2_Bewo_VGLL1_hg38::1::24866, 2_Bewo_VGLL1_hg38::1::24867, 2_Bewo_VGLL1_hg38::1::24868, 3_BT-20_VGLL1_hg38::1::20393, 3_BT-20_VGLL1_hg38::1::20394, 3_BT-20_VGLL1_hg38::1::20395, 3_BT-20_VGLL1_hg38::1::20396	941771, 652523, 652587, 436315, 417787, 399115, 941803, 652587, 178907, 177947	downstream, in gene, in gene, in gene, in gene, in gene, downstream, in gene, in gene, in gene	1	1	1	16	37.5	57.714	7	3_BT-20_VGLL1_hg38::1	123	Gene CTNND2	CTNND2, NPRAP, GT24	catenin delta 2
RAD18	3	8877196	8963475	86279	-	14	1_PANC10-05_VGLL1_hg38::1::5401, 1_PANC10-05_VGLL1_hg38::1::5402, 2_Bewo_VGLL1_hg38::1::20665, 2_Bewo_VGLL1_hg38::1::20666, 2_Bewo_VGLL1_hg38::1::20667, 2_Bewo_VGLL1_hg38::1::20668, 3_BT-20_VGLL1_hg38::1::16873, 3_BT-20_VGLL1_hg38::1::16874, 3_BT-20_VGLL1_hg38::1::16875, 3_BT-20_VGLL1_hg38::1::16876, 3_BT-20_VGLL1_hg38::1::16877, 3_BT-20_VGLL1_hg38::1::16878, 3_BT-20_VGLL1_hg38::1::16879, 3_BT-20…	93619, 26195, 93571, 75011, 17091, 67, 93587, 89267, 76691, 75059, 71475, 26227, 7923, -1517	downstream, in gene, downstream, in gene, in gene, in gene, downstream, downstream, in gene, in gene, in gene, in gene, in gene, upstream	1	1	1	11.111	24.3	57.7	10	3_BT-20_VGLL1_hg38::1	124	Gene RAD18	RNF73, RAD18	RAD18, E3 ubiquitin protein ligase
CTSV	9	97029677	97039643	9966	-	5	1_PANC10-05_VGLL1_hg38::1::8892, 2_Bewo_VGLL1_hg38::1::33468, 2_Bewo_VGLL1_hg38::1::33469, 3_BT-20_VGLL1_hg38::1::27042, 3_BT-20_VGLL1_hg38::1::27043	-6757, -4405, -6693, -2533, -6725	upstream, upstream, upstream, upstream, upstream	1	1	1	22.333	36.333	57.667	3	3_BT-20_VGLL1_hg38::1	101	Gene CTSV	CTSU, CTSV, CTSL2, MGC125957, CATL2
LPAR1	9	110873261	111039243	165982	-	5	1_PANC10-05_VGLL1_hg38::1::8969, 2_Bewo_VGLL1_hg38::1::33673, 3_BT-20_VGLL1_hg38::1::27261, 3_BT-20_VGLL1_hg38::1::27262, 3_BT-20_VGLL1_hg38::1::27263	61803, 96523, 96523, 69131, 61771	in gene, in gene, in gene, in gene, in gene	1	1	1	25.333	15	57.667	3	3_BT-20_VGLL1_hg38::1	102	Gene LPAR1	Mrec1.3, LPA1, rec.1.3, vzg-1, EDG2, edg-2, LPAR1, Gpcr26, GPR26, VZG1	lysophosphatidic acid receptor 1
BTD	3	15601352	15647642	46290	+	8	1_PANC10-05_VGLL1_hg38::1::5428, 2_Bewo_VGLL1_hg38::1::20829, 3_BT-20_VGLL1_hg38::1::16999, 3_BT-20_VGLL1_hg38::1::17000, 3_BT-20_VGLL1_hg38::1::17001, 3_BT-20_VGLL1_hg38::1::17002, 3_BT-20_VGLL1_hg38::1::17003, 3_BT-20_VGLL1_hg38::1::17004	44808, 55064, 29816, 32920, 34840, 37784, 44856, 45720	in gene, downstream, in gene, in gene, in gene, in gene, in gene, in gene	1	1	1	13.286	7.857	57.571	7	3_BT-20_VGLL1_hg38::1	116	Gene BTD	BTD	biotinidase
LOC100131564	1	93310109	93345811	35702	-	5	1_PANC10-05_VGLL1_hg38::1::249, 2_Bewo_VGLL1_hg38::1::1365, 2_Bewo_VGLL1_hg38::1::1366, 3_BT-20_VGLL1_hg38::1::992, 3_BT-20_VGLL1_hg38::1::993	7155, 23315, 7219, 23283, 7203	in gene, in gene, in gene, in gene, in gene	1	1	1	22.5	70.5	57.5	2	3_BT-20_VGLL1_hg38::1	79	Gene LOC100131564	FLJ42965, CCDC18-AS1	CCDC18 antisense RNA 1
LOC105376509	11	736676	747315	10639	+	4	1_PANC10-05_VGLL1_hg38::1::1210, 2_Bewo_VGLL1_hg38::1::5187, 2_Bewo_VGLL1_hg38::1::5188, 3_BT-20_VGLL1_hg38::1::3974	1532, 1516, 5660, 1500	in gene, in gene, in gene, in gene	1	1	1	27	92.5	57.5	2	2_Bewo_VGLL1_hg38::1	118	Gene LOC105376509		uncharacterized LOC105376509
TALDO1	11	747432	765024	17592	+	4	1_PANC10-05_VGLL1_hg38::1::1210, 2_Bewo_VGLL1_hg38::1::5187, 2_Bewo_VGLL1_hg38::1::5188, 3_BT-20_VGLL1_hg38::1::3974	-9224, -9240, -5096, -9256	upstream, upstream, upstream, upstream	1	1	1	27	92.5	57.5	2	2_Bewo_VGLL1_hg38::1	118	Gene TALDO1	TAL-H, TAL, TALDOR, TALH, TALDO1	transaldolase 1
LOC105369370	11	69298918	69372512	73594	+	8	1_PANC10-05_VGLL1_hg38::1::1451, 1_PANC10-05_VGLL1_hg38::1::1452, 1_PANC10-05_VGLL1_hg38::1::1453, 2_Bewo_VGLL1_hg38::1::5969, 3_BT-20_VGLL1_hg38::1::4719, 3_BT-20_VGLL1_hg38::1::4720, 3_BT-20_VGLL1_hg38::1::4721, 3_BT-20_VGLL1_hg38::1::4722	-1478, 2906, 23082, -1446, -1414, 2922, 23082, 52666	upstream, in gene, in gene, upstream, upstream, in gene, in gene, in gene	1	1	1	50.25	21.75	57.5	4	3_BT-20_VGLL1_hg38::1	102	Gene LOC105369370		uncharacterized LOC105369370
ANPEP	15	89784895	89814854	29959	-	6	1_PANC10-05_VGLL1_hg38::1::2919, 2_Bewo_VGLL1_hg38::1::11594, 2_Bewo_VGLL1_hg38::1::11595, 3_BT-20_VGLL1_hg38::1::9171, 3_BT-20_VGLL1_hg38::1::9172, 3_BT-20_VGLL1_hg38::1::9173	32518, 32550, 3798, 32550, -6426, -8698	downstream, downstream, in gene, downstream, upstream, upstream	1	1	1	30.25	58.5	57.5	4	2_Bewo_VGLL1_hg38::1	208	Gene ANPEP	P150, APN, ANPEP, CD13, PEPN, GP150, LAP1	alanyl aminopeptidase, membrane
PPP1R13L	19	45379634	45406349	26715	-	8	1_PANC10-05_VGLL1_hg38::1::3995, 1_PANC10-05_VGLL1_hg38::1::3996, 2_Bewo_VGLL1_hg38::1::15515, 2_Bewo_VGLL1_hg38::1::15516, 3_BT-20_VGLL1_hg38::1::12184, 3_BT-20_VGLL1_hg38::1::12185, 3_BT-20_VGLL1_hg38::1::12186, 3_BT-20_VGLL1_hg38::1::12187	29869, 621, 29837, 589, 29869, 29293, 685, 77	downstream, in gene, downstream, in gene, downstream, downstream, in gene, in gene	1	1	1	34	31.75	57.5	4	3_BT-20_VGLL1_hg38::1	104	Gene PPP1R13L	NKIP1, RAI, RAI4, IASPP, PPP1R13L	protein phosphatase 1 regulatory subunit 13 like
METTL8	2	171317402	171434802	117400	-	7	1_PANC10-05_VGLL1_hg38::1::4644, 1_PANC10-05_VGLL1_hg38::1::4645, 2_Bewo_VGLL1_hg38::1::17832, 3_BT-20_VGLL1_hg38::1::14157, 3_BT-20_VGLL1_hg38::1::14158, 3_BT-20_VGLL1_hg38::1::14159, 3_BT-20_VGLL1_hg38::1::14160	87058, -1678, 87026, 87074, 30322, 24306, -1742	in gene, upstream, in gene, in gene, in gene, in gene, upstream	1	1	1	26	8.75	57.5	4	3_BT-20_VGLL1_hg38::1	99	Gene METTL8	TIP, FLJ13984, FLJ31054, FLJ42098, FLJ77788, FLJ13334, METTL8	methyltransferase like 8
LOC105376038	9	37942289	37948490	6201	-	8	1_PANC10-05_VGLL1_hg38::1::8760, 1_PANC10-05_VGLL1_hg38::1::8761, 2_Bewo_VGLL1_hg38::1::32938, 2_Bewo_VGLL1_hg38::1::32939, 3_BT-20_VGLL1_hg38::1::26644, 3_BT-20_VGLL1_hg38::1::26645, 3_BT-20_VGLL1_hg38::1::26646, 3_BT-20_VGLL1_hg38::1::26647	3306, -5670, 4762, 3338, 4682, 3306, -1334, -5750	in gene, upstream, in gene, in gene, in gene, in gene, upstream, upstream	1	1	1	22.75	36.5	57.5	4	2_Bewo_VGLL1_hg38::1	110	Gene LOC105376038		uncharacterized LOC105376038
RUNX2	6	45327800	45664032	336232	+	15	1_PANC10-05_VGLL1_hg38::1::7227, 1_PANC10-05_VGLL1_hg38::1::7228, 1_PANC10-05_VGLL1_hg38::1::7229, 1_PANC10-05_VGLL1_hg38::1::7230, 1_PANC10-05_VGLL1_hg38::1::7231, 2_Bewo_VGLL1_hg38::1::27997, 2_Bewo_VGLL1_hg38::1::27998, 3_BT-20_VGLL1_hg38::1::22553, 3_BT-20_VGLL1_hg38::1::22554, 3_BT-20_VGLL1_hg38::1::22555, 3_BT-20_VGLL1_hg38::1::22556, 3_BT-20_VGLL1_hg38::1::22557, 3_BT-20_VGLL1_hg38::1::225…	60808, 118152, 280840, 322936, 328232, 67048, 118216, 60824, 70808, 118200, 280744, 298600, 303752, 312520, 328264	in gene, in gene, in gene, in gene, in gene, in gene, in gene, in gene, in gene, in gene, in gene, in gene, in gene, in gene, in gene	1	1	1	30.9	15.3	57.4	10	3_BT-20_VGLL1_hg38::1	142	Gene RUNX2	AML3, PEBP2aA1, MGC120023, PEBP2A1, CCD, PEA2aA, PEBP2A2, PEBP2aA, RUNX2, CBFA1, OSF2, CCD1, CLCD, MGC120022	runt related transcription factor 2
ADGRF5	6	46852505	46954954	102449	-	12	1_PANC10-05_VGLL1_hg38::1::7235, 1_PANC10-05_VGLL1_hg38::1::7236, 1_PANC10-05_VGLL1_hg38::1::7237, 2_Bewo_VGLL1_hg38::1::28002, 2_Bewo_VGLL1_hg38::1::28003, 3_BT-20_VGLL1_hg38::1::22574, 3_BT-20_VGLL1_hg38::1::22575, 3_BT-20_VGLL1_hg38::1::22576, 3_BT-20_VGLL1_hg38::1::22577, 3_BT-20_VGLL1_hg38::1::22578, 3_BT-20_VGLL1_hg38::1::22579, 3_BT-20_VGLL1_hg38::1::22580	78570, 29226, 19146, 112522, 29226, 112522, 105706, 78634, 61210, 29258, 28266, 22250	in gene, in gene, in gene, downstream, in gene, downstream, downstream, in gene, in gene, in gene, in gene, in gene	1	1	1	25.875	14.125	57.375	8	3_BT-20_VGLL1_hg38::1	135	Gene ADGRF5	DKFZp564O1923, FLJ90640, GPR116, KIAA0758, KPG_001, ADGRF5	adhesion G protein-coupled receptor F5
LOC105369531	11	120274115	120291109	16994	-	5	1_PANC10-05_VGLL1_hg38::1::1620, 2_Bewo_VGLL1_hg38::1::6573, 2_Bewo_VGLL1_hg38::1::6574, 3_BT-20_VGLL1_hg38::1::5265, 3_BT-20_VGLL1_hg38::1::5266	-4123, 20485, -4155, -4155, -9211	upstream, downstream, upstream, upstream, upstream	1	1	1	16.667	33.667	57.333	3	3_BT-20_VGLL1_hg38::1	123	Gene LOC105369531		uncharacterized LOC105369531
LOC105373760	2	177064319	177164600	100281	-	11	1_PANC10-05_VGLL1_hg38::1::4665, 1_PANC10-05_VGLL1_hg38::1::4666, 2_Bewo_VGLL1_hg38::1::17931, 2_Bewo_VGLL1_hg38::1::17932, 2_Bewo_VGLL1_hg38::1::17933, 2_Bewo_VGLL1_hg38::1::17934, 2_Bewo_VGLL1_hg38::1::17935, 3_BT-20_VGLL1_hg38::1::14237, 3_BT-20_VGLL1_hg38::1::14238, 3_BT-20_VGLL1_hg38::1::14239, 3_BT-20_VGLL1_hg38::1::14240	-3816, -7848, 89261, 87704, -1480, -3816, -7816, 87720, -3816, -6872, -7880	upstream, upstream, in gene, in gene, upstream, upstream, upstream, in gene, upstream, upstream, upstream	1	1	1	26.5	56.167	57.333	6	3_BT-20_VGLL1_hg38::1	157	Gene LOC105373760		uncharacterized LOC105373760
CACNG2	22	36560869	36702645	141776	-	5	1_PANC10-05_VGLL1_hg38::1::5314, 2_Bewo_VGLL1_hg38::1::20347, 2_Bewo_VGLL1_hg38::1::20348, 3_BT-20_VGLL1_hg38::1::16610, 3_BT-20_VGLL1_hg38::1::16611	125493, 125461, 116661, 125429, 42837	in gene, in gene, in gene, in gene, in gene	1	1	1	19	37	57.333	3	3_BT-20_VGLL1_hg38::1	88	Gene CACNG2	MRD10, RP5-1119A7.17, MGC138502, FLJ41437, MGC138504, CACNG2	calcium voltage-gated channel auxiliary subunit gamma 2
LOC105377068	3	46414779	46424092	9313	-	5	1_PANC10-05_VGLL1_hg38::1::5490, 2_Bewo_VGLL1_hg38::1::21270, 3_BT-20_VGLL1_hg38::1::17294, 3_BT-20_VGLL1_hg38::1::17295, 3_BT-20_VGLL1_hg38::1::17296	-2564, -9284, -2564, -5540, -9220	upstream, upstream, upstream, upstream, upstream	1	1	1	16.667	23.333	57.333	3	3_BT-20_VGLL1_hg38::1	85	Gene LOC105377068		uncharacterized LOC105377068
LTF	3	46436005	46465142	29137	-	5	1_PANC10-05_VGLL1_hg38::1::5490, 2_Bewo_VGLL1_hg38::1::21270, 3_BT-20_VGLL1_hg38::1::17294, 3_BT-20_VGLL1_hg38::1::17295, 3_BT-20_VGLL1_hg38::1::17296	38486, 31766, 38486, 35510, 31830	downstream, downstream, downstream, downstream, downstream	1	1	1	16.667	23.333	57.333	3	3_BT-20_VGLL1_hg38::1	85	Gene LTF	GIG12, HLF2, LF, LTF, HEL110	lactotransferrin
ZBTB7B	1	155002627	155018525	15898	+	7	1_PANC10-05_VGLL1_hg38::1::385, 2_Bewo_VGLL1_hg38::1::1920, 2_Bewo_VGLL1_hg38::1::1921, 3_BT-20_VGLL1_hg38::1::1545, 3_BT-20_VGLL1_hg38::1::1546, 3_BT-20_VGLL1_hg38::1::1547, 3_BT-20_VGLL1_hg38::1::1548	24157, 19725, 24173, -1315, 14813, 19741, 24189	downstream, downstream, downstream, upstream, in gene, downstream, downstream	1	1	1	21	36.75	57.25	4	3_BT-20_VGLL1_hg38::1	85	Gene ZBTB7B	ZNF857B, THPOK, ZFP67, ZBTB15, hcKROX, c-KROX, CKROX, ZBTB7B, c-Krox, hcKrox, DKFZp686G01254, ZFP-67	zinc finger and BTB domain containing 7B
GLP2R	17	9825543	9892104	66561	+	7	1_PANC10-05_VGLL1_hg38::1::3316, 2_Bewo_VGLL1_hg38::1::12988, 3_BT-20_VGLL1_hg38::1::10442, 3_BT-20_VGLL1_hg38::1::10443, 3_BT-20_VGLL1_hg38::1::10444, 3_BT-20_VGLL1_hg38::1::10445, 3_BT-20_VGLL1_hg38::1::10446	10649, 50137, 10681, 12505, 50137, 55161, 68057	in gene, in gene, in gene, in gene, in gene, in gene, downstream	1	1	1	14.8	9.6	57.2	5	3_BT-20_VGLL1_hg38::1	165	Gene GLP2R	GLP2R	glucagon-like peptide 2 receptor
PEAR1	1	156893692	156916434	22742	+	5	1_PANC10-05_VGLL1_hg38::1::400, 2_Bewo_VGLL1_hg38::1::1983, 3_BT-20_VGLL1_hg38::1::1579, 3_BT-20_VGLL1_hg38::1::1580, 3_BT-20_VGLL1_hg38::1::1581	3156, 3124, 3124, 29428, 32644	in gene, in gene, in gene, downstream, downstream	1	1	1	21.333	14.333	57	3	3_BT-20_VGLL1_hg38::1	77	Gene PEAR1	FLJ00193, PEAR1, MEGF12, JEDI	platelet endothelial aggregation receptor 1
RDH8	19	10013249	10022278	9029	+	3	1_PANC10-05_VGLL1_hg38::1::3871, 2_Bewo_VGLL1_hg38::1::15009, 3_BT-20_VGLL1_hg38::1::11756	14575, 14559, 14559	downstream, downstream, downstream	1	1	1	49	78	57	1	2_Bewo_VGLL1_hg38::1	78	Gene RDH8	RDH8, SDR28C2, PRRDH	retinol dehydrogenase 8 (all-trans)
LOC105372271	19	10037577	10041022	3445	+	3	1_PANC10-05_VGLL1_hg38::1::3871, 2_Bewo_VGLL1_hg38::1::15009, 3_BT-20_VGLL1_hg38::1::11756	-9753, -9769, -9769	upstream, upstream, upstream	1	1	1	49	78	57	1	2_Bewo_VGLL1_hg38::1	78	Gene LOC105372271		complement C3-like
PVRL3	3	111071759	111269283	197524	+	3	1_PANC10-05_VGLL1_hg38::1::5606, 2_Bewo_VGLL1_hg38::1::21866, 3_BT-20_VGLL1_hg38::1::17810	79873, 79921, 79921	in gene, in gene, in gene	1	1	1	49	30	57	1	3_BT-20_VGLL1_hg38::1	57	Gene PVRL3	NECTIN-3, PPR3, CDw113, PVRR3, PRR3, FLJ90624, PVRL3, nectin-3, CDW113, NECTIN3, DKFZp566B0846, CD113	nectin cell adhesion molecule 3
PLXNA1	3	126982119	127037392	55273	+	6	1_PANC10-05_VGLL1_hg38::1::5679, 1_PANC10-05_VGLL1_hg38::1::5680, 2_Bewo_VGLL1_hg38::1::22107, 2_Bewo_VGLL1_hg38::1::22108, 3_BT-20_VGLL1_hg38::1::18008, 3_BT-20_VGLL1_hg38::1::18009	37593, 61417, 20201, 61401, 13433, 61417	in gene, downstream, in gene, downstream, in gene, downstream	1	1	1	27.5	24.5	57	4	3_BT-20_VGLL1_hg38::1	122	Gene PLXNA1	PLXNA1, NOVP, DKFZp761P19121, PLEXIN-A1, PLXN1, NOV	plexin A1
PDE6B	4	587325	670892	83567	+	4	1_PANC10-05_VGLL1_hg38::1::5980, 1_PANC10-05_VGLL1_hg38::1::5981, 2_Bewo_VGLL1_hg38::1::23119, 3_BT-20_VGLL1_hg38::1::18893	23603, 30435, 30467, 30467	in gene, in gene, in gene, in gene	1	1	1	36.5	43	57	2	3_BT-20_VGLL1_hg38::1	83	Gene PDE6B	CSNB3, CSNBAD2, PDE6B, PDEB, rd1, RP40
LOC105378080	6	158858080	158864498	6418	+	7	1_PANC10-05_VGLL1_hg38::1::7492, 2_Bewo_VGLL1_hg38::1::29273, 2_Bewo_VGLL1_hg38::1::29274, 2_Bewo_VGLL1_hg38::1::29275, 3_BT-20_VGLL1_hg38::1::23563, 3_BT-20_VGLL1_hg38::1::23564, 3_BT-20_VGLL1_hg38::1::23565	-4352, -4704, -3552, 5792, -8064, -4416, 5824	upstream, upstream, upstream, in gene, upstream, upstream, in gene	1	1	1	17	56.5	57	4	2_Bewo_VGLL1_hg38::1	104	Gene LOC105378080		uncharacterized LOC105378080
FBXL18	7	5454465	5513805	59340	-	4	1_PANC10-05_VGLL1_hg38::1::7544, 1_PANC10-05_VGLL1_hg38::1::7545, 2_Bewo_VGLL1_hg38::1::29473, 3_BT-20_VGLL1_hg38::1::23712	3917, -403, -467, -467	in gene, upstream, upstream, upstream	1	1	1	25.5	16.5	57	2	3_BT-20_VGLL1_hg38::1	101	Gene FBXL18	Fbl18, FBXL18, FLJ38075, FLJ41541, FLJ11467, FLJ10776, FLJ26934	F-box and leucine-rich repeat protein 18
LOC221946	7	5513854	5525545	11691	+	4	1_PANC10-05_VGLL1_hg38::1::7544, 1_PANC10-05_VGLL1_hg38::1::7545, 2_Bewo_VGLL1_hg38::1::29473, 3_BT-20_VGLL1_hg38::1::23712	-3966, 354, 418, 418	upstream, in gene, in gene, in gene	1	1	1	25.5	16.5	57	2	3_BT-20_VGLL1_hg38::1	101	Gene LOC221946		uncharacterized LOC221946
LINC01573	9	136547842	136549744	1902	+	3	1_PANC10-05_VGLL1_hg38::1::9079, 2_Bewo_VGLL1_hg38::1::34113, 3_BT-20_VGLL1_hg38::1::27617	10366, 10350, 10302	downstream, downstream, downstream	1	1	1	25	42	57	1	3_BT-20_VGLL1_hg38::1	57	Gene LINC01573	RP11-611D20.2, MIR4674HG, LINC01573, NALT1, NALT	NOTCH1 associated lncRNA in T-cell acute lymphoblastic leukemia 1
PLAC1	X	134565838	134764312	198474	-	19	1_PANC10-05_VGLL1_hg38::1::9221, 1_PANC10-05_VGLL1_hg38::1::9222, 1_PANC10-05_VGLL1_hg38::1::9223, 2_Bewo_VGLL1_hg38::1::34814, 2_Bewo_VGLL1_hg38::1::34815, 2_Bewo_VGLL1_hg38::1::34816, 2_Bewo_VGLL1_hg38::1::34817, 2_Bewo_VGLL1_hg38::1::34818, 3_BT-20_VGLL1_hg38::1::28244, 3_BT-20_VGLL1_hg38::1::28245, 3_BT-20_VGLL1_hg38::1::28246, 3_BT-20_VGLL1_hg38::1::28247, 3_BT-20_VGLL1_hg38::1::28248, 3_BT-…	160024, 141928, 93720, 141368, 140936, 114296, 45752, 45208, 190872, 186280, 160024, 141976, 141368, 93752, 87640, 69176, 45784, 42392, 14392	in gene, in gene, in gene, in gene, in gene, in gene, in gene, in gene, in gene, in gene, in gene, in gene, in gene, in gene, in gene, in gene, in gene, in gene, in gene	1	1	1	9.714	21.143	57	14	3_BT-20_VGLL1_hg38::1	131	Gene PLAC1	PLAC1, CT92, OOSP2L	placenta specific 1
VPS72	1	151176300	151190213	13913	-	7	1_PANC10-05_VGLL1_hg38::1::351, 1_PANC10-05_VGLL1_hg38::1::352, 2_Bewo_VGLL1_hg38::1::1847, 2_Bewo_VGLL1_hg38::1::1848, 3_BT-20_VGLL1_hg38::1::1457, 3_BT-20_VGLL1_hg38::1::1458, 3_BT-20_VGLL1_hg38::1::1459	-5275, -7867, -5227, -10043, -5211, -7803, -10043	upstream, upstream, upstream, upstream, upstream, upstream, upstream	1	1	1	33.333	37.333	56.667	3	3_BT-20_VGLL1_hg38::1	79	Gene VPS72	Swc2, CFL1, VPS72, YL-1, TCFL1, YL1	vacuolar protein sorting 72 homolog (S. cerevisiae)
PIP5K1A	1	151197954	151249535	51581	+	7	1_PANC10-05_VGLL1_hg38::1::351, 1_PANC10-05_VGLL1_hg38::1::352, 2_Bewo_VGLL1_hg38::1::1847, 2_Bewo_VGLL1_hg38::1::1848, 3_BT-20_VGLL1_hg38::1::1457, 3_BT-20_VGLL1_hg38::1::1458, 3_BT-20_VGLL1_hg38::1::1459	-2466, 126, -2514, 2302, -2530, 62, 2302	upstream, in gene, upstream, in gene, upstream, in gene, in gene	1	1	1	33.333	37.333	56.667	3	3_BT-20_VGLL1_hg38::1	79	Gene PIP5K1A	PIP5K1A
OR51B5	11	5340479	5505652	165173	-	6	1_PANC10-05_VGLL1_hg38::1::1227, 1_PANC10-05_VGLL1_hg38::1::1228, 2_Bewo_VGLL1_hg38::1::5243, 3_BT-20_VGLL1_hg38::1::4032, 3_BT-20_VGLL1_hg38::1::4033, 3_BT-20_VGLL1_hg38::1::4034	141300, 137876, 143284, 143284, 141284, 137844	in gene, in gene, in gene, in gene, in gene, in gene	1	1	1	50.333	12.333	56.667	3	3_BT-20_VGLL1_hg38::1	98	Gene OR51B5	OR51B5, HOR5'Beta5, OR11-37	olfactory receptor family 51 subfamily B member 5
ITGB2-AS1	21	44921035	44929680	8645	+	5	1_PANC10-05_VGLL1_hg38::1::5256, 2_Bewo_VGLL1_hg38::1::19993, 3_BT-20_VGLL1_hg38::1::16350, 3_BT-20_VGLL1_hg38::1::16351, 3_BT-20_VGLL1_hg38::1::16352	7829, 7797, -8955, 7157, 7829	in gene, in gene, upstream, in gene, in gene	1	1	1	14.333	13.667	56.667	3	3_BT-20_VGLL1_hg38::1	72	Gene ITGB2-AS1	ITGB2-AS1, AL844908.5	ITGB2 antisense RNA 1
LZTFL1	3	45823316	45915724	92408	-	5	1_PANC10-05_VGLL1_hg38::1::5487, 2_Bewo_VGLL1_hg38::1::21251, 3_BT-20_VGLL1_hg38::1::17272, 3_BT-20_VGLL1_hg38::1::17273, 3_BT-20_VGLL1_hg38::1::17274	97356, 97340, 97324, 72652, 34668	downstream, downstream, downstream, in gene, in gene	1	1	1	22	17	56.667	3	3_BT-20_VGLL1_hg38::1	77	Gene LZTFL1	FLJ36386, LZTFL1, BBS17	leucine zipper transcription factor like 1
THSD4	15	71115628	71783383	667755	+	42	1_PANC10-05_VGLL1_hg38::1::2850, 1_PANC10-05_VGLL1_hg38::1::2851, 1_PANC10-05_VGLL1_hg38::1::2852, 1_PANC10-05_VGLL1_hg38::1::2853, 1_PANC10-05_VGLL1_hg38::1::2854, 1_PANC10-05_VGLL1_hg38::1::2855, 1_PANC10-05_VGLL1_hg38::1::2856, 2_Bewo_VGLL1_hg38::1::11349, 2_Bewo_VGLL1_hg38::1::11350, 2_Bewo_VGLL1_hg38::1::11351, 2_Bewo_VGLL1_hg38::1::11352, 2_Bewo_VGLL1_hg38::1::11353, 2_Bewo_VGLL1_hg38::1::1…	179956, 180388, 221876, 331780, 632116, 632884, 646132, 136596, 179444, 221876, 233156, 576324, 641172, 674612, -4300, 16532, 20916, 136692, 160500, 163668, 164180, 180020, 210228, 217076, 221812, 233140, 329460, 331828, 446356, 564596, 565748, 567988, 568436, 576308, 589716, 591988, 632148, 632852, 637620, 646116, 674580, 677060	in gene, in gene, in gene, in gene, in gene, in gene, in gene, in gene, in gene, in gene, in gene, in gene, in gene, downstream, upstream, in gene, in gene, in gene, in gene, in gene, in gene, in gene, in gene, in gene, in gene, in gene, in gene, in gene, in gene, in gene, in gene, in gene, in gene, in gene, in gene, in gene, in gene, in gene, in gene, in gene, downstream, downstream	1	1	1	17.897	16.621	56.621	29	3_BT-20_VGLL1_hg38::1	122	Gene THSD4	FVSY9334, PRO34005, FLJ13710, ADAMTSL6, THSD4, ADAMTSL-6	thrombospondin type 1 domain containing 4
LOC105371377	16	84729015	84730815	1800	-	4	1_PANC10-05_VGLL1_hg38::1::3250, 2_Bewo_VGLL1_hg38::1::12709, 2_Bewo_VGLL1_hg38::1::12710, 3_BT-20_VGLL1_hg38::1::10189	191, 5103, 127, 191	in gene, downstream, in gene, in gene	1	1	1	24.5	62.5	56.5	2	3_BT-20_VGLL1_hg38::1	85	Gene LOC105371377		uncharacterized LOC105371377
LOC105374078	3	124812018	124827700	15682	+	9	1_PANC10-05_VGLL1_hg38::1::5663, 2_Bewo_VGLL1_hg38::1::22048, 2_Bewo_VGLL1_hg38::1::22049, 2_Bewo_VGLL1_hg38::1::22050, 2_Bewo_VGLL1_hg38::1::22051, 3_BT-20_VGLL1_hg38::1::17967, 3_BT-20_VGLL1_hg38::1::17968, 3_BT-20_VGLL1_hg38::1::17969, 3_BT-20_VGLL1_hg38::1::17970	22830, 15598, 21870, 22862, 25870, 15614, 21814, 22846, 25870	downstream, in gene, downstream, downstream, downstream, in gene, downstream, downstream, downstream	1	1	1	28.5	100.25	56.5	4	2_Bewo_VGLL1_hg38::1	166	Gene LOC105374078		uncharacterized LOC105374078
FOXO3	6	108559823	108684769	124946	+	11	1_PANC10-05_VGLL1_hg38::1::7368, 2_Bewo_VGLL1_hg38::1::28579, 2_Bewo_VGLL1_hg38::1::28580, 2_Bewo_VGLL1_hg38::1::28581, 2_Bewo_VGLL1_hg38::1::28582, 3_BT-20_VGLL1_hg38::1::22991, 3_BT-20_VGLL1_hg38::1::22992, 3_BT-20_VGLL1_hg38::1::22993, 3_BT-20_VGLL1_hg38::1::22994, 3_BT-20_VGLL1_hg38::1::22995, 3_BT-20_VGLL1_hg38::1::22996	129585, 4593, 18961, 98556, 103057, 4593, 21841, 69937, 98641, 125105, 129617	downstream, in gene, in gene, in gene, in gene, in gene, in gene, in gene, in gene, downstream, downstream	1	1	1	6.875	26.125	56.5	8	3_BT-20_VGLL1_hg38::1	142	Gene FOXO3	FOXO3A, MGC31925, FKHRL1P2, AF6q21, FOXO2, FKHRL1, FOXO3, DKFZp781A0677, MGC12739	forkhead box O3
MAL	2	95025655	95053992	28337	+	7	1_PANC10-05_VGLL1_hg38::1::4399, 1_PANC10-05_VGLL1_hg38::1::4400, 2_Bewo_VGLL1_hg38::1::17040, 3_BT-20_VGLL1_hg38::1::13422, 3_BT-20_VGLL1_hg38::1::13423, 3_BT-20_VGLL1_hg38::1::13424, 3_BT-20_VGLL1_hg38::1::13425	31401, 34526, 15577, -5175, 26825, 31401, 34569	downstream, downstream, in gene, upstream, in gene, downstream, downstream	1	1	1	14.4	12.2	56.4	5	3_BT-20_VGLL1_hg38::1	121	Gene MAL	MAL	mal T-cell differentiation protein
PHLDB1	11	118606439	118658038	51599	+	4	1_PANC10-05_VGLL1_hg38::1::1608, 2_Bewo_VGLL1_hg38::1::6548, 3_BT-20_VGLL1_hg38::1::5235, 3_BT-20_VGLL1_hg38::1::5236	16681, 9081, 16793, 18873	in gene, in gene, in gene, in gene	1	1	1	21.333	12.333	56.333	3	3_BT-20_VGLL1_hg38::1	92	Gene PHLDB1	MGC111531, FLJ00141, DKFZp686H039, DKFZp686O24210, LL5A, FLJ90266, PHLDB1, KIAA0638	pleckstrin homology like domain family B member 1
MYHAS	17	10383132	10625540	242408	+	7	1_PANC10-05_VGLL1_hg38::1::3320, 2_Bewo_VGLL1_hg38::1::13001, 3_BT-20_VGLL1_hg38::1::10458, 3_BT-20_VGLL1_hg38::1::10459, 3_BT-20_VGLL1_hg38::1::10460, 3_BT-20_VGLL1_hg38::1::10461, 3_BT-20_VGLL1_hg38::1::10462	217700, 94756, 160436, 196388, 212708, 217700, 230468	in gene, in gene, in gene, in gene, in gene, in gene, in gene	1	1	1	5.4	8.167	56.333	6	3_BT-20_VGLL1_hg38::1	149	Gene MYHAS	MYHAS	myosin heavy chain gene cluster antisense RNA
LOC105375883	8	65979831	66023482	43651	-	6	3_BT-20_VGLL1_hg38::1::25620, 1_PANC10-05_VGLL1_hg38::1::8270, 1_PANC10-05_VGLL1_hg38::1::8271, 2_Bewo_VGLL1_hg38::1::31802, 3_BT-20_VGLL1_hg38::1::25621, 3_BT-20_VGLL1_hg38::1::25622	48186, -3142, -4534, -4518, -3142, -4550	downstream, upstream, upstream, upstream, upstream, upstream	1	1	1	37	14	56.333	3	3_BT-20_VGLL1_hg38::1	76	Gene LOC105375883		uncharacterized LOC105375883
TG	8	132866935	133134902	267967	+	5	1_PANC10-05_VGLL1_hg38::1::8591, 2_Bewo_VGLL1_hg38::1::32430, 2_Bewo_VGLL1_hg38::1::32431, 3_BT-20_VGLL1_hg38::1::26258, 3_BT-20_VGLL1_hg38::1::26259	166537, 166537, 245289, 166505, 170137	in gene, in gene, in gene, in gene, in gene	1	1	1	30	27	56.333	3	3_BT-20_VGLL1_hg38::1	134	Gene TG	TG, AITD3, TGN	thyroglobulin
SLA	8	133036728	133103066	66338	-	5	1_PANC10-05_VGLL1_hg38::1::8591, 2_Bewo_VGLL1_hg38::1::32430, 2_Bewo_VGLL1_hg38::1::32431, 3_BT-20_VGLL1_hg38::1::26258, 3_BT-20_VGLL1_hg38::1::26259	69594, 69594, -9158, 69626, 65994	downstream, downstream, upstream, downstream, in gene	1	1	1	30	27	56.333	3	3_BT-20_VGLL1_hg38::1	134	Gene SLA	SLA1, SLA, SLAP	Src-like-adaptor
FAM174B	15	92617448	92812338	194890	-	19	1_PANC10-05_VGLL1_hg38::1::2930, 1_PANC10-05_VGLL1_hg38::1::2931, 2_Bewo_VGLL1_hg38::1::11644, 2_Bewo_VGLL1_hg38::1::11645, 2_Bewo_VGLL1_hg38::1::11646, 2_Bewo_VGLL1_hg38::1::11647, 2_Bewo_VGLL1_hg38::1::11648, 2_Bewo_VGLL1_hg38::1::11649, 3_BT-20_VGLL1_hg38::1::9215, 3_BT-20_VGLL1_hg38::1::9216, 3_BT-20_VGLL1_hg38::1::9217, 3_BT-20_VGLL1_hg38::1::9218, 3_BT-20_VGLL1_hg38::1::9219, 3_BT-20_VGLL1_…	10706, 8274, 67218, 66226, 32274, 10770, 8194, -8510, 176402, 167218, 160338, 159602, 154962, 116082, 98194, 10866, 8306, 3442, -8526	in gene, in gene, in gene, in gene, in gene, in gene, in gene, upstream, in gene, in gene, in gene, in gene, in gene, in gene, in gene, in gene, in gene, in gene, upstream	1	1	1	9.143	20.786	56.143	14	3_BT-20_VGLL1_hg38::1	165	Gene FAM174B	FAM174B, MGC102891	family with sequence similarity 174 member B
LOC105378859	1	94311301	94330050	18749	-	5	1_PANC10-05_VGLL1_hg38::1::264, 2_Bewo_VGLL1_hg38::1::1425, 3_BT-20_VGLL1_hg38::1::1034, 3_BT-20_VGLL1_hg38::1::1035, 3_BT-20_VGLL1_hg38::1::1036	4162, 3586, 5762, 4162, -7150	in gene, in gene, in gene, in gene, upstream	1	1	1	33	31	56	3	3_BT-20_VGLL1_hg38::1	103	Gene LOC105378859		uncharacterized LOC105378859
SHC1	1	154962298	154974492	12194	-	4	1_PANC10-05_VGLL1_hg38::1::384, 2_Bewo_VGLL1_hg38::1::1916, 2_Bewo_VGLL1_hg38::1::1917, 3_BT-20_VGLL1_hg38::1::1544	1692, 1660, -5316, 1724	in gene, in gene, upstream, in gene	1	1	1	16	76.5	56	2	3_BT-20_VGLL1_hg38::1	102	Gene SHC1	SHC1, SHCA, FLJ26504, SHC	SHC (Src homology 2 domain containing) transforming protein 1
MIR4258	1	154975693	154975783	90	+	4	1_PANC10-05_VGLL1_hg38::1::384, 2_Bewo_VGLL1_hg38::1::1916, 2_Bewo_VGLL1_hg38::1::1917, 3_BT-20_VGLL1_hg38::1::1544	-2893, -2861, 4115, -2925	upstream, upstream, downstream, upstream	1	1	1	16	76.5	56	2	3_BT-20_VGLL1_hg38::1	102	Gene MIR4258	MIR4258	microRNA 4258
GBA	1	155234448	155244862	10414	-	5	1_PANC10-05_VGLL1_hg38::1::388, 2_Bewo_VGLL1_hg38::1::1931, 2_Bewo_VGLL1_hg38::1::1932, 3_BT-20_VGLL1_hg38::1::1556, 3_BT-20_VGLL1_hg38::1::1557	19998, 20030, 30, 20030, -2	downstream, downstream, in gene, downstream, upstream	1	1	1	34	59	56	2	2_Bewo_VGLL1_hg38::1	72	Gene GBA	GBA1, GBA, GLUC, GCB	glucosylceramidase beta
LOC105369413	11	82781524	82849036	67512	+	5	1_PANC10-05_VGLL1_hg38::1::1500, 2_Bewo_VGLL1_hg38::1::6178, 3_BT-20_VGLL1_hg38::1::4837, 3_BT-20_VGLL1_hg38::1::4838, 3_BT-20_VGLL1_hg38::1::4839	77388, 10476, 10476, 62060, 77420	downstream, in gene, in gene, in gene, downstream	1	1	1	15.333	24.333	56	3	3_BT-20_VGLL1_hg38::1	88	Gene LOC105369413		uncharacterized LOC105369413
EPSTI1	13	42886388	42992271	105883	-	5	1_PANC10-05_VGLL1_hg38::1::2253, 2_Bewo_VGLL1_hg38::1::8887, 2_Bewo_VGLL1_hg38::1::8888, 3_BT-20_VGLL1_hg38::1::7014, 3_BT-20_VGLL1_hg38::1::7015	10191, 10767, 10191, 10223, -4465	in gene, in gene, in gene, in gene, upstream	1	1	1	16.333	51.667	56	3	2_Bewo_VGLL1_hg38::1	106	Gene EPSTI1	EPSTI1, BRESI1, MGC29634	epithelial stromal interaction 1 (breast)
SMG9	19	43727992	43754990	26998	-	6	1_PANC10-05_VGLL1_hg38::1::3987, 2_Bewo_VGLL1_hg38::1::15487, 2_Bewo_VGLL1_hg38::1::15488, 3_BT-20_VGLL1_hg38::1::12165, 3_BT-20_VGLL1_hg38::1::12166, 3_BT-20_VGLL1_hg38::1::12167	-2482, 14974, 10894, 15022, 11790, 10926	upstream, in gene, in gene, in gene, in gene, in gene	1	1	1	10	37.5	56	4	2_Bewo_VGLL1_hg38::1	96	Gene SMG9	C19orf61, F17127_1, FLJ12886, DKFZp564H1322, SMG9	SMG9 nonsense mediated mRNA decay factor
LOC105373737	2	171244626	171301140	56514	-	8	1_PANC10-05_VGLL1_hg38::1::4643, 2_Bewo_VGLL1_hg38::1::17828, 2_Bewo_VGLL1_hg38::1::17829, 2_Bewo_VGLL1_hg38::1::17830, 2_Bewo_VGLL1_hg38::1::17831, 3_BT-20_VGLL1_hg38::1::14154, 3_BT-20_VGLL1_hg38::1::14155, 3_BT-20_VGLL1_hg38::1::14156	28980, 65748, 44020, 41300, 28916, 65780, 29620, 28948	in gene, downstream, in gene, in gene, in gene, downstream, in gene, in gene	1	1	1	16.2	59.6	55.8	5	3_BT-20_VGLL1_hg38::1	135	Gene LOC105373737		uncharacterized LOC105373737
TBC1D2	9	98198998	98255721	56723	-	9	1_PANC10-05_VGLL1_hg38::1::8897, 1_PANC10-05_VGLL1_hg38::1::8898, 2_Bewo_VGLL1_hg38::1::33488, 2_Bewo_VGLL1_hg38::1::33489, 2_Bewo_VGLL1_hg38::1::33490, 2_Bewo_VGLL1_hg38::1::33491, 2_Bewo_VGLL1_hg38::1::33492, 3_BT-20_VGLL1_hg38::1::27058, 3_BT-20_VGLL1_hg38::1::27059	32265, 4905, 65129, 32265, 25289, 20393, 4937, 32265, 4905	in gene, in gene, downstream, in gene, in gene, in gene, in gene, in gene, in gene	1	1	1	41.2	61.6	55.8	5	3_BT-20_VGLL1_hg38::1	212	Gene TBC1D2	FLJ42782, PARIS1, FLJ16244, TBC1D2A, TBC1D2, FLJ10702, PARIS-1, DKFZp761D1823	TBC1 domain family member 2
CLDN9	16	3012456	3014505	2049	+	9	1_PANC10-05_VGLL1_hg38::1::2979, 1_PANC10-05_VGLL1_hg38::1::2980, 1_PANC10-05_VGLL1_hg38::1::2981, 1_PANC10-05_VGLL1_hg38::1::2982, 2_Bewo_VGLL1_hg38::1::11783, 2_Bewo_VGLL1_hg38::1::11784, 3_BT-20_VGLL1_hg38::1::9356, 3_BT-20_VGLL1_hg38::1::9357, 3_BT-20_VGLL1_hg38::1::9358	-2440, 8504, 9448, 10008, -2424, 10040, -2440, 8536, 9976	upstream, downstream, downstream, downstream, upstream, downstream, upstream, downstream, downstream	1	1	1	47.5	29.25	55.75	4	3_BT-20_VGLL1_hg38::1	95	Gene CLDN9	CLDN9	claudin 9
CLDN6	16	3014712	3018187	3475	-	9	1_PANC10-05_VGLL1_hg38::1::2979, 1_PANC10-05_VGLL1_hg38::1::2980, 1_PANC10-05_VGLL1_hg38::1::2981, 1_PANC10-05_VGLL1_hg38::1::2982, 2_Bewo_VGLL1_hg38::1::11783, 2_Bewo_VGLL1_hg38::1::11784, 3_BT-20_VGLL1_hg38::1::9356, 3_BT-20_VGLL1_hg38::1::9357, 3_BT-20_VGLL1_hg38::1::9358	8171, -2773, -3717, -4277, 8155, -4309, 8171, -2805, -4245	downstream, upstream, upstream, upstream, downstream, upstream, downstream, upstream, upstream	1	1	1	47.5	29.25	55.75	4	3_BT-20_VGLL1_hg38::1	95	Gene CLDN6	CLDN6
LOC105373836	2	201105763	201115417	9654	-	7	1_PANC10-05_VGLL1_hg38::1::4730, 2_Bewo_VGLL1_hg38::1::18203, 2_Bewo_VGLL1_hg38::1::18204, 3_BT-20_VGLL1_hg38::1::14499, 3_BT-20_VGLL1_hg38::1::14500, 3_BT-20_VGLL1_hg38::1::14501, 3_BT-20_VGLL1_hg38::1::14502	-8695, -3175, -8711, -1351, -3239, -3751, -8679	upstream, upstream, upstream, upstream, upstream, upstream, upstream	1	1	1	22.25	38.25	55.75	4	3_BT-20_VGLL1_hg38::1	89	Gene LOC105373836		uncharacterized LOC105373836
PDE1C	7	31616777	32299404	682627	-	19	1_PANC10-05_VGLL1_hg38::1::7653, 1_PANC10-05_VGLL1_hg38::1::7654, 1_PANC10-05_VGLL1_hg38::1::7655, 1_PANC10-05_VGLL1_hg38::1::7656, 1_PANC10-05_VGLL1_hg38::1::7657, 1_PANC10-05_VGLL1_hg38::1::7658, 2_Bewo_VGLL1_hg38::1::29755, 3_BT-20_VGLL1_hg38::1::24051, 3_BT-20_VGLL1_hg38::1::24052, 3_BT-20_VGLL1_hg38::1::24053, 3_BT-20_VGLL1_hg38::1::24054, 3_BT-20_VGLL1_hg38::1::24055, 3_BT-20_VGLL1_hg38::1:…	522652, 360732, 205852, 183436, 136204, 134636, 556012, 564796, 557292, 364076, 360620, 205836, 190476, 183436, 182796, 156556, 137484, 136236, 134604	in gene, in gene, in gene, in gene, in gene, in gene, in gene, in gene, in gene, in gene, in gene, in gene, in gene, in gene, in gene, in gene, in gene, in gene, in gene	1	1	1	24	5.429	55.714	14	3_BT-20_VGLL1_hg38::1	173	Gene PDE1C	PDE1C, Hcam3
LOC105378918	1	116121320	116124054	2734	-	4	1_PANC10-05_VGLL1_hg38::1::333, 2_Bewo_VGLL1_hg38::1::1694, 3_BT-20_VGLL1_hg38::1::1312, 3_BT-20_VGLL1_hg38::1::1313	8438, -7978, 8374, 1014	downstream, upstream, downstream, in gene	1	1	1	13	21.333	55.667	3	3_BT-20_VGLL1_hg38::1	96	Gene LOC105378918		uncharacterized LOC105378918
IST1	16	71894408	71930639	36231	+	6	1_PANC10-05_VGLL1_hg38::1::3204, 1_PANC10-05_VGLL1_hg38::1::3205, 2_Bewo_VGLL1_hg38::1::12543, 2_Bewo_VGLL1_hg38::1::12544, 3_BT-20_VGLL1_hg38::1::9987, 3_BT-20_VGLL1_hg38::1::9988	888, 33112, 30040, 33176, 888, 33176	in gene, in gene, in gene, in gene, in gene, in gene	1	1	1	27.333	44.333	55.667	3	3_BT-20_VGLL1_hg38::1	83	Gene IST1	IST1, MGC117220, KIAA0174, OLC1	IST1, ESCRT-III associated factor
DAW1	2	227871054	227924347	53293	+	7	1_PANC10-05_VGLL1_hg38::1::4856, 1_PANC10-05_VGLL1_hg38::1::4857, 2_Bewo_VGLL1_hg38::1::18528, 2_Bewo_VGLL1_hg38::1::18529, 3_BT-20_VGLL1_hg38::1::14837, 3_BT-20_VGLL1_hg38::1::14838, 3_BT-20_VGLL1_hg38::1::14839	-7630, -222, -7630, -206, -7598, -206, 5458	upstream, upstream, upstream, upstream, upstream, upstream, in gene	1	1	1	33.333	44	55.667	3	2_Bewo_VGLL1_hg38::1	77	Gene DAW1	FLJ25955, WDR69, DAW1, ODA16	dynein assembly factor with WD repeats 1
LOC105372651	20	49594585	49602528	7943	+	5	1_PANC10-05_VGLL1_hg38::1::5135, 2_Bewo_VGLL1_hg38::1::19394, 3_BT-20_VGLL1_hg38::1::15686, 3_BT-20_VGLL1_hg38::1::15687, 3_BT-20_VGLL1_hg38::1::15688	10119, -153, -1497, -185, 10087	downstream, upstream, upstream, upstream, downstream	1	1	1	13	19.667	55.667	3	3_BT-20_VGLL1_hg38::1	94	Gene LOC105372651		uncharacterized LOC105372651
NF2	22	29603556	29698600	95044	+	6	1_PANC10-05_VGLL1_hg38::1::5288, 2_Bewo_VGLL1_hg38::1::20203, 2_Bewo_VGLL1_hg38::1::20204, 3_BT-20_VGLL1_hg38::1::16503, 3_BT-20_VGLL1_hg38::1::16504, 3_BT-20_VGLL1_hg38::1::16505	18780, 50940, 61340, 14972, 18748, 23164	in gene, in gene, in gene, in gene, in gene, in gene	1	1	1	18	22.2	55.6	5	3_BT-20_VGLL1_hg38::1	177	Gene NF2	BANF, SCH, ACN, NF2	neurofibromin 2 (merlin)
LOC105379011	5	68508245	68759670	251425	-	8	1_PANC10-05_VGLL1_hg38::1::6629, 1_PANC10-05_VGLL1_hg38::1::6630, 2_Bewo_VGLL1_hg38::1::25496, 3_BT-20_VGLL1_hg38::1::20858, 3_BT-20_VGLL1_hg38::1::20859, 3_BT-20_VGLL1_hg38::1::20860, 3_BT-20_VGLL1_hg38::1::20861, 3_BT-20_VGLL1_hg38::1::20862	210270, 75830, 75830, 214262, 210310, 204614, 202326, 75798	in gene, in gene, in gene, in gene, in gene, in gene, in gene, in gene	1	1	1	23.4	10	55.6	5	3_BT-20_VGLL1_hg38::1	98	Gene LOC105379011		uncharacterized LOC105379011
LOC105371696	1	205282417	205298122	15705	-	15	1_PANC10-05_VGLL1_hg38::1::575, 1_PANC10-05_VGLL1_hg38::1::576, 1_PANC10-05_VGLL1_hg38::1::577, 2_Bewo_VGLL1_hg38::1::2736, 2_Bewo_VGLL1_hg38::1::2737, 2_Bewo_VGLL1_hg38::1::2738, 2_Bewo_VGLL1_hg38::1::2739, 2_Bewo_VGLL1_hg38::1::2740, 2_Bewo_VGLL1_hg38::1::2741, 3_BT-20_VGLL1_hg38::1::2186, 3_BT-20_VGLL1_hg38::1::2187, 3_BT-20_VGLL1_hg38::1::2188, 3_BT-20_VGLL1_hg38::1::2189, 3_BT-20_VGLL1_hg38:…	3610, -518, -3382, 3434, 2282, 1034, 298, -502, -3446, 23786, 13258, 3514, 2282, -518, -3446	in gene, upstream, upstream, in gene, in gene, in gene, in gene, upstream, upstream, downstream, in gene, in gene, in gene, upstream, upstream	1	1	1	22.75	82.875	55.5	8	2_Bewo_VGLL1_hg38::1	158	Gene LOC105371696		uncharacterized LOC105371696
LOC105372721	20	63435346	63436091	745	+	4	1_PANC10-05_VGLL1_hg38::1::5208, 2_Bewo_VGLL1_hg38::1::19581, 2_Bewo_VGLL1_hg38::1::19582, 3_BT-20_VGLL1_hg38::1::15982	-338, -338, 1470, -306	upstream, upstream, downstream, upstream	1	1	1	20	54	55.5	2	3_BT-20_VGLL1_hg38::1	102	Gene LOC105372721		uncharacterized LOC105372721
ADORA2B	17	15927783	15975896	48113	+	13	1_PANC10-05_VGLL1_hg38::1::3323, 1_PANC10-05_VGLL1_hg38::1::3324, 2_Bewo_VGLL1_hg38::1::13071, 2_Bewo_VGLL1_hg38::1::13072, 2_Bewo_VGLL1_hg38::1::13073, 2_Bewo_VGLL1_hg38::1::13074, 2_Bewo_VGLL1_hg38::1::13075, 3_BT-20_VGLL1_hg38::1::10497, 3_BT-20_VGLL1_hg38::1::10498, 3_BT-20_VGLL1_hg38::1::10499, 3_BT-20_VGLL1_hg38::1::10500, 3_BT-20_VGLL1_hg38::1::10501, 3_BT-20_VGLL1_hg38::1::10502	26649, 31513, -6855, 43577, 44217, 44921, 51001, -6855, 26617, 29561, 31545, 36185, 54617	in gene, in gene, upstream, in gene, in gene, in gene, downstream, upstream, in gene, in gene, in gene, in gene, downstream	1	1	1	9.5	18.5	55.4	10	3_BT-20_VGLL1_hg38::1	175	Gene ADORA2B	ADORA2, ADORA2B	adenosine A2b receptor
LOC105375751	8	126557485	126634564	77079	+	7	1_PANC10-05_VGLL1_hg38::1::8531, 2_Bewo_VGLL1_hg38::1::32330, 3_BT-20_VGLL1_hg38::1::26133, 3_BT-20_VGLL1_hg38::1::26134, 3_BT-20_VGLL1_hg38::1::26135, 3_BT-20_VGLL1_hg38::1::26136, 3_BT-20_VGLL1_hg38::1::26137	22611, 22563, -9997, 14451, 22835, 26003, 71443	in gene, in gene, upstream, in gene, in gene, in gene, in gene	1	1	1	17	24.25	55.4	5	3_BT-20_VGLL1_hg38::1	91	Gene LOC105375751		uncharacterized LOC105375751
C12orf79	12	91984976	92142671	157695	-	5	1_PANC10-05_VGLL1_hg38::1::2045, 2_Bewo_VGLL1_hg38::1::7976, 2_Bewo_VGLL1_hg38::1::7977, 3_BT-20_VGLL1_hg38::1::6290, 3_BT-20_VGLL1_hg38::1::6291	61999, 71503, 62031, 156367, 61999	in gene, in gene, in gene, in gene, in gene	1	1	1	22	36	55.333	3	3_BT-20_VGLL1_hg38::1	114	Gene C12orf79	C12orf79, LINC01619	long intergenic non-protein coding RNA 1619
CRY1	12	106991364	107093857	102493	-	5	1_PANC10-05_VGLL1_hg38::1::2115, 2_Bewo_VGLL1_hg38::1::8220, 3_BT-20_VGLL1_hg38::1::6482, 3_BT-20_VGLL1_hg38::1::6483, 3_BT-20_VGLL1_hg38::1::6484	-447, -415, 66145, 36577, -415	upstream, upstream, in gene, in gene, upstream	1	1	1	30.333	49.667	55.333	3	2_Bewo_VGLL1_hg38::1	120	Gene CRY1	PHLL1, CRY1	cryptochrome circadian clock 1
ATP9A	20	51596775	51768411	171636	-	7	1_PANC10-05_VGLL1_hg38::1::5159, 2_Bewo_VGLL1_hg38::1::19464, 3_BT-20_VGLL1_hg38::1::15773, 3_BT-20_VGLL1_hg38::1::15774, 3_BT-20_VGLL1_hg38::1::15775, 3_BT-20_VGLL1_hg38::1::15776, 3_BT-20_VGLL1_hg38::1::15777	15915, 178827, 136955, 106683, 52315, 18011, 15835	in gene, downstream, in gene, in gene, in gene, in gene, in gene	1	1	1	12.5	13.167	55.333	6	3_BT-20_VGLL1_hg38::1	71	Gene ATP9A	KIAA0611, ATP9A, ATPIIA	ATPase phospholipid transporting 9A (putative)
LOC105370525	14	61534280	61546566	12286	-	14	1_PANC10-05_VGLL1_hg38::1::2474, 1_PANC10-05_VGLL1_hg38::1::2475, 1_PANC10-05_VGLL1_hg38::1::2476, 1_PANC10-05_VGLL1_hg38::1::2477, 2_Bewo_VGLL1_hg38::1::9929, 2_Bewo_VGLL1_hg38::1::9930, 2_Bewo_VGLL1_hg38::1::9931, 3_BT-20_VGLL1_hg38::1::7823, 3_BT-20_VGLL1_hg38::1::7824, 3_BT-20_VGLL1_hg38::1::7825, 3_BT-20_VGLL1_hg38::1::7826, 3_BT-20_VGLL1_hg38::1::7827, 3_BT-20_VGLL1_hg38::1::7828, 3_BT-20_V…	21030, 8742, -762, -1306, 21126, 20054, -762, 21126, 20070, 17702, 12934, 8742, -762, -7322	downstream, in gene, upstream, upstream, downstream, downstream, upstream, downstream, downstream, downstream, downstream, in gene, upstream, upstream	1	1	1	27.714	24.286	55.286	7	3_BT-20_VGLL1_hg38::1	110	Gene LOC105370525		uncharacterized LOC105370525
IL12A-AS1	3	159913400	160207092	293692	-	6	1_PANC10-05_VGLL1_hg38::1::5817, 2_Bewo_VGLL1_hg38::1::22571, 2_Bewo_VGLL1_hg38::1::22572, 2_Bewo_VGLL1_hg38::1::22573, 3_BT-20_VGLL1_hg38::1::18403, 3_BT-20_VGLL1_hg38::1::18404	278260, 278932, 278260, 102036, 278228, 214260	in gene, in gene, in gene, in gene, in gene, in gene	1	1	1	23.25	34	55.25	4	3_BT-20_VGLL1_hg38::1	138	Gene IL12A-AS1	IL12A-AS1	IL12A antisense RNA 1
ARHGEF12	11	120336406	120489936	153530	+	7	1_PANC10-05_VGLL1_hg38::1::1622, 2_Bewo_VGLL1_hg38::1::6575, 2_Bewo_VGLL1_hg38::1::6576, 2_Bewo_VGLL1_hg38::1::6577, 3_BT-20_VGLL1_hg38::1::5267, 3_BT-20_VGLL1_hg38::1::5268, 3_BT-20_VGLL1_hg38::1::5269	95818, -4598, 17930, 145962, -4582, 53994, 95786	in gene, upstream, in gene, in gene, upstream, in gene, in gene	1	1	1	17.4	17	55.2	5	3_BT-20_VGLL1_hg38::1	142	Gene ARHGEF12	LARG, ARHGEF12, PRO2792, KIAA0382, DKFZp686O2372	Rho guanine nucleotide exchange factor 12
LOC105376815	1	18971113	19050967	79854	-	10	1_PANC10-05_VGLL1_hg38::1::62, 1_PANC10-05_VGLL1_hg38::1::63, 2_Bewo_VGLL1_hg38::1::210, 2_Bewo_VGLL1_hg38::1::211, 2_Bewo_VGLL1_hg38::1::212, 2_Bewo_VGLL1_hg38::1::213, 2_Bewo_VGLL1_hg38::1::214, 3_BT-20_VGLL1_hg38::1::234, 3_BT-20_VGLL1_hg38::1::235, 3_BT-20_VGLL1_hg38::1::236	40887, -1673, 84951, 40919, 38407, 983, -1609, 40887, 39703, -1673	in gene, upstream, downstream, in gene, in gene, in gene, upstream, in gene, in gene, upstream	1	1	1	29.667	82.667	55.167	6	2_Bewo_VGLL1_hg38::1	217	Gene LOC105376815		uncharacterized LOC105376815
PARD6B	20	50731544	50753741	22197	+	13	1_PANC10-05_VGLL1_hg38::1::5150, 1_PANC10-05_VGLL1_hg38::1::5151, 1_PANC10-05_VGLL1_hg38::1::5152, 2_Bewo_VGLL1_hg38::1::19448, 2_Bewo_VGLL1_hg38::1::19449, 3_BT-20_VGLL1_hg38::1::15747, 3_BT-20_VGLL1_hg38::1::15748, 3_BT-20_VGLL1_hg38::1::15749, 3_BT-20_VGLL1_hg38::1::15750, 3_BT-20_VGLL1_hg38::1::15751, 3_BT-20_VGLL1_hg38::1::15752, 3_BT-20_VGLL1_hg38::1::15753, 3_BT-20_VGLL1_hg38::1::15754	4520, 15032, 30312, -8824, 30088, -6488, -2392, -2040, 1960, 4520, 10600, 30280, 31368	in gene, in gene, downstream, upstream, downstream, upstream, upstream, upstream, in gene, in gene, in gene, downstream, downstream	1	1	1	24.1	22.9	55.1	10	3_BT-20_VGLL1_hg38::1	176	Gene PARD6B	PAR6B, PARD6B	par-6 family cell polarity regulator beta
TMEM200B	1	29119425	29129134	9709	-	3	1_PANC10-05_VGLL1_hg38::1::93, 2_Bewo_VGLL1_hg38::1::432, 3_BT-20_VGLL1_hg38::1::387	4606, 4542, 4590	in gene, in gene, in gene	1	1	1	16	34	55	1	3_BT-20_VGLL1_hg38::1	55	Gene TMEM200B	MGC102864, MGC90489, TMEM200B, TTMB	transmembrane protein 200B
LOC105371503	1	162534828	162549066	14238	+	3	1_PANC10-05_VGLL1_hg38::1::414, 2_Bewo_VGLL1_hg38::1::2063, 3_BT-20_VGLL1_hg38::1::1645	4180, 18132, 4148	in gene, downstream, in gene	1	1	1	39	40	55	2	3_BT-20_VGLL1_hg38::1	105	Gene LOC105371503		uncharacterized LOC105371503
IKBKE	1	206470243	206496890	26647	+	4	1_PANC10-05_VGLL1_hg38::1::585, 2_Bewo_VGLL1_hg38::1::2756, 3_BT-20_VGLL1_hg38::1::2209, 3_BT-20_VGLL1_hg38::1::2210	28573, 28621, 28557, 31325	downstream, downstream, downstream, downstream	1	1	1	36	20.5	55	2	1_PANC10-05_VGLL1_hg38::1	57	Gene IKBKE	IKBKE, MGC125295, IKK-i, KIAA0151, IKKE, MGC125297, IKKI, MGC125294, IKK-E	inhibitor of kappa light polypeptide gene enhancer in B-cells, kinase epsilon
SLFN12	17	35409650	35433229	23579	-	4	1_PANC10-05_VGLL1_hg38::1::3367, 2_Bewo_VGLL1_hg38::1::13289, 2_Bewo_VGLL1_hg38::1::13290, 3_BT-20_VGLL1_hg38::1::10647	-115, -147, -499, -147	upstream, upstream, upstream, upstream	1	1	1	58	41	55	1	1_PANC10-05_VGLL1_hg38::1	58	Gene SLFN12	SLFN3, SLFN12, FLJ10260	schlafen family member 12
SLFN13	17	35435096	35449008	13912	-	4	1_PANC10-05_VGLL1_hg38::1::3367, 2_Bewo_VGLL1_hg38::1::13289, 2_Bewo_VGLL1_hg38::1::13290, 3_BT-20_VGLL1_hg38::1::10647	15664, 15632, 15280, 15632	downstream, downstream, downstream, downstream	1	1	1	58	41	55	1	1_PANC10-05_VGLL1_hg38::1	58	Gene SLFN13	SLFN10, DKFZp686I026, SLFN13, DKFZp666J196, FLJ31952	schlafen family member 13
LOC105374764	2	62665819	62673770	7951	+	7	1_PANC10-05_VGLL1_hg38::1::4316, 2_Bewo_VGLL1_hg38::1::16700, 2_Bewo_VGLL1_hg38::1::16701, 2_Bewo_VGLL1_hg38::1::16702, 2_Bewo_VGLL1_hg38::1::16703, 3_BT-20_VGLL1_hg38::1::13145, 3_BT-20_VGLL1_hg38::1::13146	7109, -6299, -4763, -1035, 7045, -4795, 7109	in gene, upstream, upstream, upstream, in gene, upstream, in gene	1	1	1	16.25	99.75	55	4	2_Bewo_VGLL1_hg38::1	148	Gene LOC105374764		uncharacterized LOC105374764
TMBIM1	2	218274194	218292557	18363	-	3	1_PANC10-05_VGLL1_hg38::1::4798, 2_Bewo_VGLL1_hg38::1::18408, 3_BT-20_VGLL1_hg38::1::14693	9661, 9709, 9677	in gene, in gene, in gene	1	1	1	48	65	55	1	2_Bewo_VGLL1_hg38::1	65	Gene TMBIM1	MST100, TMBIM1, RECS1, MSTP100, LFG3, PP1201	transmembrane BAX inhibitor motif containing 1
MIR6513	2	218280125	218280188	63	-	3	1_PANC10-05_VGLL1_hg38::1::4798, 2_Bewo_VGLL1_hg38::1::18408, 3_BT-20_VGLL1_hg38::1::14693	-2708, -2660, -2692	upstream, upstream, upstream	1	1	1	48	65	55	1	2_Bewo_VGLL1_hg38::1	65	Gene MIR6513	hsa-mir-6513, mir-6513, MIR6513	microRNA 6513
MEI1	22	41699501	41799456	99955	+	3	1_PANC10-05_VGLL1_hg38::1::5343, 2_Bewo_VGLL1_hg38::1::20457, 3_BT-20_VGLL1_hg38::1::16692	-2093, -2061, -2061	upstream, upstream, upstream	1	1	1	25	44	55	1	3_BT-20_VGLL1_hg38::1	55	Gene MEI1	MGC40042, MEI1, SPATA38	meiotic double-stranded break formation protein 1
PGC	6	41736711	41747401	10690	-	5	1_PANC10-05_VGLL1_hg38::1::7201, 2_Bewo_VGLL1_hg38::1::27905, 2_Bewo_VGLL1_hg38::1::27906, 2_Bewo_VGLL1_hg38::1::27907, 3_BT-20_VGLL1_hg38::1::22497	5449, 8201, 5481, -375, -375	in gene, in gene, in gene, upstream, upstream	1	1	1	12.333	110.333	55	3	2_Bewo_VGLL1_hg38::1	148	Gene PGC	PEPC, PGII, FLJ99563, PGC	progastricsin (pepsinogen C)
LOC105376128	9	87751753	87759256	7503	-	3	1_PANC10-05_VGLL1_hg38::1::8840, 2_Bewo_VGLL1_hg38::1::33304, 3_BT-20_VGLL1_hg38::1::26913	-7656, -7656, -7688	upstream, upstream, upstream	1	1	1	39	112	55	1	2_Bewo_VGLL1_hg38::1	112	Gene LOC105376128		uncharacterized LOC105376128
AK8	9	132725574	132878811	153237	-	7	1_PANC10-05_VGLL1_hg38::1::9069, 1_PANC10-05_VGLL1_hg38::1::9070, 2_Bewo_VGLL1_hg38::1::34063, 2_Bewo_VGLL1_hg38::1::34064, 3_BT-20_VGLL1_hg38::1::27569, 3_BT-20_VGLL1_hg38::1::27570, 3_BT-20_VGLL1_hg38::1::27571	71675, 44219, 146395, 71739, 146363, 71707, 44283	in gene, in gene, in gene, in gene, in gene, in gene, in gene	1	1	1	22.333	90.667	55	3	2_Bewo_VGLL1_hg38::1	150	Gene AK8	FLJ36014, DDX31, RP11-143F18.1, FLJ32704, C9orf98, AK8, AK 8	adenylate kinase 8
AFAP1	4	7758713	7939926	181213	-	19	1_PANC10-05_VGLL1_hg38::1::6006, 1_PANC10-05_VGLL1_hg38::1::6007, 1_PANC10-05_VGLL1_hg38::1::6008, 1_PANC10-05_VGLL1_hg38::1::6009, 1_PANC10-05_VGLL1_hg38::1::6010, 2_Bewo_VGLL1_hg38::1::23190, 2_Bewo_VGLL1_hg38::1::23191, 2_Bewo_VGLL1_hg38::1::23192, 2_Bewo_VGLL1_hg38::1::23193, 2_Bewo_VGLL1_hg38::1::23194, 2_Bewo_VGLL1_hg38::1::23195, 3_BT-20_VGLL1_hg38::1::18959, 3_BT-20_VGLL1_hg38::1::18960, …	134230, 126086, 97126, 95158, -1418, 177430, 134230, 97046, 67286, 15638, -1370, 134230, 97078, 95094, 78422, 67238, 49206, 15606, -1386	in gene, in gene, in gene, in gene, upstream, in gene, in gene, in gene, in gene, in gene, upstream, in gene, in gene, in gene, in gene, in gene, in gene, in gene, upstream	1	1	1	31.7	43.889	54.9	10	2_Bewo_VGLL1_hg38::1	160	Gene AFAP1	AFAP, AFAP110, FLJ56849, AFAP-110, AFAP1	actin filament associated protein 1
LOC105373670	2	147088083	147390670	302587	-	13	1_PANC10-05_VGLL1_hg38::1::4557, 1_PANC10-05_VGLL1_hg38::1::4558, 2_Bewo_VGLL1_hg38::1::17562, 2_Bewo_VGLL1_hg38::1::17563, 2_Bewo_VGLL1_hg38::1::17564, 3_BT-20_VGLL1_hg38::1::13892, 3_BT-20_VGLL1_hg38::1::13893, 3_BT-20_VGLL1_hg38::1::13894, 3_BT-20_VGLL1_hg38::1::13895, 3_BT-20_VGLL1_hg38::1::13896, 3_BT-20_VGLL1_hg38::1::13897, 3_BT-20_VGLL1_hg38::1::13898, 3_BT-20_VGLL1_hg38::1::13899	307662, 34830, 307646, 295086, 290606, 307646, 290606, 257038, 217294, 213054, 117390, 111566, 34830	downstream, in gene, downstream, in gene, in gene, downstream, in gene, in gene, in gene, in gene, in gene, in gene, in gene	1	1	1	20.222	24.75	54.889	9	3_BT-20_VGLL1_hg38::1	105	Gene LOC105373670		uncharacterized LOC105373670
SRGAP3	3	8980591	9362929	382338	-	17	1_PANC10-05_VGLL1_hg38::1::5403, 2_Bewo_VGLL1_hg38::1::20669, 3_BT-20_VGLL1_hg38::1::16881, 3_BT-20_VGLL1_hg38::1::16882, 3_BT-20_VGLL1_hg38::1::16883, 3_BT-20_VGLL1_hg38::1::16884, 3_BT-20_VGLL1_hg38::1::16885, 3_BT-20_VGLL1_hg38::1::16886, 3_BT-20_VGLL1_hg38::1::16887, 3_BT-20_VGLL1_hg38::1::16888, 3_BT-20_VGLL1_hg38::1::16889, 3_BT-20_VGLL1_hg38::1::16890, 3_BT-20_VGLL1_hg38::1::16891, 3_BT-20…	187313, 11057, 312433, 282865, 258561, 240017, 232145, 221553, 220817, 215249, 213185, 211537, 189969, 187313, 111313, 13361, 11057	in gene, in gene, in gene, in gene, in gene, in gene, in gene, in gene, in gene, in gene, in gene, in gene, in gene, in gene, in gene, in gene, in gene	1	1	1	7.231	7.067	54.867	15	3_BT-20_VGLL1_hg38::1	147	Gene SRGAP3	ARHGAP14, WRP, MEGAP, KIAA0411, SRGAP2, SRGAP3	SLIT-ROBO Rho GTPase activating protein 3
UBA3	3	69054730	69080373	25643	-	8	1_PANC10-05_VGLL1_hg38::1::5522, 2_Bewo_VGLL1_hg38::1::21639, 2_Bewo_VGLL1_hg38::1::21640, 2_Bewo_VGLL1_hg38::1::21641, 3_BT-20_VGLL1_hg38::1::17567, 3_BT-20_VGLL1_hg38::1::17568, 3_BT-20_VGLL1_hg38::1::17569, 3_BT-20_VGLL1_hg38::1::17570	-9846, -1739, -6123, -9899, 27925, -1675, -6171, -9915	upstream, upstream, upstream, upstream, downstream, upstream, upstream, upstream	1	1	1	15	53.25	54.75	4	3_BT-20_VGLL1_hg38::1	95	Gene UBA3	NAE2, MGC22384, UBA3, hUBA3, UBE1C, DKFZp566J164	ubiquitin like modifier activating enzyme 3
LOC100129940	12	65851227	65883544	32317	-	8	1_PANC10-05_VGLL1_hg38::1::1961, 1_PANC10-05_VGLL1_hg38::1::1962, 1_PANC10-05_VGLL1_hg38::1::1963, 2_Bewo_VGLL1_hg38::1::7767, 2_Bewo_VGLL1_hg38::1::7768, 3_BT-20_VGLL1_hg38::1::6140, 3_BT-20_VGLL1_hg38::1::6141, 3_BT-20_VGLL1_hg38::1::6142	4792, 3480, -8664, 4792, 3480, 4792, 3464, -8712	in gene, in gene, upstream, in gene, in gene, in gene, in gene, upstream	1	1	1	35.667	31.667	54.667	3	3_BT-20_VGLL1_hg38::1	86	Gene LOC100129940		uncharacterized LOC100129940
LOC105369955	12	105424100	105442764	18664	+	5	1_PANC10-05_VGLL1_hg38::1::2107, 2_Bewo_VGLL1_hg38::1::8183, 3_BT-20_VGLL1_hg38::1::6448, 3_BT-20_VGLL1_hg38::1::6449, 3_BT-20_VGLL1_hg38::1::6450	-5700, 21660, -5732, -5092, 21628	upstream, downstream, upstream, upstream, downstream	1	1	1	18.333	40.667	54.667	3	2_Bewo_VGLL1_hg38::1	96	Gene LOC105369955		uncharacterized LOC105369955
LOC105369956	12	105426181	105444135	17954	-	5	1_PANC10-05_VGLL1_hg38::1::2107, 2_Bewo_VGLL1_hg38::1::8183, 3_BT-20_VGLL1_hg38::1::6448, 3_BT-20_VGLL1_hg38::1::6449, 3_BT-20_VGLL1_hg38::1::6450	25735, -1625, 25767, 25127, -1593	downstream, upstream, downstream, downstream, upstream	1	1	1	18.333	40.667	54.667	3	2_Bewo_VGLL1_hg38::1	96	Gene LOC105369956		uncharacterized LOC105369956
BNC1	15	83255884	83284716	28832	-	6	1_PANC10-05_VGLL1_hg38::1::2899, 1_PANC10-05_VGLL1_hg38::1::2900, 1_PANC10-05_VGLL1_hg38::1::2901, 2_Bewo_VGLL1_hg38::1::11519, 3_BT-20_VGLL1_hg38::1::9105, 3_BT-20_VGLL1_hg38::1::9106	-1652, -3060, -3860, -1636, -1620, -3892	upstream, upstream, upstream, upstream, upstream, upstream	1	1	1	73	35	54.667	3	3_BT-20_VGLL1_hg38::1	118	Gene BNC1	BNC1, BSN1, HsT19447, BNC	basonuclin 1
IL36RN	2	113058638	113064744	6106	+	6	1_PANC10-05_VGLL1_hg38::1::4468, 2_Bewo_VGLL1_hg38::1::17316, 2_Bewo_VGLL1_hg38::1::17317, 2_Bewo_VGLL1_hg38::1::17318, 3_BT-20_VGLL1_hg38::1::13665, 3_BT-20_VGLL1_hg38::1::13666	10642, -78, 4594, 10610, -78, 10658	downstream, upstream, in gene, downstream, upstream, downstream	1	1	1	36	80.667	54.667	3	2_Bewo_VGLL1_hg38::1	128	Gene IL36RN	IL1HY1, IL1RP3, FIL1D, IL1L1, IL1F5, PSORP, IL-36Ra, FIL1, IL36RA, IL36RN, MGC29840, FIL1(DELTA), PSORS14	interleukin 36 receptor antagonist
TAP1	6	32845209	32853971	8762	-	5	1_PANC10-05_VGLL1_hg38::1::7161, 2_Bewo_VGLL1_hg38::1::27720, 2_Bewo_VGLL1_hg38::1::27721, 2_Bewo_VGLL1_hg38::1::27722, 3_BT-20_VGLL1_hg38::1::22376	-7373, 16739, 11539, -7437, -7373	upstream, downstream, downstream, upstream, upstream	1	1	1	16	73.333	54.667	3	2_Bewo_VGLL1_hg38::1	148	Gene TAP1	PSF1, TAP1, TAP1*0102N, ABC17, TAP1N, RING4, FLJ41500, D6S114E, ABCB2, FLJ26666, APT1	transporter 1, ATP-binding cassette, sub-family B (MDR/TAP)
RASSF5	1	206507530	206589284	81754	+	8	1_PANC10-05_VGLL1_hg38::1::585, 1_PANC10-05_VGLL1_hg38::1::586, 1_PANC10-05_VGLL1_hg38::1::587, 2_Bewo_VGLL1_hg38::1::2756, 3_BT-20_VGLL1_hg38::1::2209, 3_BT-20_VGLL1_hg38::1::2210, 3_BT-20_VGLL1_hg38::1::2211, 3_BT-20_VGLL1_hg38::1::2212	-8714, 6198, 28534, -8666, -8730, -5962, 6070, 28470	upstream, in gene, in gene, upstream, upstream, upstream, in gene, in gene	1	1	1	33	12.25	54.5	4	3_BT-20_VGLL1_hg38::1	76	Gene RASSF5	Maxp1, NORE1, RAPL, NORE1A, MGC17344, NORE1B, RASSF3, MGC10823, RASSF5	Ras association domain family member 5
PBX4	19	19561707	19618916	57209	-	9	1_PANC10-05_VGLL1_hg38::1::3915, 1_PANC10-05_VGLL1_hg38::1::3916, 1_PANC10-05_VGLL1_hg38::1::3917, 2_Bewo_VGLL1_hg38::1::15183, 2_Bewo_VGLL1_hg38::1::15184, 3_BT-20_VGLL1_hg38::1::11873, 3_BT-20_VGLL1_hg38::1::11874, 3_BT-20_VGLL1_hg38::1::11875, 3_BT-20_VGLL1_hg38::1::11876	49924, 27588, 12740, 49828, 5252, 49908, 27620, 12740, 5284	in gene, in gene, in gene, in gene, in gene, in gene, in gene, in gene, in gene	1	1	1	31.5	33.75	54.5	4	2_Bewo_VGLL1_hg38::1	70	Gene PBX4	PBX4
TBC1D8	2	101007228	101195326	188098	-	6	1_PANC10-05_VGLL1_hg38::1::4427, 2_Bewo_VGLL1_hg38::1::17161, 2_Bewo_VGLL1_hg38::1::17162, 3_BT-20_VGLL1_hg38::1::13510, 3_BT-20_VGLL1_hg38::1::13511, 3_BT-20_VGLL1_hg38::1::13512	70110, 81822, 69790, 147678, 74526, 70142	in gene, in gene, in gene, in gene, in gene, in gene	1	1	1	22	31	54.5	4	3_BT-20_VGLL1_hg38::1	130	Gene TBC1D8	TBC1D8, VRP, TBC1D8A, AD3, HBLP1, GRAMD8
DCAF17	2	171434173	171491027	56854	+	3	1_PANC10-05_VGLL1_hg38::1::4645, 2_Bewo_VGLL1_hg38::1::17833, 3_BT-20_VGLL1_hg38::1::14160	2307, 48899, 2371	in gene, in gene, in gene	1	1	1	24.5	105	54.5	2	2_Bewo_VGLL1_hg38::1	206	Gene DCAF17	DKFZp781C2086, FLJ13096, DCAF17, FLJ44210, C2orf37	DDB1 and CUL4 associated factor 17
GPR155	2	174431571	174487088	55517	-	4	1_PANC10-05_VGLL1_hg38::1::4659, 2_Bewo_VGLL1_hg38::1::17913, 2_Bewo_VGLL1_hg38::1::17914, 3_BT-20_VGLL1_hg38::1::14220	44144, 44112, 37904, 44144	in gene, in gene, in gene, in gene	1	1	1	26.5	71.5	54.5	2	3_BT-20_VGLL1_hg38::1	108	Gene GPR155	FLJ39346, FLJ31819, DEPDC3, GPR155, PGR22, DEP.7	G protein-coupled receptor 155
HIST1H3C	6	26045411	26045869	458	+	5	1_PANC10-05_VGLL1_hg38::1::7130, 2_Bewo_VGLL1_hg38::1::27614, 2_Bewo_VGLL1_hg38::1::27615, 3_BT-20_VGLL1_hg38::1::22281, 3_BT-20_VGLL1_hg38::1::22282	9709, 1709, 9661, 1725, 9693	downstream, downstream, downstream, downstream, downstream	1	1	1	32	64.5	54.5	2	3_BT-20_VGLL1_hg38::1	75	Gene HIST1H3C	HIST1H3D, HIST1H3E, H3.1, HIST1H3G, HIST1H3B, HIST1H3I, HIST1H3H, HIST1H3J, H3FC, HIST1H3A, HIST1H3F, H3/c, HIST1H3C	histone cluster 1, H3c
HIST1H1C	6	26055740	26056471	731	-	5	1_PANC10-05_VGLL1_hg38::1::7130, 2_Bewo_VGLL1_hg38::1::27614, 2_Bewo_VGLL1_hg38::1::27615, 3_BT-20_VGLL1_hg38::1::22281, 3_BT-20_VGLL1_hg38::1::22282	1351, 9351, 1399, 9335, 1367	downstream, downstream, downstream, downstream, downstream	1	1	1	32	64.5	54.5	2	3_BT-20_VGLL1_hg38::1	75	Gene HIST1H1C	H1F2, HIST1H1C, H1.2, MGC3992, H1s-1, H1C	histone cluster 1, H1c
LYPLA1	8	54046367	54102017	55650	-	5	1_PANC10-05_VGLL1_hg38::1::8233, 1_PANC10-05_VGLL1_hg38::1::8234, 2_Bewo_VGLL1_hg38::1::31713, 2_Bewo_VGLL1_hg38::1::31714, 3_BT-20_VGLL1_hg38::1::25526	3793, -4511, 3745, -4495, -4511	in gene, upstream, in gene, upstream, upstream	1	1	1	60.5	58	54.5	2	3_BT-20_VGLL1_hg38::1	78	Gene LYPLA1	LYPLA1, LYSOPLA, APT1, LPL1, APT-1, hAPT1	lysophospholipase I
LOC105373334	X	129675888	129678412	2524	-	4	1_PANC10-05_VGLL1_hg38::1::9217, 2_Bewo_VGLL1_hg38::1::34756, 3_BT-20_VGLL1_hg38::1::28181, 3_BT-20_VGLL1_hg38::1::28182	11948, 11916, 12524, 11980	downstream, downstream, downstream, downstream	1	1	1	18	21	54.5	2	3_BT-20_VGLL1_hg38::1	75	Gene LOC105373334		uncharacterized LOC105373334
TMCC1	3	129647792	129893597	245805	-	24	1_PANC10-05_VGLL1_hg38::1::5688, 1_PANC10-05_VGLL1_hg38::1::5689, 1_PANC10-05_VGLL1_hg38::1::5690, 1_PANC10-05_VGLL1_hg38::1::5691, 1_PANC10-05_VGLL1_hg38::1::5692, 2_Bewo_VGLL1_hg38::1::22164, 2_Bewo_VGLL1_hg38::1::22165, 2_Bewo_VGLL1_hg38::1::22166, 2_Bewo_VGLL1_hg38::1::22167, 2_Bewo_VGLL1_hg38::1::22168, 2_Bewo_VGLL1_hg38::1::22169, 2_Bewo_VGLL1_hg38::1::22170, 2_Bewo_VGLL1_hg38::1::22171, 2_…	241533, 230397, 199149, 98557, 4669, 253965, 252349, 248541, 230285, 199133, 198237, 168317, 158525, 115677, 56957, 4701, 241661, 230317, 228349, 199133, 109949, 98525, 63709, 4669	in gene, in gene, in gene, in gene, in gene, downstream, downstream, downstream, in gene, in gene, in gene, in gene, in gene, in gene, in gene, in gene, in gene, in gene, in gene, in gene, in gene, in gene, in gene, in gene	1	1	1	22.429	48.25	54.438	16	3_BT-20_VGLL1_hg38::1	155	Gene TMCC1	DKFZp686M0169, FLJ42680, TMCC1	transmembrane and coiled-coil domain family 1
LOC102723497	4	41108501	41131238	22737	+	8	1_PANC10-05_VGLL1_hg38::1::6131, 2_Bewo_VGLL1_hg38::1::23480, 2_Bewo_VGLL1_hg38::1::23481, 2_Bewo_VGLL1_hg38::1::23482, 2_Bewo_VGLL1_hg38::1::23483, 2_Bewo_VGLL1_hg38::1::23484, 3_BT-20_VGLL1_hg38::1::19208, 3_BT-20_VGLL1_hg38::1::19209	16587, -3797, -2261, 16571, 21739, 25291, -2213, 16619	in gene, upstream, upstream, in gene, in gene, downstream, upstream, in gene	1	1	1	13.6	109.2	54.4	5	3_BT-20_VGLL1_hg38::1	206	Gene LOC102723497		uncharacterized LOC102723497
ARHGDIB	12	14942015	14961628	19613	-	6	1_PANC10-05_VGLL1_hg38::1::1753, 2_Bewo_VGLL1_hg38::1::7066, 2_Bewo_VGLL1_hg38::1::7067, 3_BT-20_VGLL1_hg38::1::5699, 3_BT-20_VGLL1_hg38::1::5700, 3_BT-20_VGLL1_hg38::1::5701	29372, 29340, 10364, 29356, 10364, 7164	downstream, downstream, in gene, downstream, in gene, in gene	1	1	1	24	40.333	54.333	3	3_BT-20_VGLL1_hg38::1	90	Gene ARHGDIB	D4, ARHGDIB, Ly-GDI, GDID4, GDIA2, RAP1GN1, RhoGDI2, LYGDI	Rho GDP dissociation inhibitor (GDI) beta
C6orf132	6	42101119	42142977	41858	-	11	1_PANC10-05_VGLL1_hg38::1::7205, 1_PANC10-05_VGLL1_hg38::1::7206, 1_PANC10-05_VGLL1_hg38::1::7207, 1_PANC10-05_VGLL1_hg38::1::7208, 1_PANC10-05_VGLL1_hg38::1::7209, 2_Bewo_VGLL1_hg38::1::27922, 3_BT-20_VGLL1_hg38::1::22505, 3_BT-20_VGLL1_hg38::1::22506, 3_BT-20_VGLL1_hg38::1::22507, 3_BT-20_VGLL1_hg38::1::22508, 3_BT-20_VGLL1_hg38::1::22509	21409, 20065, 5921, 289, -159, 5377, 24225, 21409, 20097, 5377, -95	in gene, in gene, in gene, in gene, upstream, in gene, in gene, in gene, in gene, in gene, upstream	1	1	1	38.333	29.5	54.333	6	2_Bewo_VGLL1_hg38::1	111	Gene C6orf132	C6orf132, bA7K24.2, FLJ90086	chromosome 6 open reading frame 132
PSCA	8	142670308	142682727	12419	+	5	1_PANC10-05_VGLL1_hg38::1::8634, 2_Bewo_VGLL1_hg38::1::32522, 3_BT-20_VGLL1_hg38::1::26342, 3_BT-20_VGLL1_hg38::1::26343, 3_BT-20_VGLL1_hg38::1::26344	5980, -7492, -7524, 6012, 7100	in gene, upstream, upstream, in gene, in gene	1	1	1	25	17	54.333	3	3_BT-20_VGLL1_hg38::1	76	Gene PSCA	PRO232, PSCA	prostate stem cell antigen
ZNF385B	2	179441982	179862321	420339	-	14	1_PANC10-05_VGLL1_hg38::1::4670, 1_PANC10-05_VGLL1_hg38::1::4671, 1_PANC10-05_VGLL1_hg38::1::4672, 2_Bewo_VGLL1_hg38::1::17976, 2_Bewo_VGLL1_hg38::1::17977, 3_BT-20_VGLL1_hg38::1::14268, 3_BT-20_VGLL1_hg38::1::14269, 3_BT-20_VGLL1_hg38::1::14270, 3_BT-20_VGLL1_hg38::1::14271, 3_BT-20_VGLL1_hg38::1::14272, 3_BT-20_VGLL1_hg38::1::14273, 3_BT-20_VGLL1_hg38::1::14274, 3_BT-20_VGLL1_hg38::1::14275, 3_…	401697, 160561, 11921, 418897, 150833, 407281, 406289, 401553, 318865, 248529, 243185, 160625, 150849, 11937	in gene, in gene, in gene, in gene, in gene, in gene, in gene, in gene, in gene, in gene, in gene, in gene, in gene, in gene	1	1	1	18.7	23.2	54.3	10	3_BT-20_VGLL1_hg38::1	172	Gene ZNF385B	ZFN533, ZNF533, FLJ25270, ZNF385B	zinc finger protein 385B
LOC105373803	2	191320640	191322584	1944	-	8	1_PANC10-05_VGLL1_hg38::1::4704, 2_Bewo_VGLL1_hg38::1::18111, 2_Bewo_VGLL1_hg38::1::18112, 2_Bewo_VGLL1_hg38::1::18113, 2_Bewo_VGLL1_hg38::1::18114, 3_BT-20_VGLL1_hg38::1::14386, 3_BT-20_VGLL1_hg38::1::14387, 3_BT-20_VGLL1_hg38::1::14388	10760, 10808, 216, -712, -7400, 10744, 504, -7368	downstream, downstream, in gene, upstream, upstream, downstream, in gene, upstream	1	1	1	16	68.5	54.25	4	3_BT-20_VGLL1_hg38::1	86	Gene LOC105373803		uncharacterized LOC105373803
ITGB2	21	44885949	44928873	42924	-	7	1_PANC10-05_VGLL1_hg38::1::5256, 2_Bewo_VGLL1_hg38::1::19992, 2_Bewo_VGLL1_hg38::1::19993, 3_BT-20_VGLL1_hg38::1::16349, 3_BT-20_VGLL1_hg38::1::16350, 3_BT-20_VGLL1_hg38::1::16351, 3_BT-20_VGLL1_hg38::1::16352	9, 46249, 41, 46249, 16793, 681, 9	in gene, downstream, in gene, downstream, in gene, in gene, in gene	1	1	1	17.5	18.75	54.25	4	3_BT-20_VGLL1_hg38::1	72	Gene ITGB2	MFI7, LAD, LCAMB, MAC-1, ITGB2, MF17, LFA-1, CD18	integrin subunit beta 2
P3H2	3	189956728	190122437	165709	-	17	1_PANC10-05_VGLL1_hg38::1::5917, 1_PANC10-05_VGLL1_hg38::1::5918, 1_PANC10-05_VGLL1_hg38::1::5919, 2_Bewo_VGLL1_hg38::1::22971, 2_Bewo_VGLL1_hg38::1::22972, 2_Bewo_VGLL1_hg38::1::22973, 2_Bewo_VGLL1_hg38::1::22974, 3_BT-20_VGLL1_hg38::1::18757, 3_BT-20_VGLL1_hg38::1::18758, 3_BT-20_VGLL1_hg38::1::18759, 3_BT-20_VGLL1_hg38::1::18760, 3_BT-20_VGLL1_hg38::1::18761, 3_BT-20_VGLL1_hg38::1::18762, 3_BT…	118501, 110053, 45269, 110069, 95125, 5541, 4357, 140661, 118501, 110069, 104581, 100453, 90181, 51653, 45317, 5589, 4325	in gene, in gene, in gene, in gene, in gene, in gene, in gene, in gene, in gene, in gene, in gene, in gene, in gene, in gene, in gene, in gene, in gene	1	1	1	21.091	19.9	54.182	11	3_BT-20_VGLL1_hg38::1	111	Gene P3H2	MLAT4, LEPREL1, FLJ10718, P3H2, MCVD
CCSER1	4	90127394	91602219	1474825	+	11	1_PANC10-05_VGLL1_hg38::1::6231, 1_PANC10-05_VGLL1_hg38::1::6232, 2_Bewo_VGLL1_hg38::1::23874, 2_Bewo_VGLL1_hg38::1::23875, 2_Bewo_VGLL1_hg38::1::23876, 2_Bewo_VGLL1_hg38::1::23877, 3_BT-20_VGLL1_hg38::1::19520, 3_BT-20_VGLL1_hg38::1::19521, 3_BT-20_VGLL1_hg38::1::19522, 3_BT-20_VGLL1_hg38::1::19523, 3_BT-20_VGLL1_hg38::1::19524	47486, 600734, 10398, 47486, 600734, 713630, 10302, 47454, 57422, 99598, 600702	in gene, in gene, in gene, in gene, in gene, in gene, in gene, in gene, in gene, in gene, in gene	1	1	1	30.4	48.667	54.167	6	3_BT-20_VGLL1_hg38::1	159	Gene CCSER1	KIAA1680, MGC48628, FAM190A, CCSER1	coiled-coil serine rich protein 1
BMPER	7	33904911	34155872	250961	+	10	1_PANC10-05_VGLL1_hg38::1::7661, 1_PANC10-05_VGLL1_hg38::1::7662, 1_PANC10-05_VGLL1_hg38::1::7663, 2_Bewo_VGLL1_hg38::1::29765, 2_Bewo_VGLL1_hg38::1::29766, 2_Bewo_VGLL1_hg38::1::29767, 3_BT-20_VGLL1_hg38::1::24070, 3_BT-20_VGLL1_hg38::1::24071, 3_BT-20_VGLL1_hg38::1::24072, 3_BT-20_VGLL1_hg38::1::24073	75089, 82577, 131265, 75121, 153201, 225809, 75057, 82577, 153201, 156465	in gene, in gene, in gene, in gene, in gene, in gene, in gene, in gene, in gene, in gene	1	1	1	37.333	33.667	54.167	6	3_BT-20_VGLL1_hg38::1	132	Gene BMPER	CV2, CRIM3, CV-2, BMPER	BMP binding endothelial regulator
LOC101928119	9	94920339	94937841	17502	-	15	1_PANC10-05_VGLL1_hg38::1::8875, 1_PANC10-05_VGLL1_hg38::1::8876, 1_PANC10-05_VGLL1_hg38::1::8877, 2_Bewo_VGLL1_hg38::1::33423, 2_Bewo_VGLL1_hg38::1::33424, 2_Bewo_VGLL1_hg38::1::33425, 2_Bewo_VGLL1_hg38::1::33426, 2_Bewo_VGLL1_hg38::1::33427, 2_Bewo_VGLL1_hg38::1::33428, 2_Bewo_VGLL1_hg38::1::33429, 3_BT-20_VGLL1_hg38::1::27011, 3_BT-20_VGLL1_hg38::1::27012, 3_BT-20_VGLL1_hg38::1::27013, 3_BT-20…	24785, 23409, 15313, 25425, 24753, 23409, 19841, 15409, 14705, 3329, 24785, 23377, 17825, 15409, 11729	downstream, downstream, in gene, downstream, downstream, downstream, downstream, in gene, in gene, in gene, downstream, downstream, downstream, in gene, in gene	1	1	1	25.444	56.333	54.111	9	3_BT-20_VGLL1_hg38::1	156	Gene LOC101928119	RP11-54O15.3	uncharacterized LOC101928119
LOC105369728	12	9647014	9653535	6521	-	6	1_PANC10-05_VGLL1_hg38::1::1719, 2_Bewo_VGLL1_hg38::1::6955, 2_Bewo_VGLL1_hg38::1::6956, 3_BT-20_VGLL1_hg38::1::5593, 3_BT-20_VGLL1_hg38::1::5594, 3_BT-20_VGLL1_hg38::1::5595	14847, 14879, -9201, 14847, 4895, -9185	downstream, downstream, upstream, downstream, in gene, upstream	1	1	1	22.667	80.333	54	3	2_Bewo_VGLL1_hg38::1	124	Gene LOC105369728		serine/arginine repetitive matrix protein 1-like
ART4	12	14829311	14843479	14168	-	5	1_PANC10-05_VGLL1_hg38::1::1749, 1_PANC10-05_VGLL1_hg38::1::1750, 2_Bewo_VGLL1_hg38::1::7064, 3_BT-20_VGLL1_hg38::1::5692, 3_BT-20_VGLL1_hg38::1::5693	6951, 1495, 7031, 7031, 1495	in gene, in gene, in gene, in gene, in gene	1	1	1	32.5	70	54	2	2_Bewo_VGLL1_hg38::1	114	Gene ART4	DO, ART4, ARTC4, DOK1, CD297
LOC105371522	17	8119746	8144268	24522	+	4	1_PANC10-05_VGLL1_hg38::1::3313, 2_Bewo_VGLL1_hg38::1::12936, 3_BT-20_VGLL1_hg38::1::10411, 3_BT-20_VGLL1_hg38::1::10412	-1234, 34622, -1218, 34622	upstream, downstream, upstream, downstream	1	1	1	18.5	30.5	54	2	3_BT-20_VGLL1_hg38::1	77	Gene LOC105371522		uncharacterized LOC105371522
KRTAP2-2	17	41054498	41055211	713	-	8	1_PANC10-05_VGLL1_hg38::1::3402, 1_PANC10-05_VGLL1_hg38::1::3403, 2_Bewo_VGLL1_hg38::1::13351, 3_BT-20_VGLL1_hg38::1::10720, 3_BT-20_VGLL1_hg38::1::10721, 3_BT-20_VGLL1_hg38::1::10722, 3_BT-20_VGLL1_hg38::1::10723, 3_BT-20_VGLL1_hg38::1::10724	-5221, -6997, 6507, 6539, 5899, -1109, -5221, -6997	upstream, upstream, downstream, downstream, downstream, upstream, upstream, upstream	1	1	1	50.4	31.6	54	5	1_PANC10-05_VGLL1_hg38::1	131	Gene KRTAP2-2	KAP2.2, KRTAP2-2	keratin associated protein 2-2
TK1	17	78174079	78187204	13125	-	3	1_PANC10-05_VGLL1_hg38::1::3614, 2_Bewo_VGLL1_hg38::1::13987, 3_BT-20_VGLL1_hg38::1::11121	84, 68, 84	in gene, in gene, in gene	1	1	1	37	77	54	1	2_Bewo_VGLL1_hg38::1	77	Gene TK1	TK2, TK1	thymidine kinase 1, soluble
AFMID	17	78185102	78207701	22599	+	3	1_PANC10-05_VGLL1_hg38::1::3614, 2_Bewo_VGLL1_hg38::1::13987, 3_BT-20_VGLL1_hg38::1::11121	2018, 2034, 2018	in gene, in gene, in gene	1	1	1	37	77	54	1	2_Bewo_VGLL1_hg38::1	77	Gene AFMID	KFA, MGC167063, DKFZp686F03259, FKF, KF, AFMID	arylformamidase
TXNDC2	18	9885726	9888159	2433	+	3	1_PANC10-05_VGLL1_hg38::1::3686, 2_Bewo_VGLL1_hg38::1::14253, 3_BT-20_VGLL1_hg38::1::11332	-8606, -8606, -8606	upstream, upstream, upstream	1	1	1	30	61	54	1	2_Bewo_VGLL1_hg38::1	61	Gene TXNDC2	MGC35026, SPTRX, SPTRX1, TXNDC2, DKFZp434H0311	thioredoxin domain containing 2 (spermatozoa)
LOC105372453	19	52981524	52985003	3479	+	3	1_PANC10-05_VGLL1_hg38::1::4021, 2_Bewo_VGLL1_hg38::1::15662, 3_BT-20_VGLL1_hg38::1::12309	10204, 2028, 10188	downstream, in gene, downstream	1	1	1	13	26	54	2	3_BT-20_VGLL1_hg38::1	99	Gene LOC105372453		uncharacterized LOC105372453
XDH	2	31334309	31414749	80440	-	7	1_PANC10-05_VGLL1_hg38::1::4188, 1_PANC10-05_VGLL1_hg38::1::4189, 1_PANC10-05_VGLL1_hg38::1::4190, 2_Bewo_VGLL1_hg38::1::16227, 3_BT-20_VGLL1_hg38::1::12782, 3_BT-20_VGLL1_hg38::1::12783, 3_BT-20_VGLL1_hg38::1::12784	53949, 29885, 12989, 53981, 29789, 12989, 1501	in gene, in gene, in gene, in gene, in gene, in gene, in gene	1	1	1	31.75	16.5	54	4	3_BT-20_VGLL1_hg38::1	95	Gene XDH	XOR, XO, XDH	xanthine dehydrogenase
COL5A2	2	189031915	189225314	193399	-	5	1_PANC10-05_VGLL1_hg38::1::4698, 2_Bewo_VGLL1_hg38::1::18049, 2_Bewo_VGLL1_hg38::1::18050, 3_BT-20_VGLL1_hg38::1::14339, 3_BT-20_VGLL1_hg38::1::14340	128322, 128322, 67762, 128338, -798	in gene, in gene, in gene, in gene, upstream	1	1	1	28.333	18.667	54	3	3_BT-20_VGLL1_hg38::1	119	Gene COL5A2	MGC105115, COL5A2, EDSC	collagen type V alpha 2
LOC105369178	5	125980474	126368825	388351	-	9	1_PANC10-05_VGLL1_hg38::1::6781, 2_Bewo_VGLL1_hg38::1::26170, 2_Bewo_VGLL1_hg38::1::26171, 2_Bewo_VGLL1_hg38::1::26172, 2_Bewo_VGLL1_hg38::1::26173, 2_Bewo_VGLL1_hg38::1::26174, 3_BT-20_VGLL1_hg38::1::21297, 3_BT-20_VGLL1_hg38::1::21298, 3_BT-20_VGLL1_hg38::1::21299	14361, 14329, 8793, 217, -5191, -8775, 14329, -5223, -8775	in gene, in gene, in gene, in gene, upstream, upstream, in gene, upstream, upstream	1	1	1	21	41.2	54	5	3_BT-20_VGLL1_hg38::1	95	Gene LOC105369178		uncharacterized LOC105369178
ISPD-AS1	7	16210486	16270604	60118	+	3	1_PANC10-05_VGLL1_hg38::1::7579, 2_Bewo_VGLL1_hg38::1::29552, 3_BT-20_VGLL1_hg38::1::23802	58602, 58554, 58602	in gene, in gene, in gene	1	1	1	52	76	54	1	2_Bewo_VGLL1_hg38::1	76	Gene ISPD-AS1	AC004741.3, ISPD-AS1	ISPD antisense RNA 1
LOC283140	11	112270749	112362534	91785	+	13	1_PANC10-05_VGLL1_hg38::1::1588, 1_PANC10-05_VGLL1_hg38::1::1589, 1_PANC10-05_VGLL1_hg38::1::1590, 2_Bewo_VGLL1_hg38::1::6484, 2_Bewo_VGLL1_hg38::1::6485, 2_Bewo_VGLL1_hg38::1::6486, 2_Bewo_VGLL1_hg38::1::6487, 2_Bewo_VGLL1_hg38::1::6488, 3_BT-20_VGLL1_hg38::1::5149, 3_BT-20_VGLL1_hg38::1::5150, 3_BT-20_VGLL1_hg38::1::5151, 3_BT-20_VGLL1_hg38::1::5152, 3_BT-20_VGLL1_hg38::1::5153	22531, 47427, 51203, -3325, -2173, 131, 7363, 51203, -4797, 7331, 22531, 47427, 51171	in gene, in gene, in gene, upstream, upstream, in gene, in gene, in gene, upstream, in gene, in gene, in gene, in gene	1	1	1	20	45.25	53.875	8	2_Bewo_VGLL1_hg38::1	151	Gene LOC283140		uncharacterized LOC283140
LOC105369617	12	5122364	5379083	256719	+	14	1_PANC10-05_VGLL1_hg38::1::1701, 1_PANC10-05_VGLL1_hg38::1::1702, 1_PANC10-05_VGLL1_hg38::1::1703, 1_PANC10-05_VGLL1_hg38::1::1704, 1_PANC10-05_VGLL1_hg38::1::1705, 2_Bewo_VGLL1_hg38::1::6843, 3_BT-20_VGLL1_hg38::1::5518, 3_BT-20_VGLL1_hg38::1::5519, 3_BT-20_VGLL1_hg38::1::5520, 3_BT-20_VGLL1_hg38::1::5521, 3_BT-20_VGLL1_hg38::1::5522, 3_BT-20_VGLL1_hg38::1::5523, 3_BT-20_VGLL1_hg38::1::5524, 3_B…	44740, 51380, 55556, 255892, 257540, 221476, 44804, 51364, 55588, 74852, 221444, 255860, 257572, 266596	in gene, in gene, in gene, in gene, downstream, in gene, in gene, in gene, in gene, in gene, in gene, in gene, downstream, downstream	1	1	1	31.625	19.5	53.875	8	2_Bewo_VGLL1_hg38::1	136	Gene LOC105369617		uncharacterized LOC105369617
ABCB11	2	168922802	169034890	112088	-	8	1_PANC10-05_VGLL1_hg38::1::4636, 2_Bewo_VGLL1_hg38::1::17799, 2_Bewo_VGLL1_hg38::1::17800, 2_Bewo_VGLL1_hg38::1::17801, 3_BT-20_VGLL1_hg38::1::14115, 3_BT-20_VGLL1_hg38::1::14116, 3_BT-20_VGLL1_hg38::1::14117, 3_BT-20_VGLL1_hg38::1::14118	22602, 121258, 70250, 58538, 107658, 70218, 22570, -3638	in gene, downstream, in gene, in gene, in gene, in gene, in gene, upstream	1	1	1	16	31	53.833	6	3_BT-20_VGLL1_hg38::1	114	Gene ABCB11	PFIC2, BRIC2, SPGP, ABC16, PGY4, ABCB11, BSEP, PFIC-2	ATP binding cassette subfamily B member 11
LOC105370546	14	68124901	68167516	42615	-	9	1_PANC10-05_VGLL1_hg38::1::2516, 1_PANC10-05_VGLL1_hg38::1::2517, 1_PANC10-05_VGLL1_hg38::1::2518, 1_PANC10-05_VGLL1_hg38::1::2519, 2_Bewo_VGLL1_hg38::1::10084, 3_BT-20_VGLL1_hg38::1::7899, 3_BT-20_VGLL1_hg38::1::7900, 3_BT-20_VGLL1_hg38::1::7901, 3_BT-20_VGLL1_hg38::1::7902	42204, 29660, 27148, 20508, 20508, 29660, 27164, 21052, 20540	in gene, in gene, in gene, in gene, in gene, in gene, in gene, in gene, in gene	1	1	1	44.4	17.2	53.8	5	3_BT-20_VGLL1_hg38::1	115	Gene LOC105370546		uncharacterized LOC105370546
LOC102724362	15	40835993	40844268	8275	-	8	1_PANC10-05_VGLL1_hg38::1::2710, 1_PANC10-05_VGLL1_hg38::1::2711, 2_Bewo_VGLL1_hg38::1::10884, 2_Bewo_VGLL1_hg38::1::10885, 2_Bewo_VGLL1_hg38::1::10886, 3_BT-20_VGLL1_hg38::1::8480, 3_BT-20_VGLL1_hg38::1::8481, 3_BT-20_VGLL1_hg38::1::8482	18380, -1748, 17996, 11180, -1780, 18316, 8876, -1748	downstream, upstream, downstream, downstream, upstream, downstream, downstream, upstream	1	1	1	26.25	58.5	53.75	4	2_Bewo_VGLL1_hg38::1	136	Gene LOC102724362		uncharacterized LOC102724362
FXYD7	19	35143250	35154302	11052	+	6	1_PANC10-05_VGLL1_hg38::1::3947, 2_Bewo_VGLL1_hg38::1::15333, 2_Bewo_VGLL1_hg38::1::15334, 2_Bewo_VGLL1_hg38::1::15335, 2_Bewo_VGLL1_hg38::1::15336, 3_BT-20_VGLL1_hg38::1::12006	19886, 1998, 8654, 19374, 19886, 19918	downstream, in gene, in gene, downstream, downstream, downstream	1	1	1	32.333	67	53.75	4	3_BT-20_VGLL1_hg38::1	194	Gene FXYD7	FXYD7, FLJ25096	FXYD domain containing ion transport regulator 7
LYPD6	2	149329985	149474148	144163	+	7	1_PANC10-05_VGLL1_hg38::1::4561, 1_PANC10-05_VGLL1_hg38::1::4562, 2_Bewo_VGLL1_hg38::1::17582, 3_BT-20_VGLL1_hg38::1::13927, 3_BT-20_VGLL1_hg38::1::13928, 3_BT-20_VGLL1_hg38::1::13929, 3_BT-20_VGLL1_hg38::1::13930	36463, 92575, 92575, 36255, 81215, 92575, 101551	in gene, in gene, in gene, in gene, in gene, in gene, in gene	1	1	1	29.333	20	53.75	4	3_BT-20_VGLL1_hg38::1	82	Gene LYPD6	LYPD6, MGC52057	LY6/PLAUR domain containing 6
KIRREL	1	157993273	158100262	106989	+	6	1_PANC10-05_VGLL1_hg38::1::404, 1_PANC10-05_VGLL1_hg38::1::405, 2_Bewo_VGLL1_hg38::1::1999, 3_BT-20_VGLL1_hg38::1::1591, 3_BT-20_VGLL1_hg38::1::1592, 3_BT-20_VGLL1_hg38::1::1593	17671, 26375, 26375, 17607, 26407, 35911	in gene, in gene, in gene, in gene, in gene, in gene	1	1	1	27.667	16.333	53.667	3	3_BT-20_VGLL1_hg38::1	80	Gene KIRREL	MGC129543, MGC129542, NEPH1, FLJ10845, KIRREL	kin of IRRE like (Drosophila)
LOC105372801	21	38235677	38260085	24408	-	5	1_PANC10-05_VGLL1_hg38::1::5238, 2_Bewo_VGLL1_hg38::1::19900, 3_BT-20_VGLL1_hg38::1::16239, 3_BT-20_VGLL1_hg38::1::16240, 3_BT-20_VGLL1_hg38::1::16241	25173, 25109, 31829, 25141, 4965	downstream, downstream, downstream, downstream, in gene	1	1	1	14	23	53.667	3	3_BT-20_VGLL1_hg38::1	104	Gene LOC105372801		uncharacterized LOC105372801
LOC105374007	3	99548907	99597972	49065	-	6	1_PANC10-05_VGLL1_hg38::1::5568, 1_PANC10-05_VGLL1_hg38::1::5569, 2_Bewo_VGLL1_hg38::1::21775, 3_BT-20_VGLL1_hg38::1::17697, 3_BT-20_VGLL1_hg38::1::17698, 3_BT-20_VGLL1_hg38::1::17699	54676, 34612, 54692, 54708, 52820, 34644	downstream, in gene, downstream, downstream, downstream, in gene	1	1	1	55	16.667	53.667	3	1_PANC10-05_VGLL1_hg38::1	78	Gene LOC105374007		uncharacterized LOC105374007
LOC105376696	1	8905612	8926858	21246	-	4	1_PANC10-05_VGLL1_hg38::1::20, 2_Bewo_VGLL1_hg38::1::91, 2_Bewo_VGLL1_hg38::1::92, 3_BT-20_VGLL1_hg38::1::84	22746, 24021, 22794, 22794	downstream, downstream, downstream, downstream	1	1	1	12	51.5	53.5	2	3_BT-20_VGLL1_hg38::1	95	Gene LOC105376696		uncharacterized LOC105376696
SLC45A3	1	205657851	205680502	22651	-	4	1_PANC10-05_VGLL1_hg38::1::578, 2_Bewo_VGLL1_hg38::1::2744, 3_BT-20_VGLL1_hg38::1::2196, 3_BT-20_VGLL1_hg38::1::2197	8246, 8246, 8278, -7818	in gene, in gene, in gene, upstream	1	1	1	27	78.5	53.5	2	2_Bewo_VGLL1_hg38::1	124	Gene SLC45A3	PCANAP8, PCANAP2, PCANAP6, SLC45A3, IPCA-6, IPCA-2, PRST, IPCA6, IPCA-8
LOC105371701	1	205680415	205690644	10229	+	4	1_PANC10-05_VGLL1_hg38::1::578, 2_Bewo_VGLL1_hg38::1::2744, 3_BT-20_VGLL1_hg38::1::2196, 3_BT-20_VGLL1_hg38::1::2197	-8159, -8159, -8191, 7905	upstream, upstream, upstream, in gene	1	1	1	27	78.5	53.5	2	2_Bewo_VGLL1_hg38::1	124	Gene LOC105371701		uncharacterized LOC105371701
SLC29A3	10	71319253	71363396	44143	+	7	1_PANC10-05_VGLL1_hg38::1::931, 2_Bewo_VGLL1_hg38::1::4374, 2_Bewo_VGLL1_hg38::1::4375, 2_Bewo_VGLL1_hg38::1::4376, 3_BT-20_VGLL1_hg38::1::3594, 3_BT-20_VGLL1_hg38::1::3595, 3_BT-20_VGLL1_hg38::1::3596	20939, 19979, 21003, 30283, 19755, 20939, 24171	in gene, in gene, in gene, in gene, in gene, in gene, in gene	1	1	1	21.25	59.5	53.5	4	3_BT-20_VGLL1_hg38::1	121	Gene SLC29A3	HCLAP, FLJ11160, ENT3, SLC29A3, PHID, HJCD	solute carrier family 29 member 3
LOC105378353	10	71338806	71348526	9720	-	7	1_PANC10-05_VGLL1_hg38::1::931, 2_Bewo_VGLL1_hg38::1::4374, 2_Bewo_VGLL1_hg38::1::4375, 2_Bewo_VGLL1_hg38::1::4376, 3_BT-20_VGLL1_hg38::1::3594, 3_BT-20_VGLL1_hg38::1::3595, 3_BT-20_VGLL1_hg38::1::3596	8334, 9294, 8270, -1010, 9518, 8334, 5102	in gene, in gene, in gene, upstream, in gene, in gene, in gene	1	1	1	21.25	59.5	53.5	4	3_BT-20_VGLL1_hg38::1	121	Gene LOC105378353		uncharacterized LOC105378353
LACTB2-AS1	8	70608577	70663279	54702	+	4	1_PANC10-05_VGLL1_hg38::1::8291, 2_Bewo_VGLL1_hg38::1::31845, 3_BT-20_VGLL1_hg38::1::25651, 3_BT-20_VGLL1_hg38::1::25652	58687, 29663, 2015, 7359	downstream, in gene, in gene, in gene	1	1	1	16.5	10.25	53.5	4	3_BT-20_VGLL1_hg38::1	165	Gene LACTB2-AS1	LACTB2-AS1	LACTB2 antisense RNA 1
ST8SIA6	10	17315414	17455510	140096	-	6	1_PANC10-05_VGLL1_hg38::1::824, 2_Bewo_VGLL1_hg38::1::3822, 3_BT-20_VGLL1_hg38::1::3060, 3_BT-20_VGLL1_hg38::1::3061, 3_BT-20_VGLL1_hg38::1::3062, 3_BT-20_VGLL1_hg38::1::3063	101814, 31590, 106870, 101814, 67126, 9846	in gene, in gene, in gene, in gene, in gene, in gene	1	1	1	11.6	14.8	53.4	5	3_BT-20_VGLL1_hg38::1	93	Gene ST8SIA6	SIAT8F, ST8SIA6, SIA8F, ST8SIA-VI	ST8 alpha-N-acetylneuraminate alpha-2,8-sialyltransferase 6
EMP1	12	13196668	13216774	20106	+	8	1_PANC10-05_VGLL1_hg38::1::1743, 1_PANC10-05_VGLL1_hg38::1::1744, 2_Bewo_VGLL1_hg38::1::7050, 2_Bewo_VGLL1_hg38::1::7051, 3_BT-20_VGLL1_hg38::1::5670, 3_BT-20_VGLL1_hg38::1::5671, 3_BT-20_VGLL1_hg38::1::5672, 3_BT-20_VGLL1_hg38::1::5673	-9116, 9844, 26692, 27492, -9084, 9860, 24356, 26692	upstream, in gene, downstream, downstream, upstream, in gene, downstream, downstream	1	1	1	19.8	26.2	53.4	5	3_BT-20_VGLL1_hg38::1	82	Gene EMP1	TMP, EMP1, EMP-1, CL-20	epithelial membrane protein 1
LOC101929418	2	29926232	30146654	220422	-	12	1_PANC10-05_VGLL1_hg38::1::4181, 1_PANC10-05_VGLL1_hg38::1::4182, 2_Bewo_VGLL1_hg38::1::16205, 2_Bewo_VGLL1_hg38::1::16206, 2_Bewo_VGLL1_hg38::1::16207, 3_BT-20_VGLL1_hg38::1::12753, 3_BT-20_VGLL1_hg38::1::12754, 3_BT-20_VGLL1_hg38::1::12755, 3_BT-20_VGLL1_hg38::1::12756, 3_BT-20_VGLL1_hg38::1::12757, 3_BT-20_VGLL1_hg38::1::12758, 3_BT-20_VGLL1_hg38::1::12759	39966, 32862, 97806, 74654, -3106, 120494, 74686, 54942, 39934, 36606, 32798, -3074	in gene, in gene, in gene, in gene, upstream, in gene, in gene, in gene, in gene, in gene, in gene, upstream	1	1	1	17.286	28.125	53.375	8	3_BT-20_VGLL1_hg38::1	116	Gene LOC101929418		uncharacterized LOC101929418
AHRR	5	304176	438291	134115	+	18	1_PANC10-05_VGLL1_hg38::1::6434, 1_PANC10-05_VGLL1_hg38::1::6435, 2_Bewo_VGLL1_hg38::1::24755, 2_Bewo_VGLL1_hg38::1::24756, 2_Bewo_VGLL1_hg38::1::24757, 2_Bewo_VGLL1_hg38::1::24758, 2_Bewo_VGLL1_hg38::1::24759, 2_Bewo_VGLL1_hg38::1::24760, 3_BT-20_VGLL1_hg38::1::20241, 3_BT-20_VGLL1_hg38::1::20242, 3_BT-20_VGLL1_hg38::1::20243, 3_BT-20_VGLL1_hg38::1::20244, 3_BT-20_VGLL1_hg38::1::20245, 3_BT-20_V…	4816, 33744, 12224, 33808, 82672, 98640, 99120, 109680, -2016, 4752, 12208, 14288, 25392, 33744, 82672, 98720, 103856, 109648	in gene, in gene, in gene, in gene, in gene, in gene, in gene, in gene, upstream, in gene, in gene, in gene, in gene, in gene, in gene, in gene, in gene, in gene	1	1	1	7	48.182	53.364	11	2_Bewo_VGLL1_hg38::1	164	Gene AHRR	AHRR, AHHR, MGC167813, MGC176630, AHH, bHLHe77, KIAA1234	aryl-hydrocarbon receptor repressor
TBX19	1	168281040	168314426	33386	+	6	1_PANC10-05_VGLL1_hg38::1::427, 1_PANC10-05_VGLL1_hg38::1::428, 2_Bewo_VGLL1_hg38::1::2143, 2_Bewo_VGLL1_hg38::1::2144, 3_BT-20_VGLL1_hg38::1::1715, 3_BT-20_VGLL1_hg38::1::1716	-9264, 20880, 20816, 22960, -9168, 20816	upstream, in gene, in gene, in gene, upstream, in gene	1	1	1	30.333	60.333	53.333	3	3_BT-20_VGLL1_hg38::1	125	Gene TBX19	FLJ34543, dJ747L4.1, TBS19, TBX19, FLJ26302, FLJ34085, TPIT	T-box 19
WDR35	2	19910260	19990123	79863	-	5	1_PANC10-05_VGLL1_hg38::1::4130, 2_Bewo_VGLL1_hg38::1::16008, 2_Bewo_VGLL1_hg38::1::16009, 3_BT-20_VGLL1_hg38::1::12598, 3_BT-20_VGLL1_hg38::1::12599	78155, 56603, 37515, 78123, 56619	in gene, in gene, in gene, in gene, in gene	1	1	1	26	24.333	53.333	3	3_BT-20_VGLL1_hg38::1	105	Gene WDR35	KIAA1336, SRTD7, MGC33196, WDR35, IFT121, CED2, IFTA1	WD repeat domain 35
LOC105376125	9	86751037	86758048	7011	+	5	1_PANC10-05_VGLL1_hg38::1::8837, 2_Bewo_VGLL1_hg38::1::33265, 3_BT-20_VGLL1_hg38::1::26886, 3_BT-20_VGLL1_hg38::1::26887, 3_BT-20_VGLL1_hg38::1::26888	-9629, -9629, -9629, 16035, 16579	upstream, upstream, upstream, downstream, downstream	1	1	1	39.333	20.333	53.333	3	3_BT-20_VGLL1_hg38::1	101	Gene LOC105376125		uncharacterized LOC105376125
RUSC2	9	35489838	35561898	72060	+	7	1_PANC10-05_VGLL1_hg38::1::8746, 1_PANC10-05_VGLL1_hg38::1::8747, 2_Bewo_VGLL1_hg38::1::32892, 2_Bewo_VGLL1_hg38::1::32893, 2_Bewo_VGLL1_hg38::1::32894, 3_BT-20_VGLL1_hg38::1::26617, 3_BT-20_VGLL1_hg38::1::26618	21330, 28498, 26098, 28530, 50642, 26162, 28498	in gene, in gene, in gene, in gene, in gene, in gene, in gene	1	1	1	35.5	52.5	53.25	4	3_BT-20_VGLL1_hg38::1	131	Gene RUSC2	Iporin, RUSC2, KIAA0375, FLJ60109	RUN and SH3 domain containing 2
PPARGC1A	4	23792021	24472771	680750	-	12	1_PANC10-05_VGLL1_hg38::1::6083, 1_PANC10-05_VGLL1_hg38::1::6084, 3_BT-20_VGLL1_hg38::1::19087, 3_BT-20_VGLL1_hg38::1::19088, 3_BT-20_VGLL1_hg38::1::19089, 3_BT-20_VGLL1_hg38::1::19090, 1_PANC10-05_VGLL1_hg38::1::6085, 2_Bewo_VGLL1_hg38::1::23294, 2_Bewo_VGLL1_hg38::1::23295, 3_BT-20_VGLL1_hg38::1::19091, 3_BT-20_VGLL1_hg38::1::19092, 3_BT-20_VGLL1_hg38::1::19093	683987, 682819, 682851, 650403, 593171, 537731, 402531, 253379, 205667, 430499, 253443, 205699	downstream, downstream, downstream, in gene, in gene, in gene, in gene, in gene, in gene, in gene, in gene, in gene	1	1	1	18.778	18.889	53.222	9	3_BT-20_VGLL1_hg38::1	155	Gene PPARGC1A	PGC1A, PGC-1v, PGC1, LEM6, PGC-1(alpha), PPARGC1A, PPARGC1, PGC-1alpha	PPARG coactivator 1 alpha
LOC101928708	16	87212115	87226430	14315	+	8	1_PANC10-05_VGLL1_hg38::1::3272, 2_Bewo_VGLL1_hg38::1::12752, 2_Bewo_VGLL1_hg38::1::12753, 3_BT-20_VGLL1_hg38::1::10259, 3_BT-20_VGLL1_hg38::1::10260, 3_BT-20_VGLL1_hg38::1::10261, 3_BT-20_VGLL1_hg38::1::10262, 3_BT-20_VGLL1_hg38::1::10263	109, -4787, 205, -8915, -4851, -1043, 173, 11725	in gene, upstream, in gene, upstream, upstream, upstream, in gene, in gene	1	1	1	15.2	15.6	53.2	5	3_BT-20_VGLL1_hg38::1	74	Gene LOC101928708	RP11-899L11.1	uncharacterized LOC101928708
GALM	2	38665910	38734767	68857	+	12	1_PANC10-05_VGLL1_hg38::1::4219, 1_PANC10-05_VGLL1_hg38::1::4220, 2_Bewo_VGLL1_hg38::1::16343, 2_Bewo_VGLL1_hg38::1::16344, 2_Bewo_VGLL1_hg38::1::16345, 2_Bewo_VGLL1_hg38::1::16346, 2_Bewo_VGLL1_hg38::1::16347, 2_Bewo_VGLL1_hg38::1::16348, 3_BT-20_VGLL1_hg38::1::12879, 3_BT-20_VGLL1_hg38::1::12880, 3_BT-20_VGLL1_hg38::1::12881, 3_BT-20_VGLL1_hg38::1::12882	25050, 55018, 3354, 20010, 25194, 27338, 50442, 55146, 25066, 31370, 50442, 54986	in gene, in gene, in gene, in gene, in gene, in gene, in gene, in gene, in gene, in gene, in gene, in gene	1	1	1	17	47.143	53.143	7	3_BT-20_VGLL1_hg38::1	150	Gene GALM	BLOCK25, IBD1, HEL-S-63p, GLAT, GALM	galactose mutarotase (aldose 1-epimerase)
AGRN	1	1020101	1056119	36018	+	3	1_PANC10-05_VGLL1_hg38::1::0, 2_Bewo_VGLL1_hg38::1::1, 3_BT-20_VGLL1_hg38::1::1	4699, 4731, 4763	in gene, in gene, in gene	1	1	1	31	43	53	1	3_BT-20_VGLL1_hg38::1	53	Gene AGRN	CMSPPD, FLJ45064, AGRN, CMS8	agrin
LOC105371601	1	167166958	167172159	5201	+	3	1_PANC10-05_VGLL1_hg38::1::425, 2_Bewo_VGLL1_hg38::1::2100, 3_BT-20_VGLL1_hg38::1::1696	-5486, -5486, -5518	upstream, upstream, upstream	1	1	1	82	134	53	1	2_Bewo_VGLL1_hg38::1	134	Gene LOC105371601		uncharacterized LOC105371601
GCSAML-AS1	1	247524679	247530804	6125	-	4	1_PANC10-05_VGLL1_hg38::1::774, 2_Bewo_VGLL1_hg38::1::3561, 3_BT-20_VGLL1_hg38::1::2866, 3_BT-20_VGLL1_hg38::1::2867	1508, -4796, 1492, -4780	in gene, upstream, in gene, upstream	1	1	1	24	13	53	2	3_BT-20_VGLL1_hg38::1	62	Gene GCSAML-AS1	GCSAML-AS1, RP11-978I15.9	GCSAML antisense RNA 1
OR2C3	1	247530132	247533839	3707	-	4	1_PANC10-05_VGLL1_hg38::1::774, 2_Bewo_VGLL1_hg38::1::3561, 3_BT-20_VGLL1_hg38::1::2866, 3_BT-20_VGLL1_hg38::1::2867	4543, -1761, 4527, -1745	downstream, upstream, downstream, upstream	1	1	1	24	13	53	2	3_BT-20_VGLL1_hg38::1	62	Gene OR2C3	OR2C3, OST742, OR2C4, OR2C5P	olfactory receptor family 2 subfamily C member 3
KIAA1462	10	30012800	30115486	102686	-	7	1_PANC10-05_VGLL1_hg38::1::850, 1_PANC10-05_VGLL1_hg38::1::851, 2_Bewo_VGLL1_hg38::1::4011, 2_Bewo_VGLL1_hg38::1::4012, 3_BT-20_VGLL1_hg38::1::3294, 3_BT-20_VGLL1_hg38::1::3295, 3_BT-20_VGLL1_hg38::1::3296	57982, 16702, 57982, 45118, 57950, 16702, 11326	in gene, in gene, in gene, in gene, in gene, in gene, in gene	1	1	1	22	36.5	53	4	3_BT-20_VGLL1_hg38::1	104	Gene KIAA1462	JCAD, KIAA1462	junctional protein associated with coronary artery disease
LOC101929256	10	30049323	30111844	62521	+	7	1_PANC10-05_VGLL1_hg38::1::850, 1_PANC10-05_VGLL1_hg38::1::851, 2_Bewo_VGLL1_hg38::1::4011, 2_Bewo_VGLL1_hg38::1::4012, 3_BT-20_VGLL1_hg38::1::3294, 3_BT-20_VGLL1_hg38::1::3295, 3_BT-20_VGLL1_hg38::1::3296	8181, 49461, 8181, 21045, 8213, 49461, 54837	in gene, in gene, in gene, in gene, in gene, in gene, in gene	1	1	1	22	36.5	53	4	3_BT-20_VGLL1_hg38::1	104	Gene LOC101929256		uncharacterized LOC101929256
LOC105378542	10	125263101	125275272	12171	+	3	1_PANC10-05_VGLL1_hg38::1::1181, 2_Bewo_VGLL1_hg38::1::5104, 3_BT-20_VGLL1_hg38::1::3938	675, 643, 675	in gene, in gene, in gene	1	1	1	74	61	53	1	1_PANC10-05_VGLL1_hg38::1	74	Gene LOC105378542		uncharacterized LOC105378542
LOC105369522	11	119576371	119579909	3538	+	4	1_PANC10-05_VGLL1_hg38::1::1615, 2_Bewo_VGLL1_hg38::1::6566, 3_BT-20_VGLL1_hg38::1::5257, 3_BT-20_VGLL1_hg38::1::5258	-3747, -3635, -3603, 8061	upstream, upstream, upstream, downstream	1	1	1	22	18	53	2	3_BT-20_VGLL1_hg38::1	80	Gene LOC105369522		uncharacterized LOC105369522
ALG10B	12	38316686	38329726	13040	+	6	1_PANC10-05_VGLL1_hg38::1::1814, 2_Bewo_VGLL1_hg38::1::7338, 2_Bewo_VGLL1_hg38::1::7339, 2_Bewo_VGLL1_hg38::1::7340, 3_BT-20_VGLL1_hg38::1::5835, 3_BT-20_VGLL1_hg38::1::5836	18, 50, 5426, 8370, 82, 8370	in gene, in gene, in gene, in gene, in gene, in gene	1	1	1	33.5	42	53	3	3_BT-20_VGLL1_hg38::1	111	Gene ALG10B	ALG10, KCR1, ALG10B	ALG10B, alpha-1,2-glucosyltransferase
KRT18	12	52948871	52952901	4030	+	4	1_PANC10-05_VGLL1_hg38::1::1899, 1_PANC10-05_VGLL1_hg38::1::1900, 2_Bewo_VGLL1_hg38::1::7605, 3_BT-20_VGLL1_hg38::1::6031	-2823, -7, -3271, -2791	upstream, upstream, upstream, upstream	1	1	1	35	62.5	53	2	2_Bewo_VGLL1_hg38::1	119	Gene KRT18	KRT18, CYK18, K18
LOC102723481	15	66931539	66942154	10615	-	3	1_PANC10-05_VGLL1_hg38::1::2818, 2_Bewo_VGLL1_hg38::1::11269, 3_BT-20_VGLL1_hg38::1::8815	9962, 10330, 9930	in gene, in gene, in gene	1	1	1	41	33	53	1	3_BT-20_VGLL1_hg38::1	53	Gene LOC102723481		uncharacterized LOC102723481
MYO1C	17	1464186	1492707	28521	-	5	1_PANC10-05_VGLL1_hg38::1::3294, 2_Bewo_VGLL1_hg38::1::12820, 2_Bewo_VGLL1_hg38::1::12821, 3_BT-20_VGLL1_hg38::1::10313, 3_BT-20_VGLL1_hg38::1::10314	4467, 30083, 4515, 4467, -2749	in gene, downstream, in gene, in gene, upstream	1	1	1	9.333	32	53	3	3_BT-20_VGLL1_hg38::1	84	Gene MYO1C	FLJ23903, NMI, MYO1C, MMIb, myr2, MMI-beta	myosin IC
[truncated: 19,367 more rows]

## Sheet: Sup Table 2
Supplemental Table 2. List of differentially expressed genes as determined by RNAseq analysis.
		PANC10.05			BT20			Bewo			Combined
[truncated: 166 more rows]
